# Supplementary material for: Machine-learning approach to the design of OSDAs for zeolite beta
Source: Proc Natl Acad Sci U S A. 2019 Feb 7;116(9):3413–8. doi: 10.1073/pnas.1818763116 (PMC6397530; doi:10.1073/pnas.1818763116)
Supplement: Supplementary File [file pnas.1818763116.sd01.txt]

/home/frits/SYNOPSISNN10VALIDATERESULTS/Syn026300/Syn026300.car
 OpenBabel10121811313D

 24 25  0  0  1  0  0  0  0  0999 V2000
    1.5579   -0.9194   -0.5217 N   0  0  0  0  0  0  0  0  0  0  0  0
    0.7019    0.1521   -0.6119 N   0  0  0  0  0  0  0  0  0  0  0  0
    1.2971    1.0995    0.0737 C   0  0  2  0  0  0  0  0  0  0  0  0
    2.4905    0.7668    0.6251 C   0  0  0  0  0  0  0  0  0  0  0  0
    2.5647   -0.5147    0.1966 C   0  0  0  0  0  0  0  0  0  0  0  0
    3.6220   -1.3500    0.4886 N   0  0  0  0  0  0  0  0  0  0  0  0
    0.7374    2.3514    0.2262 N   0  0  0  0  0  0  0  0  0  0  0  0
    1.3533   -1.8099   -0.9635 H   0  0  0  0  0  0  0  0  0  0  0  0
    3.1754    1.3487    1.2277 H   0  0  0  0  0  0  0  0  0  0  0  0
    3.6310   -2.3049    0.1433 H   0  0  0  0  0  0  0  0  0  0  0  0
    4.4120   -1.0406    1.0495 H   0  0  0  0  0  0  0  0  0  0  0  0
   -0.1774    2.5578   -0.1622 H   0  0  0  0  0  0  0  0  0  0  0  0
    1.2088    3.0891    0.7430 H   0  0  0  0  0  0  0  0  0  0  0  0
   -0.5430    0.0166   -1.3722 C   0  0  0  0  0  0  0  0  0  0  0  0
   -1.7083   -0.2154   -0.4842 C   0  0  0  0  0  0  0  0  0  0  0  0
   -2.5281    0.7531   -0.2018 N   0  0  0  0  0  0  0  0  0  0  0  0
   -3.4446    0.2066    0.6334 N   0  0  0  0  0  0  0  0  0  0  0  0
   -3.1115   -1.0411    0.7944 C   0  0  0  0  0  0  0  0  0  0  0  0
   -2.0018   -1.3964    0.1097 C   0  0  0  0  0  0  0  0  0  0  0  0
   -0.4307   -0.8000   -2.0937 H   0  0  0  0  0  0  0  0  0  0  0  0
   -0.6695    0.9421   -1.9449 H   0  0  0  0  0  0  0  0  0  0  0  0
   -4.2094    0.7566    1.0073 H   0  0  0  0  0  0  0  0  0  0  0  0
   -3.7170   -1.6691    1.4332 H   0  0  0  0  0  0  0  0  0  0  0  0
   -1.4995   -2.3522    0.0587 H   0  0  0  0  0  0  0  0  0  0  0  0
  1  5  1  0  0  0  0
  2  1  1  0  0  0  0
  2  3  1  0  0  0  0
  3  7  1  1  0  0  0
  3  4  1  0  0  0  0
  4  9  1  0  0  0  0
  5  6  1  0  0  0  0
  5  4  2  0  0  0  0
  6 11  1  0  0  0  0
  7 13  1  0  0  0  0
  8  1  1  0  0  0  0
 10  6  1  0  0  0  0
 12  7  1  0  0  0  0
 14  2  1  0  0  0  0
 14 15  1  0  0  0  0
 15 16  2  0  0  0  0
 15 19  1  0  0  0  0
 16 17  1  0  0  0  0
 17 18  1  0  0  0  0
 17 22  1  0  0  0  0
 18 23  1  0  0  0  0
 19 18  2  0  0  0  0
 20 14  1  0  0  0  0
 21 14  1  0  0  0  0
 24 19  1  0  0  0  0
M  END
>  <MD_stabilization_energy>
-19.636

$$$$
/home/frits/SYNOPSISNN11VALIDATERESULTS/Syn060296/Syn060296.car
 OpenBabel10121811313D

 24 25  0  0  0  0  0  0  0  0999 V2000
   -0.9715    0.9671   -0.4028 N   0  0  0  0  0  0  0  0  0  0  0  0
   -0.4643   -0.2658   -0.7701 N   0  0  0  0  0  0  0  0  0  0  0  0
   -1.3788   -1.1485   -0.4381 C   0  0  0  0  0  0  0  0  0  0  0  0
   -2.4624   -0.5771    0.1322 C   0  0  0  0  0  0  0  0  0  0  0  0
   -2.1380    0.7337    0.1207 C   0  0  0  0  0  0  0  0  0  0  0  0
   -2.9304    1.7543    0.6029 N   0  0  0  0  0  0  0  0  0  0  0  0
   -3.5994   -1.2028    0.5986 N   0  0  0  0  0  0  0  0  0  0  0  0
   -0.4509    1.8254   -0.5524 H   0  0  0  0  0  0  0  0  0  0  0  0
   -1.2048   -2.1985   -0.6330 H   0  0  0  0  0  0  0  0  0  0  0  0
   -2.6071    2.7153    0.5554 H   0  0  0  0  0  0  0  0  0  0  0  0
   -3.8439    1.5837    1.0140 H   0  0  0  0  0  0  0  0  0  0  0  0
   -3.7047   -2.2118    0.5396 H   0  0  0  0  0  0  0  0  0  0  0  0
   -4.3631   -0.6771    1.0139 H   0  0  0  0  0  0  0  0  0  0  0  0
    0.8512   -0.3634   -1.4010 C   0  0  0  0  0  0  0  0  0  0  0  0
    1.9552   -0.1826   -0.4236 C   0  0  0  0  0  0  0  0  0  0  0  0
    2.7655    0.8200   -0.4266 N   0  0  0  0  0  0  0  0  0  0  0  0
    3.5773    0.6185    0.5795 C   0  0  0  0  0  0  0  0  0  0  0  0
    3.2850   -0.4910    1.2091 N   0  0  0  0  0  0  0  0  0  0  0  0
    2.2777   -1.0113    0.6030 C   0  0  0  0  0  0  0  0  0  0  0  0
    0.8899    0.3947   -2.1912 H   0  0  0  0  0  0  0  0  0  0  0  0
    0.9237   -1.3475   -1.8776 H   0  0  0  0  0  0  0  0  0  0  0  0
    2.7887    1.6051   -1.0675 H   0  0  0  0  0  0  0  0  0  0  0  0
    4.3863    1.2812    0.8563 H   0  0  0  0  0  0  0  0  0  0  0  0
    1.8401   -1.9442    0.9317 H   0  0  0  0  0  0  0  0  0  0  0  0
  1  5  1  0  0  0  0
  2  3  1  0  0  0  0
  2  1  1  0  0  0  0
  3  4  1  0  0  0  0
  4  7  1  0  0  0  0
  5  4  2  0  0  0  0
  5  6  1  0  0  0  0
  6 11  1  0  0  0  0
  7 13  1  0  0  0  0
  8  1  1  0  0  0  0
  9  3  1  0  0  0  0
 10  6  1  0  0  0  0
 12  7  1  0  0  0  0
 14  2  1  0  0  0  0
 14 15  1  0  0  0  0
 15 19  2  0  0  0  0
 16 15  1  0  0  0  0
 16 17  1  0  0  0  0
 17 23  1  0  0  0  0
 17 18  2  0  0  0  0
 19 24  1  0  0  0  0
 19 18  1  0  0  0  0
 20 14  1  0  0  0  0
 21 14  1  0  0  0  0
 22 16  1  0  0  0  0
M  END
>  <MD_stabilization_energy>
-19.599

$$$$
/home/frits/SYNOPSISNN09VALIDATERESULTS/Syn586007/Syn586007.car
 OpenBabel10121811313D

 24 25  0  0  0  0  0  0  0  0999 V2000
    0.9596    0.9481   -0.4208 N   0  0  0  0  0  0  0  0  0  0  0  0
    0.4612   -0.2979   -0.7542 N   0  0  0  0  0  0  0  0  0  0  0  0
    1.3836   -1.1644   -0.4022 C   0  0  0  0  0  0  0  0  0  0  0  0
    2.4645   -0.5698    0.1491 C   0  0  0  0  0  0  0  0  0  0  0  0
    2.1297    0.7377    0.1045 C   0  0  0  0  0  0  0  0  0  0  0  0
    2.9155    1.7767    0.5571 N   0  0  0  0  0  0  0  0  0  0  0  0
    3.6080   -1.1741    0.6278 N   0  0  0  0  0  0  0  0  0  0  0  0
    0.4316    1.7980   -0.5907 H   0  0  0  0  0  0  0  0  0  0  0  0
    1.2170   -2.2205   -0.5687 H   0  0  0  0  0  0  0  0  0  0  0  0
    2.5843    2.7335    0.4858 H   0  0  0  0  0  0  0  0  0  0  0  0
    3.8317    1.6241    0.9693 H   0  0  0  0  0  0  0  0  0  0  0  0
    4.3688   -0.6317    1.0266 H   0  0  0  0  0  0  0  0  0  0  0  0
    3.7210   -2.1834    0.5949 H   0  0  0  0  0  0  0  0  0  0  0  0
   -0.8558   -0.4228   -1.3770 C   0  0  0  0  0  0  0  0  0  0  0  0
   -1.9584   -0.2229   -0.4002 C   0  0  0  0  0  0  0  0  0  0  0  0
   -2.6996    0.8457   -0.4219 N   0  0  0  0  0  0  0  0  0  0  0  0
   -3.5844    0.7075    0.5952 N   0  0  0  0  0  0  0  0  0  0  0  0
   -3.3105   -0.4364    1.1554 C   0  0  0  0  0  0  0  0  0  0  0  0
   -2.2816   -1.0988    0.5801 C   0  0  0  0  0  0  0  0  0  0  0  0
   -0.9214   -1.4179   -1.8318 H   0  0  0  0  0  0  0  0  0  0  0  0
   -0.9023    0.3146   -2.1864 H   0  0  0  0  0  0  0  0  0  0  0  0
   -2.7147    1.6669   -1.0167 H   0  0  0  0  0  0  0  0  0  0  0  0
   -3.9014   -0.7567    2.0021 H   0  0  0  0  0  0  0  0  0  0  0  0
   -1.8492   -2.0553    0.8383 H   0  0  0  0  0  0  0  0  0  0  0  0
  1  5  1  0  0  0  0
  2  1  1  0  0  0  0
  2  3  1  0  0  0  0
  3  4  1  0  0  0  0
  4  7  1  0  0  0  0
  5  4  2  0  0  0  0
  5  6  1  0  0  0  0
  6 11  1  0  0  0  0
  7 12  1  0  0  0  0
  8  1  1  0  0  0  0
  9  3  1  0  0  0  0
 10  6  1  0  0  0  0
 13  7  1  0  0  0  0
 14  2  1  0  0  0  0
 14 15  1  0  0  0  0
 15 19  2  0  0  0  0
 16 15  1  0  0  0  0
 16 17  1  0  0  0  0
 17 18  2  0  0  0  0
 18 23  1  0  0  0  0
 19 24  1  0  0  0  0
 19 18  1  0  0  0  0
 20 14  1  0  0  0  0
 21 14  1  0  0  0  0
 22 16  1  0  0  0  0
M  END
>  <MD_stabilization_energy>
-19.551

$$$$
/home/frits/SYNOPSISNN5678VALIDATERESULTS/Syn162078/Syn162078.car
 OpenBabel10121811313D

 25 26  0  0  0  0  0  0  0  0999 V2000
    1.6530    1.1768    0.3576 N   0  0  0  0  0  0  0  0  0  0  0  0
    0.7251    0.8304   -0.6042 N   0  0  0  0  0  0  0  0  0  0  0  0
    1.1053   -0.3350   -1.0754 C   0  0  0  0  0  0  0  0  0  0  0  0
    2.2303   -0.7876   -0.4799 C   0  0  0  0  0  0  0  0  0  0  0  0
    2.5109    0.2012    0.3959 C   0  0  0  0  0  0  0  0  0  0  0  0
    3.5852    0.2178    1.2605 N   0  0  0  0  0  0  0  0  0  0  0  0
    2.8999   -1.9678   -0.7261 N   0  0  0  0  0  0  0  0  0  0  0  0
    1.5856    2.0462    0.8766 H   0  0  0  0  0  0  0  0  0  0  0  0
    0.5226   -0.8135   -1.8514 H   0  0  0  0  0  0  0  0  0  0  0  0
    3.7213    1.0041    1.8879 H   0  0  0  0  0  0  0  0  0  0  0  0
    4.2619   -0.5392    1.2992 H   0  0  0  0  0  0  0  0  0  0  0  0
    2.5646   -2.6251   -1.4247 H   0  0  0  0  0  0  0  0  0  0  0  0
    3.7442   -2.2158   -0.2185 H   0  0  0  0  0  0  0  0  0  0  0  0
   -0.3947    1.7225   -0.8982 C   0  0  0  0  0  0  0  0  0  0  0  0
   -1.4793    1.6913    0.1921 C   0  0  0  0  0  0  0  0  0  0  0  0
   -2.1654    0.3772    0.2590 C   0  0  0  0  0  0  0  0  0  0  0  0
   -3.1599    0.0636   -0.5179 N   0  0  0  0  0  0  0  0  0  0  0  0
   -3.4403   -1.1518   -0.1388 N   0  0  0  0  0  0  0  0  0  0  0  0
   -2.6373   -1.5115    0.8174 N   0  0  0  0  0  0  0  0  0  0  0  0
   -1.8007   -0.5457    1.1016 N   0  0  0  0  0  0  0  0  0  0  0  0
    0.0215    2.7306   -0.9949 H   0  0  0  0  0  0  0  0  0  0  0  0
   -0.7968    1.4293   -1.8747 H   0  0  0  0  0  0  0  0  0  0  0  0
   -2.2225    2.4683   -0.0130 H   0  0  0  0  0  0  0  0  0  0  0  0
   -1.0423    1.9197    1.1699 H   0  0  0  0  0  0  0  0  0  0  0  0
   -3.6716    0.5356   -1.2537 H   0  0  0  0  0  0  0  0  0  0  0  0
  1  5  1  0  0  0  0
  1  8  1  0  0  0  0
  2  1  1  0  0  0  0
  3  2  1  0  0  0  0
  3  4  1  0  0  0  0
  4  5  2  0  0  0  0
  5  6  1  0  0  0  0
  6 11  1  0  0  0  0
  6 10  1  0  0  0  0
  7  4  1  0  0  0  0
  7 13  1  0  0  0  0
  9  3  1  0  0  0  0
 12  7  1  0  0  0  0
 14  2  1  0  0  0  0
 14 15  1  0  0  0  0
 15 16  1  0  0  0  0
 15 24  1  0  0  0  0
 16 20  2  0  0  0  0
 17 18  1  0  0  0  0
 17 16  1  0  0  0  0
 18 19  2  0  0  0  0
 19 20  1  0  0  0  0
 21 14  1  0  0  0  0
 22 14  1  0  0  0  0
 23 15  1  0  0  0  0
 25 17  1  0  0  0  0
M  END
>  <MD_stabilization_energy>
-19.318

$$$$
/home/frits/SYNOPSISNN12VALIDATERESULTS/Syn583278/Syn583278.car
 OpenBabel10121811313D

 24 25  0  0  0  0  0  0  0  0999 V2000
    0.9711    0.9283    0.4770 N   0  0  0  0  0  0  0  0  0  0  0  0
    0.4681   -0.3307    0.7494 N   0  0  0  0  0  0  0  0  0  0  0  0
    1.3805   -1.1828    0.3411 C   0  0  0  0  0  0  0  0  0  0  0  0
    2.4593   -0.5663   -0.1900 C   0  0  0  0  0  0  0  0  0  0  0  0
    2.1338    0.7391   -0.0720 C   0  0  0  0  0  0  0  0  0  0  0  0
    2.9214    1.7959   -0.4778 N   0  0  0  0  0  0  0  0  0  0  0  0
    3.5932   -1.1511   -0.7134 N   0  0  0  0  0  0  0  0  0  0  0  0
    0.4497    1.7708    0.6978 H   0  0  0  0  0  0  0  0  0  0  0  0
    1.2086   -2.2452    0.4529 H   0  0  0  0  0  0  0  0  0  0  0  0
    2.5973    2.7495   -0.3517 H   0  0  0  0  0  0  0  0  0  0  0  0
    3.8319    1.6600   -0.9081 H   0  0  0  0  0  0  0  0  0  0  0  0
    3.6998   -2.1614   -0.7357 H   0  0  0  0  0  0  0  0  0  0  0  0
    4.3532   -0.5929   -1.0913 H   0  0  0  0  0  0  0  0  0  0  0  0
   -0.8424   -0.4800    1.3795 C   0  0  0  0  0  0  0  0  0  0  0  0
   -1.9485   -0.2420    0.4198 C   0  0  0  0  0  0  0  0  0  0  0  0
   -2.5995    0.8833    0.4258 N   0  0  0  0  0  0  0  0  0  0  0  0
   -3.5084    0.7698   -0.5727 N   0  0  0  0  0  0  0  0  0  0  0  0
   -3.3390   -0.4055   -1.1053 C   0  0  0  0  0  0  0  0  0  0  0  0
   -2.3515   -1.1235   -0.5258 C   0  0  0  0  0  0  0  0  0  0  0  0
   -0.8852    0.2303    2.2130 H   0  0  0  0  0  0  0  0  0  0  0  0
   -0.9042   -1.4899    1.8007 H   0  0  0  0  0  0  0  0  0  0  0  0
   -4.1555    1.5211   -0.7830 H   0  0  0  0  0  0  0  0  0  0  0  0
   -3.9694   -0.7047   -1.9312 H   0  0  0  0  0  0  0  0  0  0  0  0
   -1.9933   -2.1164   -0.7590 H   0  0  0  0  0  0  0  0  0  0  0  0
  1  8  1  0  0  0  0
  1  2  1  0  0  0  0
  2 14  1  0  0  0  0
  3  9  1  0  0  0  0
  3  2  1  0  0  0  0
  4  5  2  0  0  0  0
  4  3  1  0  0  0  0
  5  1  1  0  0  0  0
  6 10  1  0  0  0  0
  6  5  1  0  0  0  0
  7  4  1  0  0  0  0
 11  6  1  0  0  0  0
 12  7  1  0  0  0  0
 13  7  1  0  0  0  0
 14 21  1  0  0  0  0
 14 20  1  0  0  0  0
 15 16  2  0  0  0  0
 15 14  1  0  0  0  0
 17 16  1  0  0  0  0
 18 17  1  0  0  0  0
 18 19  2  0  0  0  0
 19 15  1  0  0  0  0
 22 17  1  0  0  0  0
 23 18  1  0  0  0  0
 24 19  1  0  0  0  0
M  END
>  <MD_stabilization_energy>
-19.214

$$$$
/home/frits/SYNOPSISNN09VALIDATERESULTS/Syn667752/Syn667752.car
 OpenBabel10121811313D

 24 25  0  0  1  0  0  0  0  0999 V2000
    1.4342   -0.9148   -0.5369 N   0  0  0  0  0  0  0  0  0  0  0  0
    0.6789    0.2319   -0.6022 N   0  0  0  0  0  0  0  0  0  0  0  0
    1.3644    1.1097    0.0904 C   0  0  2  0  0  0  0  0  0  0  0  0
    2.5289    0.6616    0.6217 C   0  0  0  0  0  0  0  0  0  0  0  0
    2.4818   -0.6146    0.1741 C   0  0  0  0  0  0  0  0  0  0  0  0
    3.4614   -1.5472    0.4420 N   0  0  0  0  0  0  0  0  0  0  0  0
    0.9225    2.4045    0.2696 N   0  0  0  0  0  0  0  0  0  0  0  0
    1.1394   -1.7768   -0.9845 H   0  0  0  0  0  0  0  0  0  0  0  0
    3.2704    1.1694    1.2244 H   0  0  0  0  0  0  0  0  0  0  0  0
    3.3784   -2.4939    0.0841 H   0  0  0  0  0  0  0  0  0  0  0  0
    4.2824   -1.3196    0.9975 H   0  0  0  0  0  0  0  0  0  0  0  0
    1.4618    3.0848    0.7985 H   0  0  0  0  0  0  0  0  0  0  0  0
    0.0342    2.7054   -0.1172 H   0  0  0  0  0  0  0  0  0  0  0  0
   -0.5832    0.2182   -1.3447 C   0  0  0  0  0  0  0  0  0  0  0  0
   -1.7288   -0.0968   -0.4588 C   0  0  0  0  0  0  0  0  0  0  0  0
   -2.5627    0.7868    0.0292 N   0  0  0  0  0  0  0  0  0  0  0  0
   -3.4011    0.1194    0.7441 C   0  0  0  0  0  0  0  0  0  0  0  0
   -3.0629   -1.1949    0.6850 C   0  0  0  0  0  0  0  0  0  0  0  0
   -2.0243   -1.3068   -0.0653 N   0  0  0  0  0  0  0  0  0  0  0  0
   -0.5014   -0.5234   -2.1467 H   0  0  0  0  0  0  0  0  0  0  0  0
   -0.7039    1.2011   -1.8119 H   0  0  0  0  0  0  0  0  0  0  0  0
   -2.5639    1.7896   -0.1194 H   0  0  0  0  0  0  0  0  0  0  0  0
   -4.2107    0.6071    1.2695 H   0  0  0  0  0  0  0  0  0  0  0  0
   -3.5216   -2.0577    1.1475 H   0  0  0  0  0  0  0  0  0  0  0  0
  1  5  1  0  0  0  0
  2  1  1  0  0  0  0
  2  3  1  0  0  0  0
  3  7  1  1  0  0  0
  3  4  1  0  0  0  0
  4  9  1  0  0  0  0
  5  6  1  0  0  0  0
  5  4  2  0  0  0  0
  6 11  1  0  0  0  0
  7 12  1  0  0  0  0
  8  1  1  0  0  0  0
 10  6  1  0  0  0  0
 13  7  1  0  0  0  0
 14  2  1  0  0  0  0
 14 15  1  0  0  0  0
 15 19  2  0  0  0  0
 15 16  1  0  0  0  0
 16 17  1  0  0  0  0
 17 23  1  0  0  0  0
 18 17  2  0  0  0  0
 18 24  1  0  0  0  0
 19 18  1  0  0  0  0
 20 14  1  0  0  0  0
 21 14  1  0  0  0  0
 22 16  1  0  0  0  0
M  END
>  <MD_stabilization_energy>
-19.179

$$$$
/home/frits/SYNOPSISNN5678VALIDATERESULTS/Syn208875/Syn208875.car
 OpenBabel10121811313D

 24 25  0  0  0  0  0  0  0  0999 V2000
   -2.9886   -1.1955   -0.3119 N   0  0  0  0  0  0  0  0  0  0  0  0
   -1.9205   -0.9003   -1.0171 C   0  0  0  0  0  0  0  0  0  0  0  0
   -1.3103    0.1837   -0.5731 N   0  0  0  0  0  0  0  0  0  0  0  0
   -2.0352    0.6071    0.4890 C   0  0  0  0  0  0  0  0  0  0  0  0
   -3.1165   -0.2783    0.6587 C   0  0  0  0  0  0  0  0  0  0  0  0
   -1.7663    1.7065    1.2730 N   0  0  0  0  0  0  0  0  0  0  0  0
   -3.6082   -1.9852   -0.4727 H   0  0  0  0  0  0  0  0  0  0  0  0
   -1.5890   -1.4900   -1.8617 H   0  0  0  0  0  0  0  0  0  0  0  0
   -3.9580   -0.3929    1.3282 H   0  0  0  0  0  0  0  0  0  0  0  0
   -2.3688    1.9593    2.0512 H   0  0  0  0  0  0  0  0  0  0  0  0
   -0.9481    2.2812    1.0990 H   0  0  0  0  0  0  0  0  0  0  0  0
   -0.0917    0.7251   -1.1836 C   0  0  0  0  0  0  0  0  0  0  0  0
    1.1734    0.2610   -0.5090 C   0  0  0  0  0  0  0  0  0  0  0  0
    1.1007   -0.7449    0.3978 N   0  0  0  0  0  0  0  0  0  0  0  0
    2.2290   -1.1748    1.0000 C   0  0  0  0  0  0  0  0  0  0  0  0
    3.4974   -0.6329    0.7320 C   0  0  0  0  0  0  0  0  0  0  0  0
    3.5812    0.4069   -0.2130 C   0  0  0  0  0  0  0  0  0  0  0  0
    2.4084    0.8638   -0.8473 C   0  0  0  0  0  0  0  0  0  0  0  0
   -0.1693    1.8169   -1.1364 H   0  0  0  0  0  0  0  0  0  0  0  0
   -0.0816    0.4336   -2.2403 H   0  0  0  0  0  0  0  0  0  0  0  0
    2.1055   -1.9787    1.7176 H   0  0  0  0  0  0  0  0  0  0  0  0
    4.3829   -1.0049    1.2359 H   0  0  0  0  0  0  0  0  0  0  0  0
    4.5407    0.8524   -0.4516 H   0  0  0  0  0  0  0  0  0  0  0  0
    2.4614    1.6636   -1.5790 H   0  0  0  0  0  0  0  0  0  0  0  0
  1  5  1  0  0  0  0
  2  3  1  0  0  0  0
  2  1  1  0  0  0  0
  3  4  1  0  0  0  0
  4  5  2  0  0  0  0
  4  6  1  0  0  0  0
  5  9  1  0  0  0  0
  6 10  1  0  0  0  0
  7  1  1  0  0  0  0
  8  2  1  0  0  0  0
 11  6  1  0  0  0  0
 12 19  1  0  0  0  0
 12  3  1  0  0  0  0
 12 13  1  0  0  0  0
 13 14  1  0  0  0  0
 14 15  2  0  0  0  0
 15 21  1  0  0  0  0
 16 15  1  0  0  0  0
 16 22  1  0  0  0  0
 17 16  2  0  0  0  0
 18 13  2  0  0  0  0
 18 17  1  0  0  0  0
 20 12  1  0  0  0  0
 23 17  1  0  0  0  0
 24 18  1  0  0  0  0
M  END
>  <MD_stabilization_energy>
-19.162

$$$$
/home/frits/SYNOPSISNN5678VALIDATERESULTS/Syn154016/Syn154016.car
 OpenBabel10121811313D

 27 28  0  0  1  0  0  0  0  0999 V2000
    0.9893   -1.2167    0.1694 N   0  0  0  0  0  0  0  0  0  0  0  0
   -0.0554   -0.3130    0.2607 N   0  0  1  0  0  0  0  0  0  0  0  0
    0.4958    0.8766    0.1320 C   0  0  0  0  0  0  0  0  0  0  0  0
    1.8349    0.8155   -0.0319 C   0  0  0  0  0  0  0  0  0  0  0  0
    2.0682   -0.5126    0.0019 C   0  0  0  0  0  0  0  0  0  0  0  0
    3.3060   -1.1071   -0.1268 N   0  0  0  0  0  0  0  0  0  0  0  0
    2.7148    1.8649   -0.1942 N   0  0  0  0  0  0  0  0  0  0  0  0
    0.8366   -2.2181    0.2310 H   0  0  0  0  0  0  0  0  0  0  0  0
   -0.1244    1.7622    0.1622 H   0  0  0  0  0  0  0  0  0  0  0  0
    4.1562   -0.5665   -0.2591 H   0  0  0  0  0  0  0  0  0  0  0  0
    3.3913   -2.1179   -0.0907 H   0  0  0  0  0  0  0  0  0  0  0  0
    2.3881    2.8271   -0.2001 H   0  0  0  0  0  0  0  0  0  0  0  0
    3.7117    1.7094   -0.3120 H   0  0  0  0  0  0  0  0  0  0  0  0
   -1.4202   -0.8268    0.4437 C   0  0  0  0  0  0  0  0  0  0  0  0
   -2.1292   -0.9845   -0.9006 C   0  0  0  0  0  0  0  0  0  0  0  0
   -2.8162    0.3523   -1.1520 C   0  0  0  0  0  0  0  0  0  0  0  0
   -3.0786    0.9669    0.2219 C   0  0  0  0  0  0  0  0  0  0  0  0
   -2.3176    0.1221    1.2445 C   0  0  0  0  0  0  0  0  0  0  0  0
   -1.3240   -1.7886    0.9595 H   0  0  0  0  0  0  0  0  0  0  0  0
   -1.4566   -1.2596   -1.7195 H   0  0  0  0  0  0  0  0  0  0  0  0
   -2.8924   -1.7658   -0.8182 H   0  0  0  0  0  0  0  0  0  0  0  0
   -2.1535    1.0083   -1.7258 H   0  0  0  0  0  0  0  0  0  0  0  0
   -3.7362    0.2350   -1.7326 H   0  0  0  0  0  0  0  0  0  0  0  0
   -4.1488    0.9704    0.4515 H   0  0  0  0  0  0  0  0  0  0  0  0
   -2.7444    2.0089    0.2440 H   0  0  0  0  0  0  0  0  0  0  0  0
   -3.0417   -0.4656    1.8184 H   0  0  0  0  0  0  0  0  0  0  0  0
   -1.7679    0.7410    1.9607 H   0  0  0  0  0  0  0  0  0  0  0  0
  1  8  1  0  0  0  0
  1  2  1  0  0  0  0
  2 14  1  6  0  0  0
  3  9  1  0  0  0  0
  3  2  1  0  0  0  0
  4  5  2  0  0  0  0
  4  3  1  0  0  0  0
  5  1  1  0  0  0  0
  6 11  1  0  0  0  0
  6  5  1  0  0  0  0
  7  4  1  0  0  0  0
 10  6  1  0  0  0  0
 12  7  1  0  0  0  0
 13  7  1  0  0  0  0
 14 19  1  0  0  0  0
 14 18  1  0  0  0  0
 15 21  1  0  0  0  0
 15 14  1  0  0  0  0
 16 15  1  0  0  0  0
 16 17  1  0  0  0  0
 17 25  1  0  0  0  0
 17 24  1  0  0  0  0
 17 18  1  0  0  0  0
 18 26  1  0  0  0  0
 18 27  1  0  0  0  0
 20 15  1  0  0  0  0
 22 16  1  0  0  0  0
 23 16  1  0  0  0  0
M  END
>  <MD_stabilization_energy>
-19.042

$$$$
/home/frits/SYNOPSISNN5678VALIDATERESULTS/Syn155690/Syn155690.car
 OpenBabel10121811313D

 26 27  0  0  0  0  0  0  0  0999 V2000
   -1.3492    1.0324    0.4079 N   0  0  0  0  0  0  0  0  0  0  0  0
   -0.7792   -0.1439    0.8556 N   0  0  0  0  0  0  0  0  0  0  0  0
   -1.5831   -1.1082    0.4699 C   0  0  0  0  0  0  0  0  0  0  0  0
   -2.6530   -0.6437   -0.2118 C   0  0  0  0  0  0  0  0  0  0  0  0
   -2.4396    0.6897   -0.2104 C   0  0  0  0  0  0  0  0  0  0  0  0
   -3.2657    1.6288   -0.7913 N   0  0  0  0  0  0  0  0  0  0  0  0
   -3.6872   -1.3734   -0.7590 N   0  0  0  0  0  0  0  0  0  0  0  0
   -0.9181    1.9348    0.5798 H   0  0  0  0  0  0  0  0  0  0  0  0
   -1.3407   -2.1348    0.7112 H   0  0  0  0  0  0  0  0  0  0  0  0
   -3.0284    2.6146   -0.7434 H   0  0  0  0  0  0  0  0  0  0  0  0
   -4.1206    1.3726   -1.2772 H   0  0  0  0  0  0  0  0  0  0  0  0
   -3.7140   -2.3862   -0.6799 H   0  0  0  0  0  0  0  0  0  0  0  0
   -4.4502   -0.9236   -1.2564 H   0  0  0  0  0  0  0  0  0  0  0  0
    0.4768   -0.1162    1.6008 C   0  0  0  0  0  0  0  0  0  0  0  0
    1.6673   -0.0531    0.6836 C   0  0  0  0  0  0  0  0  0  0  0  0
    2.1843   -1.2175    0.0678 C   0  0  0  0  0  0  0  0  0  0  0  0
    3.2346   -1.2076   -0.7780 N   0  0  0  0  0  0  0  0  0  0  0  0
    3.8275   -0.0288   -1.0567 C   0  0  0  0  0  0  0  0  0  0  0  0
    3.4007    1.1934   -0.5082 C   0  0  0  0  0  0  0  0  0  0  0  0
    2.3015    1.1766    0.3737 C   0  0  0  0  0  0  0  0  0  0  0  0
    0.5150   -1.0171    2.2234 H   0  0  0  0  0  0  0  0  0  0  0  0
    0.4460    0.7459    2.2765 H   0  0  0  0  0  0  0  0  0  0  0  0
    1.7495   -2.1948    0.2511 H   0  0  0  0  0  0  0  0  0  0  0  0
    4.6681   -0.0718   -1.7409 H   0  0  0  0  0  0  0  0  0  0  0  0
    3.9028    2.1219   -0.7581 H   0  0  0  0  0  0  0  0  0  0  0  0
    1.9506    2.1069    0.8080 H   0  0  0  0  0  0  0  0  0  0  0  0
  1  8  1  0  0  0  0
  1  2  1  0  0  0  0
  2 14  1  0  0  0  0
  3  9  1  0  0  0  0
  3  2  1  0  0  0  0
  4  5  2  0  0  0  0
  4  3  1  0  0  0  0
  5  1  1  0  0  0  0
  6 10  1  0  0  0  0
  6  5  1  0  0  0  0
  7 12  1  0  0  0  0
  7  4  1  0  0  0  0
 11  6  1  0  0  0  0
 13  7  1  0  0  0  0
 14 21  1  0  0  0  0
 14 22  1  0  0  0  0
 15 14  1  0  0  0  0
 16 23  1  0  0  0  0
 16 15  2  0  0  0  0
 17 16  1  0  0  0  0
 18 17  2  0  0  0  0
 18 19  1  0  0  0  0
 19 20  2  0  0  0  0
 20 15  1  0  0  0  0
 20 26  1  0  0  0  0
 24 18  1  0  0  0  0
 25 19  1  0  0  0  0
M  END
>  <MD_stabilization_energy>
-19.042

$$$$
/home/frits/SYNOPSISNN5678VALIDATERESULTS/Syn395118/Syn395118.car
 OpenBabel10121811313D

 24 25  0  0  1  0  0  0  0  0999 V2000
    2.9162    2.0502   -0.0785 N   0  0  0  0  0  0  0  0  0  0  0  0
    2.2287    0.8237    0.0636 C   0  0  0  0  0  0  0  0  0  0  0  0
    0.9343    0.8237    0.6358 C   0  0  0  0  0  0  0  0  0  0  0  0
    0.1793   -0.2952    0.8203 N   0  0  0  0  0  0  0  0  0  0  0  0
    0.7256   -1.4771    0.4240 C   0  0  0  0  0  0  0  0  0  0  0  0
    2.0002   -1.6008   -0.1555 C   0  0  0  0  0  0  0  0  0  0  0  0
    2.7748   -0.4320   -0.3436 C   0  0  1  0  0  0  0  0  0  0  0  0
    4.0566   -0.5573   -0.9268 N   0  0  0  0  0  0  0  0  0  0  0  0
    3.8455    2.1009   -0.4824 H   0  0  0  0  0  0  0  0  0  0  0  0
    2.4844    2.9183    0.2262 H   0  0  0  0  0  0  0  0  0  0  0  0
    0.4814    1.7578    0.9579 H   0  0  0  0  0  0  0  0  0  0  0  0
    0.1213   -2.3672    0.5720 H   0  0  0  0  0  0  0  0  0  0  0  0
    2.3669   -2.5801   -0.4472 H   0  0  0  0  0  0  0  0  0  0  0  0
    4.4075   -1.4705   -1.2027 H   0  0  0  0  0  0  0  0  0  0  0  0
    4.6561    0.2458   -1.0860 H   0  0  0  0  0  0  0  0  0  0  0  0
   -1.1587   -0.2322    1.4213 C   0  0  0  0  0  0  0  0  0  0  0  0
   -2.2139   -0.0367    0.3998 C   0  0  0  0  0  0  0  0  0  0  0  0
   -2.5982    1.1509    0.0265 N   0  0  0  0  0  0  0  0  0  0  0  0
   -3.5032    0.8467   -0.8605 N   0  0  0  0  0  0  0  0  0  0  0  0
   -3.6328   -0.4358   -0.9897 N   0  0  0  0  0  0  0  0  0  0  0  0
   -2.8055   -1.0440   -0.1803 N   0  0  0  0  0  0  0  0  0  0  0  0
   -1.3305   -1.1603    1.9789 H   0  0  0  0  0  0  0  0  0  0  0  0
   -1.1712    0.5877    2.1488 H   0  0  0  0  0  0  0  0  0  0  0  0
   -4.0404    1.5275   -1.3841 H   0  0  0  0  0  0  0  0  0  0  0  0
  1  2  1  0  0  0  0
  1 10  1  0  0  0  0
  2  3  2  0  0  0  0
  3  4  1  0  0  0  0
  3 11  1  0  0  0  0
  4 16  1  0  0  0  0
  5 12  1  0  0  0  0
  5  4  1  0  0  0  0
  6  5  2  0  0  0  0
  7  8  1  6  0  0  0
  7  6  1  0  0  0  0
  7  2  1  0  0  0  0
  9  1  1  0  0  0  0
 13  6  1  0  0  0  0
 14  8  1  0  0  0  0
 15  8  1  0  0  0  0
 16 22  1  0  0  0  0
 16 23  1  0  0  0  0
 17 16  1  0  0  0  0
 18 17  2  0  0  0  0
 19 18  1  0  0  0  0
 20 19  1  0  0  0  0
 20 21  2  0  0  0  0
 21 17  1  0  0  0  0
 24 19  1  0  0  0  0
M  END
>  <MD_stabilization_energy>
-19.030

$$$$
/home/frits/SYNOPSISNN12VALIDATERESULTS/Syn057118/Syn057118.car
 OpenBabel10121811313D

 24 25  0  0  0  0  0  0  0  0999 V2000
    0.9943    0.9633    0.4347 N   0  0  0  0  0  0  0  0  0  0  0  0
    0.4723   -0.2700    0.7796 N   0  0  0  0  0  0  0  0  0  0  0  0
    1.3662   -1.1589    0.4106 C   0  0  0  0  0  0  0  0  0  0  0  0
    2.4503   -0.5913   -0.1626 C   0  0  0  0  0  0  0  0  0  0  0  0
    2.1484    0.7241   -0.1132 C   0  0  0  0  0  0  0  0  0  0  0  0
    2.9501    1.7432   -0.5827 N   0  0  0  0  0  0  0  0  0  0  0  0
    3.5690   -1.2237   -0.6630 N   0  0  0  0  0  0  0  0  0  0  0  0
    0.4897    1.8257    0.6140 H   0  0  0  0  0  0  0  0  0  0  0  0
    1.1774   -2.2105    0.5818 H   0  0  0  0  0  0  0  0  0  0  0  0
    2.6437    2.7079   -0.5059 H   0  0  0  0  0  0  0  0  0  0  0  0
    3.8540    1.5681   -1.0127 H   0  0  0  0  0  0  0  0  0  0  0  0
    4.3348   -0.7003   -1.0772 H   0  0  0  0  0  0  0  0  0  0  0  0
    3.6581   -2.2354   -0.6310 H   0  0  0  0  0  0  0  0  0  0  0  0
   -0.8341   -0.3612    1.4282 C   0  0  0  0  0  0  0  0  0  0  0  0
   -1.9434   -0.1615    0.4663 C   0  0  0  0  0  0  0  0  0  0  0  0
   -2.6460    0.9124    0.4119 N   0  0  0  0  0  0  0  0  0  0  0  0
   -3.5018    0.7285   -0.5593 C   0  0  0  0  0  0  0  0  0  0  0  0
   -3.3408   -0.4466   -1.1163 N   0  0  0  0  0  0  0  0  0  0  0  0
   -2.3720   -1.0214   -0.4928 C   0  0  0  0  0  0  0  0  0  0  0  0
   -0.9099   -1.3460    1.9025 H   0  0  0  0  0  0  0  0  0  0  0  0
   -0.8597    0.3958    2.2201 H   0  0  0  0  0  0  0  0  0  0  0  0
   -4.2453    1.4534   -0.8627 H   0  0  0  0  0  0  0  0  0  0  0  0
   -3.8769   -0.8269   -1.8875 H   0  0  0  0  0  0  0  0  0  0  0  0
   -2.0324   -2.0127   -0.7614 H   0  0  0  0  0  0  0  0  0  0  0  0
  1  8  1  0  0  0  0
  1  2  1  0  0  0  0
  2 14  1  0  0  0  0
  3  9  1  0  0  0  0
  3  2  1  0  0  0  0
  4  5  2  0  0  0  0
  4  3  1  0  0  0  0
  5  1  1  0  0  0  0
  6 10  1  0  0  0  0
  6  5  1  0  0  0  0
  7 13  1  0  0  0  0
  7  4  1  0  0  0  0
 11  6  1  0  0  0  0
 12  7  1  0  0  0  0
 14 20  1  0  0  0  0
 14 21  1  0  0  0  0
 15 14  1  0  0  0  0
 16 15  1  0  0  0  0
 17 16  2  0  0  0  0
 18 17  1  0  0  0  0
 18 19  1  0  0  0  0
 19 15  2  0  0  0  0
 22 17  1  0  0  0  0
 23 18  1  0  0  0  0
 24 19  1  0  0  0  0
M  END
>  <MD_stabilization_energy>
-19.025

$$$$
/home/frits/SYNOPSISNN09VALIDATERESULTS/Syn658331/Syn658331.car
 OpenBabel10121811313D

 24 25  0  0  1  0  0  0  0  0999 V2000
    1.5370   -0.9007   -0.5543 N   0  0  0  0  0  0  0  0  0  0  0  0
    0.6927    0.1828   -0.6002 N   0  0  0  0  0  0  0  0  0  0  0  0
    1.3064    1.1005    0.1091 C   0  0  2  0  0  0  0  0  0  0  0  0
    2.5010    0.7359    0.6372 C   0  0  0  0  0  0  0  0  0  0  0  0
    2.5557   -0.5316    0.1664 C   0  0  0  0  0  0  0  0  0  0  0  0
    3.6058   -1.3883    0.4200 N   0  0  0  0  0  0  0  0  0  0  0  0
    0.7650    2.3542    0.3066 N   0  0  0  0  0  0  0  0  0  0  0  0
    1.3174   -1.7738   -1.0226 H   0  0  0  0  0  0  0  0  0  0  0  0
    3.1992    1.2898    1.2510 H   0  0  0  0  0  0  0  0  0  0  0  0
    4.4049   -1.1067    0.9826 H   0  0  0  0  0  0  0  0  0  0  0  0
    3.5998   -2.3314    0.0436 H   0  0  0  0  0  0  0  0  0  0  0  0
    1.2488    3.0665    0.8470 H   0  0  0  0  0  0  0  0  0  0  0  0
   -0.1452    2.5894   -0.0751 H   0  0  0  0  0  0  0  0  0  0  0  0
   -0.5625    0.0849   -1.3506 C   0  0  0  0  0  0  0  0  0  0  0  0
   -1.7213   -0.1935   -0.4625 C   0  0  0  0  0  0  0  0  0  0  0  0
   -2.6072    0.7207   -0.1952 N   0  0  0  0  0  0  0  0  0  0  0  0
   -3.5036    0.1398    0.6386 N   0  0  0  0  0  0  0  0  0  0  0  0
   -3.0904   -1.0833    0.8131 C   0  0  0  0  0  0  0  0  0  0  0  0
   -1.9541   -1.3813    0.1435 C   0  0  0  0  0  0  0  0  0  0  0  0
   -0.6925    1.0350   -1.8803 H   0  0  0  0  0  0  0  0  0  0  0  0
   -0.4578   -0.6979   -2.1100 H   0  0  0  0  0  0  0  0  0  0  0  0
   -2.7164    1.6863   -0.4853 H   0  0  0  0  0  0  0  0  0  0  0  0
   -3.6627   -1.7405    1.4529 H   0  0  0  0  0  0  0  0  0  0  0  0
   -1.3985   -2.3079    0.1096 H   0  0  0  0  0  0  0  0  0  0  0  0
  1  5  1  0  0  0  0
  2  1  1  0  0  0  0
  2  3  1  0  0  0  0
  3  7  1  1  0  0  0
  3  4  1  0  0  0  0
  4  9  1  0  0  0  0
  5  6  1  0  0  0  0
  5  4  2  0  0  0  0
  6 10  1  0  0  0  0
  7 12  1  0  0  0  0
  8  1  1  0  0  0  0
 11  6  1  0  0  0  0
 13  7  1  0  0  0  0
 14  2  1  0  0  0  0
 14 15  1  0  0  0  0
 15 16  1  0  0  0  0
 15 19  2  0  0  0  0
 16 17  1  0  0  0  0
 17 18  2  0  0  0  0
 18 23  1  0  0  0  0
 19 18  1  0  0  0  0
 20 14  1  0  0  0  0
 21 14  1  0  0  0  0
 22 16  1  0  0  0  0
 24 19  1  0  0  0  0
M  END
>  <MD_stabilization_energy>
-19.011

$$$$
/home/frits/SYNOPSISNN5678VALIDATERESULTS/Syn211886/Syn211886.car
 OpenBabel10121811313D

 26 27  0  0  0  0  0  0  0  0999 V2000
    1.3803    1.0234    0.4475 N   0  0  0  0  0  0  0  0  0  0  0  0
    0.7854   -0.1569    0.8496 N   0  0  0  0  0  0  0  0  0  0  0  0
    1.5671   -1.1227    0.4242 C   0  0  0  0  0  0  0  0  0  0  0  0
    2.6461   -0.6552   -0.2408 C   0  0  0  0  0  0  0  0  0  0  0  0
    2.4622    0.6816   -0.1862 C   0  0  0  0  0  0  0  0  0  0  0  0
    3.3081    1.6245   -0.7313 N   0  0  0  0  0  0  0  0  0  0  0  0
    3.6632   -1.3852   -0.8188 N   0  0  0  0  0  0  0  0  0  0  0  0
    0.9695    1.9275    0.6559 H   0  0  0  0  0  0  0  0  0  0  0  0
    1.3021   -2.1523    0.6250 H   0  0  0  0  0  0  0  0  0  0  0  0
    3.0927    2.6126   -0.6439 H   0  0  0  0  0  0  0  0  0  0  0  0
    4.1565    1.3691   -1.2288 H   0  0  0  0  0  0  0  0  0  0  0  0
    3.6679   -2.4006   -0.7798 H   0  0  0  0  0  0  0  0  0  0  0  0
    4.4353   -0.9329   -1.2998 H   0  0  0  0  0  0  0  0  0  0  0  0
   -0.4695   -0.1327    1.5974 C   0  0  0  0  0  0  0  0  0  0  0  0
   -1.6633   -0.0713    0.6836 C   0  0  0  0  0  0  0  0  0  0  0  0
   -2.2167   -1.2547    0.1313 C   0  0  0  0  0  0  0  0  0  0  0  0
   -3.3206   -1.1375   -0.7332 C   0  0  0  0  0  0  0  0  0  0  0  0
   -3.8758    0.0453   -1.0653 N   0  0  0  0  0  0  0  0  0  0  0  0
   -3.3485    1.1711   -0.5439 C   0  0  0  0  0  0  0  0  0  0  0  0
   -2.2461    1.1725    0.3304 C   0  0  0  0  0  0  0  0  0  0  0  0
   -0.4406    0.7281    2.2750 H   0  0  0  0  0  0  0  0  0  0  0  0
   -0.5017   -1.0337    2.2203 H   0  0  0  0  0  0  0  0  0  0  0  0
   -1.8080   -2.2330    0.3632 H   0  0  0  0  0  0  0  0  0  0  0  0
   -3.7782   -2.0149   -1.1776 H   0  0  0  0  0  0  0  0  0  0  0  0
   -3.8278    2.0980   -0.8404 H   0  0  0  0  0  0  0  0  0  0  0  0
   -1.8604    2.1095    0.7190 H   0  0  0  0  0  0  0  0  0  0  0  0
  1  8  1  0  0  0  0
  1  2  1  0  0  0  0
  2 14  1  0  0  0  0
  3  9  1  0  0  0  0
  3  2  1  0  0  0  0
  4  5  2  0  0  0  0
  4  3  1  0  0  0  0
  5  1  1  0  0  0  0
  6 10  1  0  0  0  0
  6  5  1  0  0  0  0
  7 12  1  0  0  0  0
  7  4  1  0  0  0  0
 11  6  1  0  0  0  0
 13  7  1  0  0  0  0
 14 22  1  0  0  0  0
 14 21  1  0  0  0  0
 15 14  1  0  0  0  0
 16 23  1  0  0  0  0
 16 15  2  0  0  0  0
 17 16  1  0  0  0  0
 18 17  2  0  0  0  0
 18 19  1  0  0  0  0
 19 20  2  0  0  0  0
 20 15  1  0  0  0  0
 20 26  1  0  0  0  0
 24 17  1  0  0  0  0
 25 19  1  0  0  0  0
M  END
>  <MD_stabilization_energy>
-19.007

$$$$
/home/frits/SYNOPSISNN09VALIDATERESULTS/Syn660935/Syn660935.car
 OpenBabel10121811313D

 24 25  0  0  1  0  0  0  0  0999 V2000
    1.5347   -0.8863   -0.5799 N   0  0  0  0  0  0  0  0  0  0  0  0
    0.6958    0.2023   -0.6020 N   0  0  0  0  0  0  0  0  0  0  0  0
    1.3123    1.1000    0.1301 C   0  0  2  0  0  0  0  0  0  0  0  0
    2.5040    0.7171    0.6519 C   0  0  0  0  0  0  0  0  0  0  0  0
    2.5536   -0.5392    0.1514 C   0  0  0  0  0  0  0  0  0  0  0  0
    3.5991   -1.4066    0.3868 N   0  0  0  0  0  0  0  0  0  0  0  0
    0.7765    2.3513    0.3560 N   0  0  0  0  0  0  0  0  0  0  0  0
    1.3125   -1.7470   -1.0695 H   0  0  0  0  0  0  0  0  0  0  0  0
    3.2035    1.2530    1.2800 H   0  0  0  0  0  0  0  0  0  0  0  0
    4.3983   -1.1424    0.9575 H   0  0  0  0  0  0  0  0  0  0  0  0
    3.5895   -2.3406   -0.0117 H   0  0  0  0  0  0  0  0  0  0  0  0
    1.2624    3.0482    0.9142 H   0  0  0  0  0  0  0  0  0  0  0  0
   -0.1317    2.5998   -0.0223 H   0  0  0  0  0  0  0  0  0  0  0  0
   -0.5584    0.1295   -1.3564 C   0  0  0  0  0  0  0  0  0  0  0  0
   -1.7201   -0.1515   -0.4748 C   0  0  0  0  0  0  0  0  0  0  0  0
   -2.6585    0.6960   -0.2247 N   0  0  0  0  0  0  0  0  0  0  0  0
   -3.4788    0.0818    0.5887 C   0  0  0  0  0  0  0  0  0  0  0  0
   -3.0657   -1.1322    0.8505 N   0  0  0  0  0  0  0  0  0  0  0  0
   -1.9708   -1.3038    0.1990 C   0  0  0  0  0  0  0  0  0  0  0  0
   -0.6782    1.0884   -1.8721 H   0  0  0  0  0  0  0  0  0  0  0  0
   -0.4618   -0.6461   -2.1239 H   0  0  0  0  0  0  0  0  0  0  0  0
   -2.7601    1.6410   -0.5773 H   0  0  0  0  0  0  0  0  0  0  0  0
   -4.3820    0.5186    0.9933 H   0  0  0  0  0  0  0  0  0  0  0  0
   -1.4236   -2.2354    0.2476 H   0  0  0  0  0  0  0  0  0  0  0  0
  1  5  1  0  0  0  0
  2  1  1  0  0  0  0
  2  3  1  0  0  0  0
  3  7  1  1  0  0  0
  3  4  1  0  0  0  0
  4  9  1  0  0  0  0
  5  6  1  0  0  0  0
  5  4  2  0  0  0  0
  6 10  1  0  0  0  0
  7 12  1  0  0  0  0
  8  1  1  0  0  0  0
 11  6  1  0  0  0  0
 13  7  1  0  0  0  0
 14  2  1  0  0  0  0
 14 15  1  0  0  0  0
 15 16  1  0  0  0  0
 15 19  2  0  0  0  0
 16 17  1  0  0  0  0
 17 18  2  0  0  0  0
 17 23  1  0  0  0  0
 19 24  1  0  0  0  0
 19 18  1  0  0  0  0
 20 14  1  0  0  0  0
 21 14  1  0  0  0  0
 22 16  1  0  0  0  0
M  END
>  <MD_stabilization_energy>
-19.000

$$$$
/home/frits/SYNOPSISNN09VALIDATERESULTS/Syn576349/Syn576349.car
 OpenBabel10121811313D

 22 23  0  0  0  0  0  0  0  0999 V2000
    1.0810    0.9442    0.5448 N   0  0  0  0  0  0  0  0  0  0  0  0
    0.4568   -0.2730    0.7486 N   0  0  0  0  0  0  0  0  0  0  0  0
    1.2766   -1.1851    0.2773 C   0  0  0  0  0  0  0  0  0  0  0  0
    2.4078   -0.6475   -0.2302 C   0  0  0  0  0  0  0  0  0  0  0  0
    2.2153    0.6741   -0.0299 C   0  0  0  0  0  0  0  0  0  0  0  0
    3.1016    1.6702   -0.3822 N   0  0  0  0  0  0  0  0  0  0  0  0
    3.4738   -1.3091   -0.8027 N   0  0  0  0  0  0  0  0  0  0  0  0
    0.6493    1.8200    0.8219 H   0  0  0  0  0  0  0  0  0  0  0  0
    1.0005   -2.2301    0.3272 H   0  0  0  0  0  0  0  0  0  0  0  0
    2.8758    2.6419   -0.1947 H   0  0  0  0  0  0  0  0  0  0  0  0
    3.9908    1.4709   -0.8320 H   0  0  0  0  0  0  0  0  0  0  0  0
    4.2831   -0.8071   -1.1564 H   0  0  0  0  0  0  0  0  0  0  0  0
    3.4787   -2.3217   -0.8869 H   0  0  0  0  0  0  0  0  0  0  0  0
   -0.8575   -0.3328    1.3854 C   0  0  0  0  0  0  0  0  0  0  0  0
   -1.9471   -0.0941    0.4103 C   0  0  0  0  0  0  0  0  0  0  0  0
   -2.6377   -1.0577   -0.1242 N   0  0  0  0  0  0  0  0  0  0  0  0
   -3.4609   -0.4140   -0.9038 N   0  0  0  0  0  0  0  0  0  0  0  0
   -3.2451    0.8643   -0.8131 N   0  0  0  0  0  0  0  0  0  0  0  0
   -2.2728    1.1069    0.0293 N   0  0  0  0  0  0  0  0  0  0  0  0
   -0.9559   -1.3208    1.8486 H   0  0  0  0  0  0  0  0  0  0  0  0
   -0.8790    0.4174    2.1838 H   0  0  0  0  0  0  0  0  0  0  0  0
   -2.6417   -2.0675   -0.0456 H   0  0  0  0  0  0  0  0  0  0  0  0
  1  2  1  0  0  0  0
  1  8  1  0  0  0  0
  2 14  1  0  0  0  0
  3  9  1  0  0  0  0
  3  2  1  0  0  0  0
  4  5  2  0  0  0  0
  4  3  1  0  0  0  0
  5  1  1  0  0  0  0
  6 10  1  0  0  0  0
  6  5  1  0  0  0  0
  7  4  1  0  0  0  0
 11  6  1  0  0  0  0
 12  7  1  0  0  0  0
 13  7  1  0  0  0  0
 14 20  1  0  0  0  0
 14 21  1  0  0  0  0
 15 14  1  0  0  0  0
 16 22  1  0  0  0  0
 16 15  1  0  0  0  0
 17 18  2  0  0  0  0
 17 16  1  0  0  0  0
 18 19  1  0  0  0  0
 19 15  2  0  0  0  0
M  END
>  <MD_stabilization_energy>
-18.983

$$$$
/home/frits/SYNOPSISNN5678VALIDATERESULTS/Syn150372/Syn150372.car
 OpenBabel10121811313D

 25 26  0  0  1  0  0  0  0  0999 V2000
    1.9873   -0.9682    0.1281 N   0  0  0  0  0  0  0  0  0  0  0  0
    0.9819   -0.4765   -0.6673 N   0  0  0  0  0  0  0  0  0  0  0  0
    1.2366    0.8093   -0.7496 C   0  0  2  0  0  0  0  0  0  0  0  0
    2.3330    1.2369   -0.0758 C   0  0  0  0  0  0  0  0  0  0  0  0
    2.7323    0.0517    0.4399 C   0  0  0  0  0  0  0  0  0  0  0  0
    3.8455   -0.0885    1.2411 N   0  0  0  0  0  0  0  0  0  0  0  0
    0.4353    1.6727   -1.4688 N   0  0  0  0  0  0  0  0  0  0  0  0
    2.0473   -1.9527    0.3672 H   0  0  0  0  0  0  0  0  0  0  0  0
    2.7591    2.2268    0.0223 H   0  0  0  0  0  0  0  0  0  0  0  0
    4.1036   -1.0010    1.6043 H   0  0  0  0  0  0  0  0  0  0  0  0
    4.4322    0.7044    1.4892 H   0  0  0  0  0  0  0  0  0  0  0  0
    0.6442    2.6654   -1.5350 H   0  0  0  0  0  0  0  0  0  0  0  0
   -0.3974    1.3358   -1.9406 H   0  0  0  0  0  0  0  0  0  0  0  0
   -0.0253   -1.4106   -1.1788 C   0  0  0  0  0  0  0  0  0  0  0  0
   -1.0830   -1.7806   -0.1244 C   0  0  0  0  0  0  0  0  0  0  0  0
   -1.9251   -0.6187    0.2527 C   0  0  0  0  0  0  0  0  0  0  0  0
   -2.9340   -0.2202   -0.4644 N   0  0  0  0  0  0  0  0  0  0  0  0
   -3.3663    0.8104    0.2066 N   0  0  0  0  0  0  0  0  0  0  0  0
   -2.6317    0.9875    1.2638 N   0  0  0  0  0  0  0  0  0  0  0  0
   -1.6908    0.0796    1.3260 N   0  0  0  0  0  0  0  0  0  0  0  0
    0.5110   -2.3064   -1.5086 H   0  0  0  0  0  0  0  0  0  0  0  0
   -0.4804   -0.9563   -2.0650 H   0  0  0  0  0  0  0  0  0  0  0  0
   -0.5997   -2.1823    0.7725 H   0  0  0  0  0  0  0  0  0  0  0  0
   -1.7287   -2.5714   -0.5191 H   0  0  0  0  0  0  0  0  0  0  0  0
   -3.3704   -0.5315   -1.3239 H   0  0  0  0  0  0  0  0  0  0  0  0
  1  8  1  0  0  0  0
  1  5  1  0  0  0  0
  2  1  1  0  0  0  0
  3  7  1  1  0  0  0
  3  2  1  0  0  0  0
  3  4  1  0  0  0  0
  4  9  1  0  0  0  0
  4  5  2  0  0  0  0
  5  6  1  0  0  0  0
  6 11  1  0  0  0  0
  6 10  1  0  0  0  0
 12  7  1  0  0  0  0
 13  7  1  0  0  0  0
 14  2  1  0  0  0  0
 14 15  1  0  0  0  0
 15 16  1  0  0  0  0
 15 23  1  0  0  0  0
 16 20  2  0  0  0  0
 17 18  1  0  0  0  0
 17 16  1  0  0  0  0
 18 19  2  0  0  0  0
 19 20  1  0  0  0  0
 21 14  1  0  0  0  0
 22 14  1  0  0  0  0
 24 15  1  0  0  0  0
 25 17  1  0  0  0  0
M  END
>  <MD_stabilization_energy>
-18.946

$$$$
/home/frits/SYNOPSISNN5678VALIDATERESULTS/Syn137544/Syn137544.car
 OpenBabel10121811313D

 22 23  0  0  1  0  0  0  0  0999 V2000
    1.4946   -0.9490   -0.4873 N   0  0  0  0  0  0  0  0  0  0  0  0
    0.7060    0.1694   -0.6163 N   0  0  0  0  0  0  0  0  0  0  0  0
    1.3617    1.1031    0.0311 C   0  0  2  0  0  0  0  0  0  0  0  0
    2.5361    0.7190    0.5900 C   0  0  0  0  0  0  0  0  0  0  0  0
    2.5291   -0.5800    0.2107 C   0  0  0  0  0  0  0  0  0  0  0  0
    3.5349   -1.4671    0.5310 N   0  0  0  0  0  0  0  0  0  0  0  0
    0.8789    2.3910    0.1399 N   0  0  0  0  0  0  0  0  0  0  0  0
    1.2317   -1.8419   -0.8921 H   0  0  0  0  0  0  0  0  0  0  0  0
    3.2589    1.2801    1.1677 H   0  0  0  0  0  0  0  0  0  0  0  0
    3.4827   -2.4334    0.2231 H   0  0  0  0  0  0  0  0  0  0  0  0
    4.3458   -1.1858    1.0765 H   0  0  0  0  0  0  0  0  0  0  0  0
   -0.0230    2.6391   -0.2538 H   0  0  0  0  0  0  0  0  0  0  0  0
    1.3975    3.1171    0.6270 H   0  0  0  0  0  0  0  0  0  0  0  0
   -0.5489    0.0817   -1.3656 C   0  0  0  0  0  0  0  0  0  0  0  0
   -1.7000   -0.1381   -0.4638 C   0  0  0  0  0  0  0  0  0  0  0  0
   -2.3816    0.8541    0.0341 N   0  0  0  0  0  0  0  0  0  0  0  0
   -3.2589    0.2107    0.7517 N   0  0  0  0  0  0  0  0  0  0  0  0
   -3.0925   -1.0718    0.6720 N   0  0  0  0  0  0  0  0  0  0  0  0
   -2.0818   -1.3351   -0.1146 N   0  0  0  0  0  0  0  0  0  0  0  0
   -0.4619   -0.7330   -2.0924 H   0  0  0  0  0  0  0  0  0  0  0  0
   -0.6650    1.0159   -1.9253 H   0  0  0  0  0  0  0  0  0  0  0  0
   -3.9823    0.6565    1.3033 H   0  0  0  0  0  0  0  0  0  0  0  0
  1  5  1  0  0  0  0
  2  1  1  0  0  0  0
  2  3  1  0  0  0  0
  3  7  1  1  0  0  0
  3  4  1  0  0  0  0
  4  9  1  0  0  0  0
  5  6  1  0  0  0  0
  5  4  2  0  0  0  0
  6 11  1  0  0  0  0
  7 13  1  0  0  0  0
  8  1  1  0  0  0  0
 10  6  1  0  0  0  0
 12  7  1  0  0  0  0
 14  2  1  0  0  0  0
 14 15  1  0  0  0  0
 15 19  1  0  0  0  0
 15 16  2  0  0  0  0
 16 17  1  0  0  0  0
 17 22  1  0  0  0  0
 18 17  1  0  0  0  0
 19 18  2  0  0  0  0
 20 14  1  0  0  0  0
 21 14  1  0  0  0  0
M  END
>  <MD_stabilization_energy>
-18.923

$$$$
/home/frits/SYNOPSISNN12VALIDATERESULTS/Syn295821/Syn295821.car
 OpenBabel10121811313D

 22 23  0  0  0  0  0  0  0  0999 V2000
    1.0881    0.9855   -0.4828 N   0  0  0  0  0  0  0  0  0  0  0  0
    0.4654   -0.2150   -0.7730 N   0  0  0  0  0  0  0  0  0  0  0  0
    1.2817   -1.1573   -0.3583 C   0  0  0  0  0  0  0  0  0  0  0  0
    2.4092   -0.6558    0.1925 C   0  0  0  0  0  0  0  0  0  0  0  0
    2.2181    0.6764    0.0805 C   0  0  0  0  0  0  0  0  0  0  0  0
    3.1021    1.6460    0.5056 N   0  0  0  0  0  0  0  0  0  0  0  0
    3.4709   -1.3550    0.7269 N   0  0  0  0  0  0  0  0  0  0  0  0
    0.6591    1.8784   -0.7038 H   0  0  0  0  0  0  0  0  0  0  0  0
    1.0056   -2.1964   -0.4805 H   0  0  0  0  0  0  0  0  0  0  0  0
    2.8777    2.6282    0.3824 H   0  0  0  0  0  0  0  0  0  0  0  0
    3.9879    1.4162    0.9473 H   0  0  0  0  0  0  0  0  0  0  0  0
    3.4750   -2.3711    0.7428 H   0  0  0  0  0  0  0  0  0  0  0  0
    4.2776   -0.8786    1.1196 H   0  0  0  0  0  0  0  0  0  0  0  0
   -0.8439   -0.2313   -1.4215 C   0  0  0  0  0  0  0  0  0  0  0  0
   -1.9373   -0.0773   -0.4371 C   0  0  0  0  0  0  0  0  0  0  0  0
   -2.5088   -1.1050    0.1234 N   0  0  0  0  0  0  0  0  0  0  0  0
   -3.3732   -0.5110    0.8969 N   0  0  0  0  0  0  0  0  0  0  0  0
   -3.3038    0.7783    0.7886 N   0  0  0  0  0  0  0  0  0  0  0  0
   -2.3755    1.0965   -0.0753 N   0  0  0  0  0  0  0  0  0  0  0  0
   -0.8646    0.5767   -2.1612 H   0  0  0  0  0  0  0  0  0  0  0  0
   -0.9367   -1.1827   -1.9570 H   0  0  0  0  0  0  0  0  0  0  0  0
   -4.0207   -0.9956    1.5071 H   0  0  0  0  0  0  0  0  0  0  0  0
  1  5  1  0  0  0  0
  2  1  1  0  0  0  0
  2  3  1  0  0  0  0
  3  4  1  0  0  0  0
  4  7  1  0  0  0  0
  5  4  2  0  0  0  0
  5  6  1  0  0  0  0
  6 11  1  0  0  0  0
  7 12  1  0  0  0  0
  7 13  1  0  0  0  0
  8  1  1  0  0  0  0
  9  3  1  0  0  0  0
 10  6  1  0  0  0  0
 14  2  1  0  0  0  0
 14 15  1  0  0  0  0
 15 19  1  0  0  0  0
 15 16  2  0  0  0  0
 16 17  1  0  0  0  0
 17 22  1  0  0  0  0
 18 17  1  0  0  0  0
 19 18  2  0  0  0  0
 20 14  1  0  0  0  0
 21 14  1  0  0  0  0
M  END
>  <MD_stabilization_energy>
-18.910

$$$$
/home/frits/SYNOPSISNN10VALIDATERESULTS/Syn708210/Syn708210.car
 OpenBabel10121811313D

 24 25  0  0  1  0  0  0  0  0999 V2000
   -1.6579   -1.4425    0.0257 N   0  0  0  0  0  0  0  0  0  0  0  0
   -1.3256   -0.2110   -0.4763 N   0  0  0  0  0  0  0  0  0  0  0  0
   -2.2131    0.5914    0.0531 C   0  0  1  0  0  0  0  0  0  0  0  0
   -3.1145    0.0052    0.8742 C   0  0  0  0  0  0  0  0  0  0  0  0
   -2.6918   -1.2757    0.8003 C   0  0  0  0  0  0  0  0  0  0  0  0
   -2.2308    1.9462   -0.2058 N   0  0  0  0  0  0  0  0  0  0  0  0
   -1.1386   -2.2802   -0.2125 H   0  0  0  0  0  0  0  0  0  0  0  0
   -3.9387    0.4268    1.4330 H   0  0  0  0  0  0  0  0  0  0  0  0
   -3.1159   -2.1337    1.3028 H   0  0  0  0  0  0  0  0  0  0  0  0
   -2.9223    2.5607    0.2157 H   0  0  0  0  0  0  0  0  0  0  0  0
   -1.5495    2.3652   -0.8297 H   0  0  0  0  0  0  0  0  0  0  0  0
   -0.1837   -0.1076   -1.3889 C   0  0  0  0  0  0  0  0  0  0  0  0
    1.1240   -0.0382   -0.6472 C   0  0  0  0  0  0  0  0  0  0  0  0
    1.5757    1.1674   -0.0597 C   0  0  0  0  0  0  0  0  0  0  0  0
    2.7299    1.2721    0.6300 N   0  0  0  0  0  0  0  0  0  0  0  0
    3.4987    0.1734    0.7719 C   0  0  0  0  0  0  0  0  0  0  0  0
    3.1530   -1.0794    0.2357 C   0  0  0  0  0  0  0  0  0  0  0  0
    1.9449   -1.1825   -0.4828 C   0  0  0  0  0  0  0  0  0  0  0  0
   -0.2151   -0.9729   -2.0605 H   0  0  0  0  0  0  0  0  0  0  0  0
   -0.3238    0.7832   -2.0100 H   0  0  0  0  0  0  0  0  0  0  0  0
    1.0017    2.0849   -0.1382 H   0  0  0  0  0  0  0  0  0  0  0  0
    4.4170    0.3076    1.3334 H   0  0  0  0  0  0  0  0  0  0  0  0
    3.7975   -1.9411    0.3723 H   0  0  0  0  0  0  0  0  0  0  0  0
    1.6543   -2.1391   -0.9043 H   0  0  0  0  0  0  0  0  0  0  0  0
  1  5  1  0  0  0  0
  2  1  1  0  0  0  0
  2  3  1  0  0  0  0
  3  6  1  1  0  0  0
  3  4  1  0  0  0  0
  4  8  1  0  0  0  0
  5  4  2  0  0  0  0
  5  9  1  0  0  0  0
  6 10  1  0  0  0  0
  7  1  1  0  0  0  0
 11  6  1  0  0  0  0
 12 13  1  0  0  0  0
 12  2  1  0  0  0  0
 13 18  2  0  0  0  0
 13 14  1  0  0  0  0
 14 15  2  0  0  0  0
 15 16  1  0  0  0  0
 16 22  1  0  0  0  0
 17 23  1  0  0  0  0
 17 16  2  0  0  0  0
 18 17  1  0  0  0  0
 19 12  1  0  0  0  0
 20 12  1  0  0  0  0
 21 14  1  0  0  0  0
 24 18  1  0  0  0  0
M  END
>  <MD_stabilization_energy>
-18.837

$$$$
/home/frits/SYNOPSISNN11VALIDATERESULTS/Syn265705/Syn265705.car
 OpenBabel10121811313D

 24 25  0  0  1  0  0  0  0  0999 V2000
    1.5438   -0.9016    0.5653 N   0  0  0  0  0  0  0  0  0  0  0  0
    0.7072    0.1879    0.6127 N   0  0  0  0  0  0  0  0  0  0  0  0
    1.3155    1.0944   -0.1153 C   0  0  1  0  0  0  0  0  0  0  0  0
    2.5002    0.7172   -0.6568 C   0  0  0  0  0  0  0  0  0  0  0  0
    2.5541   -0.5458   -0.1739 C   0  0  0  0  0  0  0  0  0  0  0  0
    3.5953   -1.4115   -0.4339 N   0  0  0  0  0  0  0  0  0  0  0  0
    0.7774    2.3485   -0.3189 N   0  0  0  0  0  0  0  0  0  0  0  0
    1.3262   -1.7684    1.0460 H   0  0  0  0  0  0  0  0  0  0  0  0
    3.1923    1.2605   -1.2866 H   0  0  0  0  0  0  0  0  0  0  0  0
    3.5893   -2.3506   -0.0478 H   0  0  0  0  0  0  0  0  0  0  0  0
    4.3877   -1.1405   -1.0109 H   0  0  0  0  0  0  0  0  0  0  0  0
    1.2585    3.0544   -0.8699 H   0  0  0  0  0  0  0  0  0  0  0  0
   -0.1306    2.5886    0.0663 H   0  0  0  0  0  0  0  0  0  0  0  0
   -0.5365    0.1082    1.3823 C   0  0  0  0  0  0  0  0  0  0  0  0
   -1.7080   -0.1320    0.5079 C   0  0  0  0  0  0  0  0  0  0  0  0
   -2.5691    0.7756    0.2170 N   0  0  0  0  0  0  0  0  0  0  0  0
   -3.4310    0.2043   -0.5829 C   0  0  0  0  0  0  0  0  0  0  0  0
   -3.1176   -1.0496   -0.7995 N   0  0  0  0  0  0  0  0  0  0  0  0
   -2.0435   -1.2829   -0.1289 C   0  0  0  0  0  0  0  0  0  0  0  0
   -0.4408   -0.6869    2.1295 H   0  0  0  0  0  0  0  0  0  0  0  0
   -0.6420    1.0564    1.9208 H   0  0  0  0  0  0  0  0  0  0  0  0
   -4.2905    0.7033   -1.0102 H   0  0  0  0  0  0  0  0  0  0  0  0
   -3.6243   -1.7058   -1.3820 H   0  0  0  0  0  0  0  0  0  0  0  0
   -1.5675   -2.2542   -0.1381 H   0  0  0  0  0  0  0  0  0  0  0  0
  1  2  1  0  0  0  0
  1  8  1  0  0  0  0
  2 14  1  0  0  0  0
  3  7  1  6  0  0  0
  3  2  1  0  0  0  0
  4  5  2  0  0  0  0
  4  3  1  0  0  0  0
  5  1  1  0  0  0  0
  6  5  1  0  0  0  0
  6 10  1  0  0  0  0
  7 13  1  0  0  0  0
  9  4  1  0  0  0  0
 11  6  1  0  0  0  0
 12  7  1  0  0  0  0
 14 21  1  0  0  0  0
 14 20  1  0  0  0  0
 15 14  1  0  0  0  0
 16 15  1  0  0  0  0
 17 16  2  0  0  0  0
 18 17  1  0  0  0  0
 18 19  1  0  0  0  0
 19 15  2  0  0  0  0
 22 17  1  0  0  0  0
 23 18  1  0  0  0  0
 24 19  1  0  0  0  0
M  END
>  <MD_stabilization_energy>
-18.825

$$$$
/home/frits/SYNOPSISNN5678VALIDATERESULTS/Syn216857/Syn216857.car
 OpenBabel10121811313D

 26 27  0  0  0  0  0  0  0  0999 V2000
    1.7211   -1.2926    0.5777 N   0  0  0  0  0  0  0  0  0  0  0  0
    0.9955   -0.1240    0.6997 N   0  0  0  0  0  0  0  0  0  0  0  0
    1.7126    0.8033    0.1157 C   0  0  0  0  0  0  0  0  0  0  0  0
    2.8629    0.3100   -0.3859 C   0  0  0  0  0  0  0  0  0  0  0  0
    2.8126   -0.9979   -0.0678 C   0  0  0  0  0  0  0  0  0  0  0  0
    3.8553    0.9826   -1.0625 N   0  0  0  0  0  0  0  0  0  0  0  0
    1.3948   -2.1763    0.9529 H   0  0  0  0  0  0  0  0  0  0  0  0
    1.3512    1.8229    0.0824 H   0  0  0  0  0  0  0  0  0  0  0  0
    3.5365   -1.7740   -0.2777 H   0  0  0  0  0  0  0  0  0  0  0  0
    4.6856    0.4994   -1.3952 H   0  0  0  0  0  0  0  0  0  0  0  0
    3.7861    1.9801   -1.2463 H   0  0  0  0  0  0  0  0  0  0  0  0
   -0.2954   -0.1171    1.3855 C   0  0  0  0  0  0  0  0  0  0  0  0
   -1.4259   -0.2654    0.4339 C   0  0  0  0  0  0  0  0  0  0  0  0
   -2.2592    0.7239    0.0270 N   0  0  0  0  0  0  0  0  0  0  0  0
   -3.1092    0.1759   -0.8197 C   0  0  0  0  0  0  0  0  0  0  0  0
   -2.8780   -1.1033   -0.9926 N   0  0  0  0  0  0  0  0  0  0  0  0
   -1.8275   -1.4439   -0.2318 C   0  0  0  0  0  0  0  0  0  0  0  0
   -0.3623    0.8276    1.9349 H   0  0  0  0  0  0  0  0  0  0  0  0
   -0.3018   -0.9278    2.1220 H   0  0  0  0  0  0  0  0  0  0  0  0
   -3.9083    0.7051   -1.3230 H   0  0  0  0  0  0  0  0  0  0  0  0
   -3.4059   -1.7263   -1.5994 H   0  0  0  0  0  0  0  0  0  0  0  0
   -1.5167   -2.4789   -0.2739 H   0  0  0  0  0  0  0  0  0  0  0  0
   -2.2722    2.1336    0.4060 C   0  0  0  0  0  0  0  0  0  0  0  0
   -2.4709    2.1975    1.4806 H   0  0  0  0  0  0  0  0  0  0  0  0
   -3.0557    2.6578   -0.1513 H   0  0  0  0  0  0  0  0  0  0  0  0
   -1.2944    2.5635    0.1672 H   0  0  0  0  0  0  0  0  0  0  0  0
  1  2  1  0  0  0  0
  1  7  1  0  0  0  0
  2 12  1  0  0  0  0
  3  2  1  0  0  0  0
  4  5  2  0  0  0  0
  4  3  1  0  0  0  0
  5  1  1  0  0  0  0
  6  4  1  0  0  0  0
  8  3  1  0  0  0  0
  9  5  1  0  0  0  0
 10  6  1  0  0  0  0
 11  6  1  0  0  0  0
 12 18  1  0  0  0  0
 12 19  1  0  0  0  0
 13 12  1  0  0  0  0
 14 23  1  0  0  0  0
 14 13  1  0  0  0  0
 15 14  1  0  0  0  0
 16 15  1  0  0  0  0
 16 17  1  0  0  0  0
 17 13  2  0  0  0  0
 20 15  1  0  0  0  0
 21 16  1  0  0  0  0
 22 17  1  0  0  0  0
 23 24  1  0  0  0  0
 25 23  1  0  0  0  0
 26 23  1  0  0  0  0
M  END
>  <MD_stabilization_energy>
-18.804

$$$$
/home/frits/SYNOPSISNN5678VALIDATERESULTS/Syn280616/Syn280616.car
 OpenBabel10121811313D

 24 25  0  0  0  0  0  0  0  0999 V2000
    0.2089    2.5515   -0.1060 N   0  0  0  0  0  0  0  0  0  0  0  0
    0.9960    1.3799   -0.0579 C   0  0  0  0  0  0  0  0  0  0  0  0
    0.5305    0.2158   -0.6282 N   0  0  0  0  0  0  0  0  0  0  0  0
    1.3441   -0.8812   -0.5247 C   0  0  0  0  0  0  0  0  0  0  0  0
    2.6018   -0.8771    0.1146 C   0  0  0  0  0  0  0  0  0  0  0  0
    3.0588    0.3271    0.6841 C   0  0  0  0  0  0  0  0  0  0  0  0
    2.2483    1.4710    0.5986 C   0  0  0  0  0  0  0  0  0  0  0  0
    3.3832   -2.0476    0.1815 N   0  0  0  0  0  0  0  0  0  0  0  0
    0.5608    3.4314    0.2619 H   0  0  0  0  0  0  0  0  0  0  0  0
   -0.7377    2.5257   -0.4686 H   0  0  0  0  0  0  0  0  0  0  0  0
    0.9782   -1.8035   -0.9685 H   0  0  0  0  0  0  0  0  0  0  0  0
    4.0193    0.3848    1.1867 H   0  0  0  0  0  0  0  0  0  0  0  0
    2.5921    2.4018    1.0394 H   0  0  0  0  0  0  0  0  0  0  0  0
    4.2887   -2.0391    0.6435 H   0  0  0  0  0  0  0  0  0  0  0  0
    3.0531   -2.9161   -0.2309 H   0  0  0  0  0  0  0  0  0  0  0  0
   -0.7385    0.0111   -1.3504 C   0  0  0  0  0  0  0  0  0  0  0  0
   -1.8734   -0.2288   -0.4254 C   0  0  0  0  0  0  0  0  0  0  0  0
   -2.2029   -1.4157   -0.0096 N   0  0  0  0  0  0  0  0  0  0  0  0
   -3.2208   -1.1687    0.7667 N   0  0  0  0  0  0  0  0  0  0  0  0
   -3.4585    0.1087    0.7883 N   0  0  0  0  0  0  0  0  0  0  0  0
   -2.6057    0.7469    0.0272 N   0  0  0  0  0  0  0  0  0  0  0  0
   -0.9219    0.8966   -1.9684 H   0  0  0  0  0  0  0  0  0  0  0  0
   -0.6314   -0.8276   -2.0481 H   0  0  0  0  0  0  0  0  0  0  0  0
   -1.8541   -2.3534   -0.1664 H   0  0  0  0  0  0  0  0  0  0  0  0
  1  2  1  0  0  0  0
  1  9  1  0  0  0  0
  2  7  2  0  0  0  0
  3  4  1  0  0  0  0
  3  2  1  0  0  0  0
  4  5  2  0  0  0  0
  5  8  1  0  0  0  0
  5  6  1  0  0  0  0
  6 12  1  0  0  0  0
  7  6  1  0  0  0  0
  7 13  1  0  0  0  0
  8 14  1  0  0  0  0
 10  1  1  0  0  0  0
 11  4  1  0  0  0  0
 15  8  1  0  0  0  0
 16  3  1  0  0  0  0
 16 17  1  0  0  0  0
 17 18  1  0  0  0  0
 17 21  2  0  0  0  0
 18 19  1  0  0  0  0
 19 20  2  0  0  0  0
 21 20  1  0  0  0  0
 22 16  1  0  0  0  0
 23 16  1  0  0  0  0
 24 18  1  0  0  0  0
M  END
>  <MD_stabilization_energy>
-18.784

$$$$
/home/frits/SYNOPSISNN10VALIDATERESULTS/Syn153427/Syn153427.car
 OpenBabel10121811313D

 25 26  0  0  1  0  0  0  0  0999 V2000
   -3.0447    0.0147   -0.8024 N   0  0  0  0  0  0  0  0  0  0  0  0
   -2.1521    0.5991   -0.0340 C   0  0  2  0  0  0  0  0  0  0  0  0
   -1.3036   -0.2778    0.4836 N   0  0  0  0  0  0  0  0  0  0  0  0
   -1.6787   -1.4988    0.0248 C   0  0  0  0  0  0  0  0  0  0  0  0
   -2.7967   -1.3025   -0.8043 C   0  0  0  0  0  0  0  0  0  0  0  0
   -2.1294    1.9585    0.1898 N   0  0  0  0  0  0  0  0  0  0  0  0
   -3.7996    0.4682   -1.3131 H   0  0  0  0  0  0  0  0  0  0  0  0
   -1.1003   -2.3546    0.3460 H   0  0  0  0  0  0  0  0  0  0  0  0
   -3.4569   -1.9182   -1.3987 H   0  0  0  0  0  0  0  0  0  0  0  0
   -2.8132    2.5660   -0.2504 H   0  0  0  0  0  0  0  0  0  0  0  0
   -1.4368    2.3827    0.7981 H   0  0  0  0  0  0  0  0  0  0  0  0
   -0.1567   -0.1160    1.3871 C   0  0  0  0  0  0  0  0  0  0  0  0
    1.1519   -0.0332    0.6426 C   0  0  0  0  0  0  0  0  0  0  0  0
    1.5980    1.1973    0.0995 C   0  0  0  0  0  0  0  0  0  0  0  0
    2.8107    1.2669   -0.6121 C   0  0  0  0  0  0  0  0  0  0  0  0
    3.5908    0.1105   -0.7924 C   0  0  0  0  0  0  0  0  0  0  0  0
    3.1580   -1.1177   -0.2608 C   0  0  0  0  0  0  0  0  0  0  0  0
    1.9458   -1.1913    0.4513 C   0  0  0  0  0  0  0  0  0  0  0  0
   -0.3166    0.7847    1.9893 H   0  0  0  0  0  0  0  0  0  0  0  0
   -0.1569   -0.9581    2.0895 H   0  0  0  0  0  0  0  0  0  0  0  0
    3.1445    2.2141   -1.0222 H   0  0  0  0  0  0  0  0  0  0  0  0
    4.5251    0.1658   -1.3407 H   0  0  0  0  0  0  0  0  0  0  0  0
    3.7595   -2.0096   -0.4002 H   0  0  0  0  0  0  0  0  0  0  0  0
    1.6280   -2.1480    0.8531 H   0  0  0  0  0  0  0  0  0  0  0  0
    1.0110    2.1006    0.2279 H   0  0  0  0  0  0  0  0  0  0  0  0
  1  2  1  0  0  0  0
  2  6  1  1  0  0  0
  2  3  1  0  0  0  0
  3 12  1  0  0  0  0
  4  8  1  0  0  0  0
  4  3  1  0  0  0  0
  5  1  1  0  0  0  0
  5  4  2  0  0  0  0
  6 11  1  0  0  0  0
  7  1  1  0  0  0  0
  9  5  1  0  0  0  0
 10  6  1  0  0  0  0
 12 19  1  0  0  0  0
 12 20  1  0  0  0  0
 13 12  1  0  0  0  0
 14 25  1  0  0  0  0
 14 13  2  0  0  0  0
 15 14  1  0  0  0  0
 16 15  2  0  0  0  0
 16 17  1  0  0  0  0
 17 18  2  0  0  0  0
 18 13  1  0  0  0  0
 18 24  1  0  0  0  0
 21 15  1  0  0  0  0
 22 16  1  0  0  0  0
 23 17  1  0  0  0  0
M  END
>  <MD_stabilization_energy>
-18.750

$$$$
/home/frits/SYNOPSISNN5678VALIDATERESULTS/Syn156802/Syn156802.car
 OpenBabel10121811313D

 24 25  0  0  0  0  0  0  0  0999 V2000
   -1.0451    0.9148   -0.5698 N   0  0  0  0  0  0  0  0  0  0  0  0
   -0.4406   -0.3177   -0.7378 N   0  0  0  0  0  0  0  0  0  0  0  0
   -1.2735   -1.2020   -0.2382 C   0  0  0  0  0  0  0  0  0  0  0  0
   -2.3955   -0.6316    0.2537 C   0  0  0  0  0  0  0  0  0  0  0  0
   -2.1825    0.6802    0.0137 C   0  0  0  0  0  0  0  0  0  0  0  0
   -3.0523    1.7004    0.3375 N   0  0  0  0  0  0  0  0  0  0  0  0
   -3.4709   -1.2588    0.8471 N   0  0  0  0  0  0  0  0  0  0  0  0
   -0.5968    1.7742   -0.8713 H   0  0  0  0  0  0  0  0  0  0  0  0
   -1.0132   -2.2521   -0.2563 H   0  0  0  0  0  0  0  0  0  0  0  0
   -2.8107    2.6623    0.1211 H   0  0  0  0  0  0  0  0  0  0  0  0
   -3.9437    1.5288    0.7940 H   0  0  0  0  0  0  0  0  0  0  0  0
   -3.4913   -2.2682    0.9621 H   0  0  0  0  0  0  0  0  0  0  0  0
   -4.2717   -0.7337    1.1863 H   0  0  0  0  0  0  0  0  0  0  0  0
    0.8721   -0.4170   -1.3729 C   0  0  0  0  0  0  0  0  0  0  0  0
    1.9663   -0.1277   -0.4150 C   0  0  0  0  0  0  0  0  0  0  0  0
    2.7127   -1.0332    0.1661 N   0  0  0  0  0  0  0  0  0  0  0  0
    3.5333   -0.3820    0.9158 C   0  0  0  0  0  0  0  0  0  0  0  0
    3.2741    0.9448    0.7826 C   0  0  0  0  0  0  0  0  0  0  0  0
    2.3000    1.0803   -0.0462 N   0  0  0  0  0  0  0  0  0  0  0  0
    0.9670   -1.4292   -1.7812 H   0  0  0  0  0  0  0  0  0  0  0  0
    0.8939    0.2892   -2.2103 H   0  0  0  0  0  0  0  0  0  0  0  0
    2.6682   -2.0400    0.0553 H   0  0  0  0  0  0  0  0  0  0  0  0
    4.2746   -0.8896    1.5175 H   0  0  0  0  0  0  0  0  0  0  0  0
    3.7458    1.8006    1.2452 H   0  0  0  0  0  0  0  0  0  0  0  0
  1  5  1  0  0  0  0
  2  1  1  0  0  0  0
  2  3  1  0  0  0  0
  3  4  1  0  0  0  0
  4  7  1  0  0  0  0
  5  4  2  0  0  0  0
  5  6  1  0  0  0  0
  6 11  1  0  0  0  0
  7 12  1  0  0  0  0
  7 13  1  0  0  0  0
  8  1  1  0  0  0  0
  9  3  1  0  0  0  0
 10  6  1  0  0  0  0
 14  2  1  0  0  0  0
 14 15  1  0  0  0  0
 15 19  2  0  0  0  0
 15 16  1  0  0  0  0
 16 17  1  0  0  0  0
 17 23  1  0  0  0  0
 18 17  2  0  0  0  0
 18 24  1  0  0  0  0
 19 18  1  0  0  0  0
 20 14  1  0  0  0  0
 21 14  1  0  0  0  0
 22 16  1  0  0  0  0
M  END
>  <MD_stabilization_energy>
-18.698

$$$$
/home/frits/SYNOPSISNN5678VALIDATERESULTS/Syn145733/Syn145733.car
 OpenBabel10121811313D

 24 25  0  0  0  0  0  0  0  0999 V2000
    0.9091   -1.9194   -0.6392 N   0  0  0  0  0  0  0  0  0  0  0  0
    1.3139   -0.5984   -0.3298 C   0  0  0  0  0  0  0  0  0  0  0  0
    0.4624    0.4365   -0.6592 N   0  0  0  0  0  0  0  0  0  0  0  0
    0.8792    1.7016   -0.3461 C   0  0  0  0  0  0  0  0  0  0  0  0
    2.0986    2.0081    0.2725 C   0  0  0  0  0  0  0  0  0  0  0  0
    2.9596    0.9536    0.6016 C   0  0  0  0  0  0  0  0  0  0  0  0
    2.5794   -0.3751    0.3099 C   0  0  0  0  0  0  0  0  0  0  0  0
    3.4608   -1.4178    0.6801 N   0  0  0  0  0  0  0  0  0  0  0  0
   -0.0609   -2.1177   -0.8572 H   0  0  0  0  0  0  0  0  0  0  0  0
    1.5631   -2.6946   -0.6584 H   0  0  0  0  0  0  0  0  0  0  0  0
    0.2137    2.5222   -0.5979 H   0  0  0  0  0  0  0  0  0  0  0  0
    2.3687    3.0355    0.4921 H   0  0  0  0  0  0  0  0  0  0  0  0
    3.9063    1.1743    1.0854 H   0  0  0  0  0  0  0  0  0  0  0  0
    3.2085   -2.3964    0.5914 H   0  0  0  0  0  0  0  0  0  0  0  0
    4.3677   -1.2012    1.0848 H   0  0  0  0  0  0  0  0  0  0  0  0
   -0.8477    0.3595   -1.3336 C   0  0  0  0  0  0  0  0  0  0  0  0
   -1.9494    0.0762   -0.3807 C   0  0  0  0  0  0  0  0  0  0  0  0
   -2.6370    1.0149    0.1992 N   0  0  0  0  0  0  0  0  0  0  0  0
   -3.4724    0.3370    0.9355 N   0  0  0  0  0  0  0  0  0  0  0  0
   -3.2660   -0.9363    0.7774 N   0  0  0  0  0  0  0  0  0  0  0  0
   -2.2878   -1.1408   -0.0683 N   0  0  0  0  0  0  0  0  0  0  0  0
   -1.0387    1.2949   -1.8726 H   0  0  0  0  0  0  0  0  0  0  0  0
   -0.7891   -0.4211   -2.0996 H   0  0  0  0  0  0  0  0  0  0  0  0
   -2.6317    2.0273    0.1752 H   0  0  0  0  0  0  0  0  0  0  0  0
  1  2  1  0  0  0  0
  2  7  2  0  0  0  0
  3  4  1  0  0  0  0
  3  2  1  0  0  0  0
  4  5  2  0  0  0  0
  5 12  1  0  0  0  0
  5  6  1  0  0  0  0
  6 13  1  0  0  0  0
  7  6  1  0  0  0  0
  7  8  1  0  0  0  0
  8 15  1  0  0  0  0
  9  1  1  0  0  0  0
 10  1  1  0  0  0  0
 11  4  1  0  0  0  0
 14  8  1  0  0  0  0
 16  3  1  0  0  0  0
 16 17  1  0  0  0  0
 17 21  2  0  0  0  0
 17 18  1  0  0  0  0
 18 19  1  0  0  0  0
 20 19  2  0  0  0  0
 21 20  1  0  0  0  0
 22 16  1  0  0  0  0
 23 16  1  0  0  0  0
 24 18  1  0  0  0  0
M  END
>  <MD_stabilization_energy>
-18.659

$$$$
/home/frits/SYNOPSISNN5678VALIDATERESULTS/Syn205154/Syn205154.car
 OpenBabel10121811313D

 24 25  0  0  0  0  0  0  0  0999 V2000
   -2.7754    0.0689   -1.0619 N   0  0  0  0  0  0  0  0  0  0  0  0
   -1.6422   -0.5804   -1.1906 C   0  0  0  0  0  0  0  0  0  0  0  0
   -1.0474   -0.7826   -0.0278 N   0  0  0  0  0  0  0  0  0  0  0  0
   -1.8354   -0.2324    0.9260 C   0  0  0  0  0  0  0  0  0  0  0  0
   -2.9418    0.3121    0.2468 C   0  0  0  0  0  0  0  0  0  0  0  0
   -4.0082    0.9757    0.8084 N   0  0  0  0  0  0  0  0  0  0  0  0
   -3.3977    0.3339   -1.8221 H   0  0  0  0  0  0  0  0  0  0  0  0
   -1.2483   -0.9049   -2.1446 H   0  0  0  0  0  0  0  0  0  0  0  0
   -1.4959   -0.3030    1.9510 H   0  0  0  0  0  0  0  0  0  0  0  0
   -4.7596    1.3321    0.2259 H   0  0  0  0  0  0  0  0  0  0  0  0
   -4.0681    1.1259    1.8119 H   0  0  0  0  0  0  0  0  0  0  0  0
    0.2299   -1.4710    0.1726 C   0  0  0  0  0  0  0  0  0  0  0  0
    1.4269   -0.5581    0.0947 C   0  0  0  0  0  0  0  0  0  0  0  0
    1.2349    0.7542   -0.1898 N   0  0  0  0  0  0  0  0  0  0  0  0
    2.3013    1.5777   -0.2635 C   0  0  0  0  0  0  0  0  0  0  0  0
    3.6222    1.1444   -0.0601 C   0  0  0  0  0  0  0  0  0  0  0  0
    3.8293   -0.2165    0.2340 C   0  0  0  0  0  0  0  0  0  0  0  0
    2.7221   -1.0850    0.3136 C   0  0  0  0  0  0  0  0  0  0  0  0
    0.1881   -1.9537    1.1558 H   0  0  0  0  0  0  0  0  0  0  0  0
    0.3040   -2.2552   -0.5898 H   0  0  0  0  0  0  0  0  0  0  0  0
    2.0830    2.6150   -0.4932 H   0  0  0  0  0  0  0  0  0  0  0  0
    4.4549    1.8361   -0.1277 H   0  0  0  0  0  0  0  0  0  0  0  0
    4.8328   -0.5936    0.3978 H   0  0  0  0  0  0  0  0  0  0  0  0
    2.8700   -2.1363    0.5393 H   0  0  0  0  0  0  0  0  0  0  0  0
  1  5  1  0  0  0  0
  2  1  1  0  0  0  0
  2  3  1  0  0  0  0
  3 12  1  0  0  0  0
  3  4  1  0  0  0  0
  4  9  1  0  0  0  0
  5  6  1  0  0  0  0
  5  4  2  0  0  0  0
  6 11  1  0  0  0  0
  7  1  1  0  0  0  0
  8  2  1  0  0  0  0
 10  6  1  0  0  0  0
 12 19  1  0  0  0  0
 13 12  1  0  0  0  0
 13 18  2  0  0  0  0
 14 13  1  0  0  0  0
 15 14  2  0  0  0  0
 15 16  1  0  0  0  0
 16 17  2  0  0  0  0
 17 18  1  0  0  0  0
 17 23  1  0  0  0  0
 18 24  1  0  0  0  0
 20 12  1  0  0  0  0
 21 15  1  0  0  0  0
 22 16  1  0  0  0  0
M  END
>  <MD_stabilization_energy>
-18.585

$$$$
/home/frits/SYNOPSISNN11VALIDATERESULTS/Syn165542/Syn165542.car
 OpenBabel10121811313D

 22 23  0  0  1  0  0  0  0  0999 V2000
   -2.7774    0.2452   -0.6953 N   0  0  0  0  0  0  0  0  0  0  0  0
   -1.7070    0.7034   -0.0855 C   0  0  1  0  0  0  0  0  0  0  0  0
   -1.0423   -0.2647    0.5279 N   0  0  0  0  0  0  0  0  0  0  0  0
   -1.7270   -1.4132    0.3001 C   0  0  0  0  0  0  0  0  0  0  0  0
   -2.8415   -1.0780   -0.4890 C   0  0  0  0  0  0  0  0  0  0  0  0
   -1.3409    2.0314   -0.0979 N   0  0  0  0  0  0  0  0  0  0  0  0
   -3.4497    0.7866   -1.2349 H   0  0  0  0  0  0  0  0  0  0  0  0
   -1.3330   -2.3252    0.7279 H   0  0  0  0  0  0  0  0  0  0  0  0
   -3.6776   -1.5971   -0.9360 H   0  0  0  0  0  0  0  0  0  0  0  0
   -0.4924    2.3462    0.3611 H   0  0  0  0  0  0  0  0  0  0  0  0
   -1.9078    2.7204   -0.5821 H   0  0  0  0  0  0  0  0  0  0  0  0
    0.1868   -0.2136    1.3283 C   0  0  0  0  0  0  0  0  0  0  0  0
    1.4050   -0.1580    0.4797 C   0  0  0  0  0  0  0  0  0  0  0  0
    2.1187    0.9016    0.3159 N   0  0  0  0  0  0  0  0  0  0  0  0
    3.0804    0.5545   -0.5004 C   0  0  0  0  0  0  0  0  0  0  0  0
    2.9746   -0.7022   -0.8504 N   0  0  0  0  0  0  0  0  0  0  0  0
    1.9374   -1.1706   -0.2522 C   0  0  0  0  0  0  0  0  0  0  0  0
    0.1183    0.6679    1.9755 H   0  0  0  0  0  0  0  0  0  0  0  0
    0.2194   -1.0911    1.9844 H   0  0  0  0  0  0  0  0  0  0  0  0
    1.9863    1.8168    0.7306 H   0  0  0  0  0  0  0  0  0  0  0  0
    3.8631    1.2183   -0.8421 H   0  0  0  0  0  0  0  0  0  0  0  0
    1.6279   -2.1992   -0.3772 H   0  0  0  0  0  0  0  0  0  0  0  0
  1  5  1  0  0  0  0
  1  2  1  0  0  0  0
  2  6  1  6  0  0  0
  2  3  1  0  0  0  0
  3 12  1  0  0  0  0
  4  3  1  0  0  0  0
  4  8  1  0  0  0  0
  5  4  2  0  0  0  0
  6 10  1  0  0  0  0
  7  1  1  0  0  0  0
  9  5  1  0  0  0  0
 11  6  1  0  0  0  0
 12 18  1  0  0  0  0
 12 19  1  0  0  0  0
 13 12  1  0  0  0  0
 14 13  1  0  0  0  0
 14 20  1  0  0  0  0
 15 14  1  0  0  0  0
 16 15  2  0  0  0  0
 16 17  1  0  0  0  0
 17 13  2  0  0  0  0
 21 15  1  0  0  0  0
 22 17  1  0  0  0  0
M  END
>  <MD_stabilization_energy>
-18.569

$$$$
/home/frits/SYNOPSISNN10VALIDATERESULTS/Syn030521/Syn030521.car
 OpenBabel10121811313D

 24 25  0  0  0  0  0  0  0  0999 V2000
    3.5620   -1.6561   -0.2100 N   0  0  0  0  0  0  0  0  0  0  0  0
    2.6769   -0.5633   -0.1241 C   0  0  0  0  0  0  0  0  0  0  0  0
    1.4431   -0.6816    0.5547 C   0  0  0  0  0  0  0  0  0  0  0  0
    0.5462    0.3387    0.6687 N   0  0  0  0  0  0  0  0  0  0  0  0
    0.8873    1.5258    0.0904 C   0  0  0  0  0  0  0  0  0  0  0  0
    2.0901    1.7440   -0.6061 C   0  0  0  0  0  0  0  0  0  0  0  0
    3.0016    0.6780   -0.7152 C   0  0  0  0  0  0  0  0  0  0  0  0
    4.4484   -1.5661   -0.6997 H   0  0  0  0  0  0  0  0  0  0  0  0
    3.3268   -2.5487    0.2158 H   0  0  0  0  0  0  0  0  0  0  0  0
    1.1612   -1.6222    1.0204 H   0  0  0  0  0  0  0  0  0  0  0  0
    0.1712    2.3370    0.1839 H   0  0  0  0  0  0  0  0  0  0  0  0
    2.3089    2.7099   -1.0482 H   0  0  0  0  0  0  0  0  0  0  0  0
    3.9366    0.8216   -1.2481 H   0  0  0  0  0  0  0  0  0  0  0  0
   -0.7263    0.1798    1.3846 C   0  0  0  0  0  0  0  0  0  0  0  0
   -1.8603   -0.1018    0.4663 C   0  0  0  0  0  0  0  0  0  0  0  0
   -2.7251    0.8252    0.1776 N   0  0  0  0  0  0  0  0  0  0  0  0
   -3.5965    0.2405   -0.6796 N   0  0  0  0  0  0  0  0  0  0  0  0
   -3.1967   -0.9868   -0.8447 C   0  0  0  0  0  0  0  0  0  0  0  0
   -2.0830   -1.2909   -0.1423 C   0  0  0  0  0  0  0  0  0  0  0  0
   -0.6201   -0.6247    2.1218 H   0  0  0  0  0  0  0  0  0  0  0  0
   -0.9065    1.1028    1.9488 H   0  0  0  0  0  0  0  0  0  0  0  0
   -4.3820    0.7539   -1.0626 H   0  0  0  0  0  0  0  0  0  0  0  0
   -3.7576   -1.6393   -1.4994 H   0  0  0  0  0  0  0  0  0  0  0  0
   -1.5347   -2.2209   -0.0889 H   0  0  0  0  0  0  0  0  0  0  0  0
  1  2  1  0  0  0  0
  1  9  1  0  0  0  0
  2  3  2  0  0  0  0
  3  4  1  0  0  0  0
  3 10  1  0  0  0  0
  4 14  1  0  0  0  0
  5 11  1  0  0  0  0
  5  4  1  0  0  0  0
  6  5  2  0  0  0  0
  7  6  1  0  0  0  0
  7  2  1  0  0  0  0
  8  1  1  0  0  0  0
 12  6  1  0  0  0  0
 13  7  1  0  0  0  0
 14 21  1  0  0  0  0
 14 20  1  0  0  0  0
 15 14  1  0  0  0  0
 16 15  2  0  0  0  0
 17 16  1  0  0  0  0
 18 17  1  0  0  0  0
 18 19  2  0  0  0  0
 19 24  1  0  0  0  0
 19 15  1  0  0  0  0
 22 17  1  0  0  0  0
 23 18  1  0  0  0  0
M  END
>  <MD_stabilization_energy>
-18.557

$$$$
/home/frits/SYNOPSISNN11VALIDATERESULTS/Syn044118/Syn044118.car
 OpenBabel10121811313D

 22 23  0  0  0  0  0  0  0  0999 V2000
    1.1403   -1.2604    0.2053 N   0  0  0  0  0  0  0  0  0  0  0  0
    0.7729   -0.2372   -0.6454 N   0  0  0  0  0  0  0  0  0  0  0  0
    1.7540    0.6285   -0.6060 C   0  0  0  0  0  0  0  0  0  0  0  0
    2.7413    0.2341    0.2236 C   0  0  0  0  0  0  0  0  0  0  0  0
    2.3030   -0.9474    0.6994 C   0  0  0  0  0  0  0  0  0  0  0  0
    3.9195    0.8840    0.5165 N   0  0  0  0  0  0  0  0  0  0  0  0
    0.5479   -2.0686    0.3618 H   0  0  0  0  0  0  0  0  0  0  0  0
    1.6993    1.5313   -1.2002 H   0  0  0  0  0  0  0  0  0  0  0  0
    2.7838   -1.6159    1.4009 H   0  0  0  0  0  0  0  0  0  0  0  0
    4.5933    0.4843    1.1642 H   0  0  0  0  0  0  0  0  0  0  0  0
    4.1466    1.7800    0.0935 H   0  0  0  0  0  0  0  0  0  0  0  0
   -0.4983   -0.2963   -1.3646 C   0  0  0  0  0  0  0  0  0  0  0  0
   -1.6489    0.0275   -0.4854 C   0  0  0  0  0  0  0  0  0  0  0  0
   -2.4186   -0.9150   -0.0281 N   0  0  0  0  0  0  0  0  0  0  0  0
   -3.3367   -0.2790    0.7393 N   0  0  0  0  0  0  0  0  0  0  0  0
   -3.0543    0.9905    0.6909 C   0  0  0  0  0  0  0  0  0  0  0  0
   -1.9788    1.2755   -0.0763 C   0  0  0  0  0  0  0  0  0  0  0  0
   -0.5912   -1.3072   -1.7777 H   0  0  0  0  0  0  0  0  0  0  0  0
   -0.4447    0.4028   -2.2069 H   0  0  0  0  0  0  0  0  0  0  0  0
   -4.0674   -0.7919    1.2191 H   0  0  0  0  0  0  0  0  0  0  0  0
   -3.6705    1.6879    1.2413 H   0  0  0  0  0  0  0  0  0  0  0  0
   -1.5207    2.2301   -0.2938 H   0  0  0  0  0  0  0  0  0  0  0  0
  1  7  1  0  0  0  0
  1  5  1  0  0  0  0
  2  3  1  0  0  0  0
  2  1  1  0  0  0  0
  3  4  1  0  0  0  0
  4  6  1  0  0  0  0
  4  5  2  0  0  0  0
  5  9  1  0  0  0  0
  6 10  1  0  0  0  0
  8  3  1  0  0  0  0
 11  6  1  0  0  0  0
 12  2  1  0  0  0  0
 12 13  1  0  0  0  0
 13 17  1  0  0  0  0
 13 14  2  0  0  0  0
 14 15  1  0  0  0  0
 15 20  1  0  0  0  0
 16 15  1  0  0  0  0
 16 21  1  0  0  0  0
 17 16  2  0  0  0  0
 18 12  1  0  0  0  0
 19 12  1  0  0  0  0
 22 17  1  0  0  0  0
M  END
>  <MD_stabilization_energy>
-18.542

$$$$
/home/frits/SYNOPSISNN10VALIDATERESULTS/Syn044032/Syn044032.car
 OpenBabel10121811313D

 24 25  0  0  0  0  0  0  0  0999 V2000
    1.5337    1.3161   -0.2366 N   0  0  0  0  0  0  0  0  0  0  0  0
    1.0921    0.3580    0.6523 N   0  0  0  0  0  0  0  0  0  0  0  0
    1.9641   -0.6160    0.5897 C   0  0  0  0  0  0  0  0  0  0  0  0
    2.9501   -0.3536   -0.2918 C   0  0  0  0  0  0  0  0  0  0  0  0
    2.6285    0.8621   -0.7746 C   0  0  0  0  0  0  0  0  0  0  0  0
    4.0309   -1.1404   -0.6214 N   0  0  0  0  0  0  0  0  0  0  0  0
    1.0338    2.1858   -0.3833 H   0  0  0  0  0  0  0  0  0  0  0  0
    1.8332   -1.4952    1.2068 H   0  0  0  0  0  0  0  0  0  0  0  0
    3.1499    1.4582   -1.5115 H   0  0  0  0  0  0  0  0  0  0  0  0
    4.1730   -2.0492   -0.1887 H   0  0  0  0  0  0  0  0  0  0  0  0
    4.7152   -0.8331   -1.3075 H   0  0  0  0  0  0  0  0  0  0  0  0
   -0.1293    0.5750    1.4241 C   0  0  0  0  0  0  0  0  0  0  0  0
   -1.3587    0.2114    0.6371 C   0  0  0  0  0  0  0  0  0  0  0  0
   -1.7873   -1.1322    0.5209 C   0  0  0  0  0  0  0  0  0  0  0  0
   -2.8696   -1.5087   -0.1902 N   0  0  0  0  0  0  0  0  0  0  0  0
   -3.5850   -0.5596   -0.8274 C   0  0  0  0  0  0  0  0  0  0  0  0
   -3.2545    0.8064   -0.7878 C   0  0  0  0  0  0  0  0  0  0  0  0
   -2.1214    1.1932   -0.0443 C   0  0  0  0  0  0  0  0  0  0  0  0
   -0.0599   -0.0304    2.3348 H   0  0  0  0  0  0  0  0  0  0  0  0
   -0.1475    1.6264    1.7321 H   0  0  0  0  0  0  0  0  0  0  0  0
   -1.2526   -1.9405    1.0092 H   0  0  0  0  0  0  0  0  0  0  0  0
   -4.4466   -0.9109   -1.3850 H   0  0  0  0  0  0  0  0  0  0  0  0
   -3.8542    1.5403   -1.3154 H   0  0  0  0  0  0  0  0  0  0  0  0
   -1.8432    2.2411   -0.0004 H   0  0  0  0  0  0  0  0  0  0  0  0
  1  2  1  0  0  0  0
  2 12  1  0  0  0  0
  3  2  1  0  0  0  0
  3  8  1  0  0  0  0
  4  3  1  0  0  0  0
  5  4  2  0  0  0  0
  5  1  1  0  0  0  0
  6  4  1  0  0  0  0
  6 10  1  0  0  0  0
  7  1  1  0  0  0  0
  9  5  1  0  0  0  0
 11  6  1  0  0  0  0
 12 20  1  0  0  0  0
 12 19  1  0  0  0  0
 13 12  1  0  0  0  0
 14 13  1  0  0  0  0
 14 21  1  0  0  0  0
 15 14  2  0  0  0  0
 16 17  2  0  0  0  0
 16 15  1  0  0  0  0
 17 18  1  0  0  0  0
 18 24  1  0  0  0  0
 18 13  2  0  0  0  0
 22 16  1  0  0  0  0
 23 17  1  0  0  0  0
M  END
>  <MD_stabilization_energy>
-18.530

$$$$
/home/frits/SYNOPSISNN5678VALIDATERESULTS/Syn204135/Syn204135.car
 OpenBabel10121811313D

 22 23  0  0  0  0  0  0  0  0999 V2000
   -2.8056   -1.0731    0.4431 N   0  0  0  0  0  0  0  0  0  0  0  0
   -1.7462   -1.3109   -0.2957 C   0  0  0  0  0  0  0  0  0  0  0  0
   -1.0399   -0.2185   -0.5267 N   0  0  0  0  0  0  0  0  0  0  0  0
   -1.6952    0.7842    0.1054 C   0  0  0  0  0  0  0  0  0  0  0  0
   -2.8309    0.2368    0.7314 C   0  0  0  0  0  0  0  0  0  0  0  0
   -1.3201    2.1081    0.1347 N   0  0  0  0  0  0  0  0  0  0  0  0
   -3.4883   -1.7635    0.7441 H   0  0  0  0  0  0  0  0  0  0  0  0
   -1.4949   -2.2968   -0.6644 H   0  0  0  0  0  0  0  0  0  0  0  0
   -3.6545    0.5854    1.3395 H   0  0  0  0  0  0  0  0  0  0  0  0
   -0.4705    2.4165   -0.3265 H   0  0  0  0  0  0  0  0  0  0  0  0
   -1.8746    2.8028    0.6271 H   0  0  0  0  0  0  0  0  0  0  0  0
    0.1860   -0.1975   -1.3293 C   0  0  0  0  0  0  0  0  0  0  0  0
    1.4063   -0.1620   -0.4830 C   0  0  0  0  0  0  0  0  0  0  0  0
    2.1254    0.8912   -0.3032 N   0  0  0  0  0  0  0  0  0  0  0  0
    3.0866    0.5263    0.5058 C   0  0  0  0  0  0  0  0  0  0  0  0
    2.9753   -0.7356    0.8353 N   0  0  0  0  0  0  0  0  0  0  0  0
    1.9348   -1.1890    0.2316 C   0  0  0  0  0  0  0  0  0  0  0  0
    0.1331    0.6838   -1.9782 H   0  0  0  0  0  0  0  0  0  0  0  0
    0.1974   -1.0794   -1.9804 H   0  0  0  0  0  0  0  0  0  0  0  0
    1.9951    1.8139   -0.7015 H   0  0  0  0  0  0  0  0  0  0  0  0
    3.8727    1.1809    0.8574 H   0  0  0  0  0  0  0  0  0  0  0  0
    1.6204   -2.2179    0.3407 H   0  0  0  0  0  0  0  0  0  0  0  0
  1  5  1  0  0  0  0
  1  7  1  0  0  0  0
  2  1  1  0  0  0  0
  3  2  1  0  0  0  0
  3  4  1  0  0  0  0
  4  6  1  0  0  0  0
  4  5  2  0  0  0  0
  5  9  1  0  0  0  0
  6 11  1  0  0  0  0
  8  2  1  0  0  0  0
 10  6  1  0  0  0  0
 12  3  1  0  0  0  0
 12 13  1  0  0  0  0
 13 14  1  0  0  0  0
 13 17  2  0  0  0  0
 14 15  1  0  0  0  0
 15 16  2  0  0  0  0
 15 21  1  0  0  0  0
 17 22  1  0  0  0  0
 17 16  1  0  0  0  0
 18 12  1  0  0  0  0
 19 12  1  0  0  0  0
 20 14  1  0  0  0  0
M  END
>  <MD_stabilization_energy>
-18.529

$$$$
/home/frits/SYNOPSISNN5678VALIDATERESULTS/Syn487120/Syn487120.car
 OpenBabel10121811313D

 24 25  0  0  0  0  0  0  0  0999 V2000
    1.7404   -0.6542   -0.4456 N   0  0  0  0  0  0  0  0  0  0  0  0
    1.1215    0.5558   -0.6041 N   0  0  0  0  0  0  0  0  0  0  0  0
    1.8449    1.4141    0.0731 C   0  0  0  0  0  0  0  0  0  0  0  0
    2.9196    0.8685    0.6900 C   0  0  0  0  0  0  0  0  0  0  0  0
    2.7690   -0.4193    0.3090 C   0  0  0  0  0  0  0  0  0  0  0  0
    3.6328   -1.4251    0.6821 N   0  0  0  0  0  0  0  0  0  0  0  0
    1.3826   -1.5022   -0.8736 H   0  0  0  0  0  0  0  0  0  0  0  0
    1.5474    2.4536    0.0943 H   0  0  0  0  0  0  0  0  0  0  0  0
    3.6733    1.3385    1.3065 H   0  0  0  0  0  0  0  0  0  0  0  0
    3.4735   -2.3774    0.3683 H   0  0  0  0  0  0  0  0  0  0  0  0
    4.4407   -1.2469    1.2732 H   0  0  0  0  0  0  0  0  0  0  0  0
   -0.0924    0.6644   -1.4102 C   0  0  0  0  0  0  0  0  0  0  0  0
   -1.3175    0.2693   -0.6314 C   0  0  0  0  0  0  0  0  0  0  0  0
   -1.9166    1.1708    0.2848 C   0  0  0  0  0  0  0  0  0  0  0  0
   -3.0497    0.7433    1.0007 C   0  0  0  0  0  0  0  0  0  0  0  0
   -3.5923   -0.4830    0.8607 N   0  0  0  0  0  0  0  0  0  0  0  0
   -3.0216   -1.3418   -0.0080 C   0  0  0  0  0  0  0  0  0  0  0  0
   -1.8868   -1.0213   -0.7756 C   0  0  0  0  0  0  0  0  0  0  0  0
    0.0401    0.0358   -2.2981 H   0  0  0  0  0  0  0  0  0  0  0  0
   -0.1717    1.7015   -1.7552 H   0  0  0  0  0  0  0  0  0  0  0  0
   -1.5191    2.1690    0.4375 H   0  0  0  0  0  0  0  0  0  0  0  0
   -3.5421    1.3989    1.7109 H   0  0  0  0  0  0  0  0  0  0  0  0
   -3.4922   -2.3159   -0.0863 H   0  0  0  0  0  0  0  0  0  0  0  0
   -1.4667   -1.7523   -1.4588 H   0  0  0  0  0  0  0  0  0  0  0  0
  1  5  1  0  0  0  0
  2  1  1  0  0  0  0
  2  3  1  0  0  0  0
  3  8  1  0  0  0  0
  3  4  1  0  0  0  0
  4  9  1  0  0  0  0
  5  6  1  0  0  0  0
  5  4  2  0  0  0  0
  6 11  1  0  0  0  0
  7  1  1  0  0  0  0
 10  6  1  0  0  0  0
 12 13  1  0  0  0  0
 12  2  1  0  0  0  0
 13 14  1  0  0  0  0
 14 21  1  0  0  0  0
 14 15  2  0  0  0  0
 15 22  1  0  0  0  0
 16 15  1  0  0  0  0
 17 16  2  0  0  0  0
 18 13  2  0  0  0  0
 18 17  1  0  0  0  0
 19 12  1  0  0  0  0
 20 12  1  0  0  0  0
 23 17  1  0  0  0  0
 24 18  1  0  0  0  0
M  END
>  <MD_stabilization_energy>
-18.518

$$$$
/home/frits/SYNOPSISNN5678VALIDATERESULTS/Syn097265/Syn097265.car
 OpenBabel10121811313D

 26 27  0  0  0  0  0  0  0  0999 V2000
   -1.2594   -2.4395    0.4693 N   0  0  0  0  0  0  0  0  0  0  0  0
   -1.6037   -1.0993    0.1660 C   0  0  0  0  0  0  0  0  0  0  0  0
   -0.7673   -0.0421    0.5073 N   0  0  0  0  0  0  0  0  0  0  0  0
   -1.2073    1.2244    0.1319 C   0  0  0  0  0  0  0  0  0  0  0  0
   -2.4326    1.4529   -0.5373 C   0  0  0  0  0  0  0  0  0  0  0  0
   -3.2509    0.3640   -0.8526 C   0  0  0  0  0  0  0  0  0  0  0  0
   -2.8380   -0.9255   -0.5038 C   0  0  0  0  0  0  0  0  0  0  0  0
   -0.4323    2.3807    0.3977 N   0  0  0  0  0  0  0  0  0  0  0  0
   -1.9128   -3.1959    0.2827 H   0  0  0  0  0  0  0  0  0  0  0  0
   -0.3493   -2.6923    0.8342 H   0  0  0  0  0  0  0  0  0  0  0  0
   -2.7515    2.4529   -0.8163 H   0  0  0  0  0  0  0  0  0  0  0  0
   -4.1934    0.5175   -1.3670 H   0  0  0  0  0  0  0  0  0  0  0  0
   -3.4727   -1.7699   -0.7566 H   0  0  0  0  0  0  0  0  0  0  0  0
    0.5264    2.3161    0.7221 H   0  0  0  0  0  0  0  0  0  0  0  0
   -0.8015    3.3084    0.2063 H   0  0  0  0  0  0  0  0  0  0  0  0
    0.4973   -0.2193    1.2571 C   0  0  0  0  0  0  0  0  0  0  0  0
    1.7003   -0.2096    0.3801 C   0  0  0  0  0  0  0  0  0  0  0  0
    2.5075    0.8099    0.3879 N   0  0  0  0  0  0  0  0  0  0  0  0
    3.4703    0.5068   -0.5156 N   0  0  0  0  0  0  0  0  0  0  0  0
    3.1757   -0.6638   -1.0009 C   0  0  0  0  0  0  0  0  0  0  0  0
    2.0492   -1.1970   -0.4786 C   0  0  0  0  0  0  0  0  0  0  0  0
    0.5565    0.5769    2.0071 H   0  0  0  0  0  0  0  0  0  0  0  0
    0.4605   -1.1374    1.8479 H   0  0  0  0  0  0  0  0  0  0  0  0
    4.2353    1.1446   -0.7033 H   0  0  0  0  0  0  0  0  0  0  0  0
    3.8222   -1.1010   -1.7492 H   0  0  0  0  0  0  0  0  0  0  0  0
    1.5741   -2.1429   -0.6953 H   0  0  0  0  0  0  0  0  0  0  0  0
  1 10  1  0  0  0  0
  2  1  1  0  0  0  0
  2  3  1  0  0  0  0
  3 16  1  0  0  0  0
  4  8  1  0  0  0  0
  4  3  1  0  0  0  0
  5  4  2  0  0  0  0
  6  5  1  0  0  0  0
  6  7  1  0  0  0  0
  7  2  2  0  0  0  0
  8 14  1  0  0  0  0
  9  1  1  0  0  0  0
 11  5  1  0  0  0  0
 12  6  1  0  0  0  0
 13  7  1  0  0  0  0
 15  8  1  0  0  0  0
 16 23  1  0  0  0  0
 16 22  1  0  0  0  0
 17 18  2  0  0  0  0
 17 16  1  0  0  0  0
 19 18  1  0  0  0  0
 20 19  1  0  0  0  0
 20 21  2  0  0  0  0
 21 17  1  0  0  0  0
 24 19  1  0  0  0  0
 25 20  1  0  0  0  0
 26 21  1  0  0  0  0
M  END
>  <MD_stabilization_energy>
-18.501

$$$$
/home/frits/SYNOPSISNN5678VALIDATERESULTS/Syn258352/Syn258352.car
 OpenBabel10121811313D

 25 26  0  0  0  0  0  0  0  0999 V2000
   -1.9771    1.8720    0.3205 N   0  0  0  0  0  0  0  0  0  0  0  0
   -1.1320    1.0745    0.9322 C   0  0  0  0  0  0  0  0  0  0  0  0
   -1.2875   -0.1891    0.5782 N   0  0  0  0  0  0  0  0  0  0  0  0
   -2.3038   -0.1979   -0.3163 C   0  0  0  0  0  0  0  0  0  0  0  0
   -2.7478    1.1271   -0.4860 C   0  0  0  0  0  0  0  0  0  0  0  0
   -2.8153   -1.3055   -0.9536 N   0  0  0  0  0  0  0  0  0  0  0  0
   -2.0350    2.8800    0.4382 H   0  0  0  0  0  0  0  0  0  0  0  0
   -0.3952    1.4292    1.6412 H   0  0  0  0  0  0  0  0  0  0  0  0
   -3.4990    1.6512   -1.0610 H   0  0  0  0  0  0  0  0  0  0  0  0
   -2.4413   -2.2308   -0.7690 H   0  0  0  0  0  0  0  0  0  0  0  0
   -3.5798   -1.2251   -1.6182 H   0  0  0  0  0  0  0  0  0  0  0  0
   -0.4721   -1.2853    1.1134 C   0  0  0  0  0  0  0  0  0  0  0  0
    0.6376   -1.7418    0.1456 C   0  0  0  0  0  0  0  0  0  0  0  0
    1.6682   -0.6983   -0.0852 C   0  0  0  0  0  0  0  0  0  0  0  0
    2.5738   -0.1890    0.7776 C   0  0  0  0  0  0  0  0  0  0  0  0
    3.3112    0.7302    0.2292 N   0  0  0  0  0  0  0  0  0  0  0  0
    2.8961    0.8550   -1.0619 N   0  0  0  0  0  0  0  0  0  0  0  0
    1.9286   -0.0023   -1.2135 C   0  0  0  0  0  0  0  0  0  0  0  0
   -0.0579   -0.9621    2.0758 H   0  0  0  0  0  0  0  0  0  0  0  0
   -1.1554   -2.1157    1.3196 H   0  0  0  0  0  0  0  0  0  0  0  0
    1.1310   -2.6318    0.5496 H   0  0  0  0  0  0  0  0  0  0  0  0
    0.2027   -2.0382   -0.8150 H   0  0  0  0  0  0  0  0  0  0  0  0
    2.7347   -0.4521    1.8142 H   0  0  0  0  0  0  0  0  0  0  0  0
    4.0682    1.2970    0.5937 H   0  0  0  0  0  0  0  0  0  0  0  0
    1.4385   -0.0791   -2.1744 H   0  0  0  0  0  0  0  0  0  0  0  0
  1  7  1  0  0  0  0
  1  2  1  0  0  0  0
  2  8  1  0  0  0  0
  3  2  1  0  0  0  0
  3 12  1  0  0  0  0
  4  3  1  0  0  0  0
  5  4  2  0  0  0  0
  5  1  1  0  0  0  0
  6 10  1  0  0  0  0
  6  4  1  0  0  0  0
  9  5  1  0  0  0  0
 11  6  1  0  0  0  0
 12 20  1  0  0  0  0
 12 19  1  0  0  0  0
 13 21  1  0  0  0  0
 13 12  1  0  0  0  0
 14 13  1  0  0  0  0
 14 15  2  0  0  0  0
 15 23  1  0  0  0  0
 16 24  1  0  0  0  0
 16 15  1  0  0  0  0
 17 16  1  0  0  0  0
 18 17  2  0  0  0  0
 18 14  1  0  0  0  0
 22 13  1  0  0  0  0
 25 18  1  0  0  0  0
M  END
>  <MD_stabilization_energy>
-18.496

$$$$
/home/frits/SYNOPSISNN09VALIDATERESULTS/Syn076405/Syn076405.car
 OpenBabel10121811313D

 24 25  0  0  1  0  0  0  0  0999 V2000
    3.0607    0.0200   -0.7997 N   0  0  0  0  0  0  0  0  0  0  0  0
    2.1640    0.6030   -0.0351 C   0  0  1  0  0  0  0  0  0  0  0  0
    1.3208   -0.2763    0.4873 N   0  0  0  0  0  0  0  0  0  0  0  0
    1.7042   -1.4975    0.0358 C   0  0  0  0  0  0  0  0  0  0  0  0
    2.8212   -1.2988   -0.7940 C   0  0  0  0  0  0  0  0  0  0  0  0
    2.1320    1.9635    0.1806 N   0  0  0  0  0  0  0  0  0  0  0  0
    3.8129    0.4753   -1.3128 H   0  0  0  0  0  0  0  0  0  0  0  0
    1.1313   -2.3552    0.3618 H   0  0  0  0  0  0  0  0  0  0  0  0
    3.4858   -1.9137   -1.3844 H   0  0  0  0  0  0  0  0  0  0  0  0
    1.4377    2.3865    0.7878 H   0  0  0  0  0  0  0  0  0  0  0  0
    2.8117    2.5730   -0.2632 H   0  0  0  0  0  0  0  0  0  0  0  0
    0.1730   -0.1160    1.3897 C   0  0  0  0  0  0  0  0  0  0  0  0
   -1.1348   -0.0356    0.6448 C   0  0  0  0  0  0  0  0  0  0  0  0
   -1.9312   -1.1926    0.4484 C   0  0  0  0  0  0  0  0  0  0  0  0
   -3.1337   -1.0652   -0.2711 C   0  0  0  0  0  0  0  0  0  0  0  0
   -3.5658    0.1031   -0.7868 N   0  0  0  0  0  0  0  0  0  0  0  0
   -2.8090    1.2035   -0.6026 C   0  0  0  0  0  0  0  0  0  0  0  0
   -1.5899    1.1923    0.1000 C   0  0  0  0  0  0  0  0  0  0  0  0
    0.1733   -0.9580    2.0922 H   0  0  0  0  0  0  0  0  0  0  0  0
    0.3310    0.7854    1.9914 H   0  0  0  0  0  0  0  0  0  0  0  0
   -1.6312   -2.1591    0.8400 H   0  0  0  0  0  0  0  0  0  0  0  0
   -3.7748   -1.9230   -0.4437 H   0  0  0  0  0  0  0  0  0  0  0  0
   -3.1961    2.1201   -1.0344 H   0  0  0  0  0  0  0  0  0  0  0  0
   -1.0221    2.1092    0.2170 H   0  0  0  0  0  0  0  0  0  0  0  0
  1  5  1  0  0  0  0
  1  2  1  0  0  0  0
  2  6  1  1  0  0  0
  2  3  1  0  0  0  0
  3 12  1  0  0  0  0
  4  8  1  0  0  0  0
  4  3  1  0  0  0  0
  5  4  2  0  0  0  0
  6 10  1  0  0  0  0
  7  1  1  0  0  0  0
  9  5  1  0  0  0  0
 11  6  1  0  0  0  0
 12 20  1  0  0  0  0
 12 19  1  0  0  0  0
 13 12  1  0  0  0  0
 14 13  1  0  0  0  0
 14 21  1  0  0  0  0
 15 14  2  0  0  0  0
 16 17  2  0  0  0  0
 16 15  1  0  0  0  0
 17 18  1  0  0  0  0
 18 24  1  0  0  0  0
 18 13  2  0  0  0  0
 22 15  1  0  0  0  0
 23 17  1  0  0  0  0
M  END
>  <MD_stabilization_energy>
-18.479

$$$$
/home/frits/SYNOPSISNN10VALIDATERESULTS/Syn153375/Syn153375.car
 OpenBabel10121811313D

 24 25  0  0  1  0  0  0  0  0999 V2000
   -2.9515    0.3286   -0.8093 N   0  0  0  0  0  0  0  0  0  0  0  0
   -1.9065    0.7124   -0.1101 C   0  0  1  0  0  0  0  0  0  0  0  0
   -1.3361   -0.3080    0.5140 N   0  0  0  0  0  0  0  0  0  0  0  0
   -2.0549   -1.4124    0.1960 C   0  0  0  0  0  0  0  0  0  0  0  0
   -3.0928   -0.9959   -0.6564 C   0  0  0  0  0  0  0  0  0  0  0  0
   -1.4765    2.0200   -0.0517 N   0  0  0  0  0  0  0  0  0  0  0  0
   -3.5564    0.9205   -1.3751 H   0  0  0  0  0  0  0  0  0  0  0  0
   -1.7356   -2.3560    0.6175 H   0  0  0  0  0  0  0  0  0  0  0  0
   -3.9182   -1.4577   -1.1796 H   0  0  0  0  0  0  0  0  0  0  0  0
   -1.9818    2.7558   -0.5350 H   0  0  0  0  0  0  0  0  0  0  0  0
   -0.6263    2.2674    0.4467 H   0  0  0  0  0  0  0  0  0  0  0  0
   -0.1692   -0.3443    1.4023 C   0  0  0  0  0  0  0  0  0  0  0  0
    1.1176   -0.2221    0.6365 C   0  0  0  0  0  0  0  0  0  0  0  0
    1.6548    1.0149    0.5223 N   0  0  0  0  0  0  0  0  0  0  0  0
    2.8003    1.1726   -0.1735 C   0  0  0  0  0  0  0  0  0  0  0  0
    3.4715    0.1086   -0.8003 C   0  0  0  0  0  0  0  0  0  0  0  0
    2.9122   -1.1788   -0.6897 C   0  0  0  0  0  0  0  0  0  0  0  0
    1.7169   -1.3555    0.0360 C   0  0  0  0  0  0  0  0  0  0  0  0
   -0.2777    0.4823    2.1138 H   0  0  0  0  0  0  0  0  0  0  0  0
   -0.1902   -1.2724    1.9851 H   0  0  0  0  0  0  0  0  0  0  0  0
    3.1853    2.1852   -0.2271 H   0  0  0  0  0  0  0  0  0  0  0  0
    4.3906    0.2746   -1.3518 H   0  0  0  0  0  0  0  0  0  0  0  0
    3.3973   -2.0274   -1.1594 H   0  0  0  0  0  0  0  0  0  0  0  0
    1.2750   -2.3424    0.1273 H   0  0  0  0  0  0  0  0  0  0  0  0
  1  5  1  0  0  0  0
  1  2  1  0  0  0  0
  2  6  1  6  0  0  0
  2  3  1  0  0  0  0
  3 12  1  0  0  0  0
  4  3  1  0  0  0  0
  4  8  1  0  0  0  0
  5  4  2  0  0  0  0
  6 11  1  0  0  0  0
  7  1  1  0  0  0  0
  9  5  1  0  0  0  0
 10  6  1  0  0  0  0
 12 20  1  0  0  0  0
 12 19  1  0  0  0  0
 13 12  1  0  0  0  0
 14 13  1  0  0  0  0
 15 14  2  0  0  0  0
 16 17  2  0  0  0  0
 16 15  1  0  0  0  0
 17 18  1  0  0  0  0
 18 24  1  0  0  0  0
 18 13  2  0  0  0  0
 21 15  1  0  0  0  0
 22 16  1  0  0  0  0
 23 17  1  0  0  0  0
M  END
>  <MD_stabilization_energy>
-18.478

$$$$
/home/frits/SYNOPSISNN5678VALIDATERESULTS/Syn231611/Syn231611.car
 OpenBabel10121811313D

 27 28  0  0  0  0  0  0  0  0999 V2000
    1.1821   -1.0842   -0.2942 N   0  0  0  0  0  0  0  0  0  0  0  0
    0.6321    0.0639   -0.8349 N   0  0  0  0  0  0  0  0  0  0  0  0
    1.4977    1.0244   -0.6043 C   0  0  0  0  0  0  0  0  0  0  0  0
    2.5873    0.5861    0.0639 C   0  0  0  0  0  0  0  0  0  0  0  0
    2.3207   -0.7283    0.2214 C   0  0  0  0  0  0  0  0  0  0  0  0
    3.1419   -1.6369    0.8556 N   0  0  0  0  0  0  0  0  0  0  0  0
    3.6814    1.3214    0.4690 N   0  0  0  0  0  0  0  0  0  0  0  0
    0.7032   -1.9780   -0.3405 H   0  0  0  0  0  0  0  0  0  0  0  0
    1.2845    2.0294   -0.9438 H   0  0  0  0  0  0  0  0  0  0  0  0
    4.0342   -1.3701    1.2620 H   0  0  0  0  0  0  0  0  0  0  0  0
    2.8621   -2.6098    0.9298 H   0  0  0  0  0  0  0  0  0  0  0  0
    3.7444    2.3173    0.2769 H   0  0  0  0  0  0  0  0  0  0  0  0
    4.4543    0.8925    0.9696 H   0  0  0  0  0  0  0  0  0  0  0  0
   -0.6646    0.0133   -1.5071 C   0  0  0  0  0  0  0  0  0  0  0  0
   -1.7818   -0.1820   -0.5501 C   0  0  0  0  0  0  0  0  0  0  0  0
   -2.3682   -1.3140   -0.3840 N   0  0  0  0  0  0  0  0  0  0  0  0
   -3.2793   -1.1214    0.5377 C   0  0  0  0  0  0  0  0  0  0  0  0
   -3.2759    0.1193    0.9623 N   0  0  0  0  0  0  0  0  0  0  0  0
   -2.3494    0.7189    0.2961 C   0  0  0  0  0  0  0  0  0  0  0  0
   -1.9977    2.1658    0.4731 C   0  0  0  0  0  0  0  0  0  0  0  0
   -0.7951    0.9451   -2.0684 H   0  0  0  0  0  0  0  0  0  0  0  0
   -0.6216   -0.8089   -2.2302 H   0  0  0  0  0  0  0  0  0  0  0  0
   -3.9483   -1.8896    0.9018 H   0  0  0  0  0  0  0  0  0  0  0  0
   -3.8852    0.5115    1.6713 H   0  0  0  0  0  0  0  0  0  0  0  0
   -0.9846    2.2661    0.8726 H   0  0  0  0  0  0  0  0  0  0  0  0
   -2.0613    2.6933   -0.4835 H   0  0  0  0  0  0  0  0  0  0  0  0
   -2.6865    2.6506    1.1717 H   0  0  0  0  0  0  0  0  0  0  0  0
  1  5  1  0  0  0  0
  2  3  1  0  0  0  0
  2  1  1  0  0  0  0
  3  4  1  0  0  0  0
  4  5  2  0  0  0  0
  4  7  1  0  0  0  0
  5  6  1  0  0  0  0
  6 11  1  0  0  0  0
  6 10  1  0  0  0  0
  7 13  1  0  0  0  0
  8  1  1  0  0  0  0
  9  3  1  0  0  0  0
 12  7  1  0  0  0  0
 14  2  1  0  0  0  0
 14 15  1  0  0  0  0
 15 16  1  0  0  0  0
 15 19  2  0  0  0  0
 16 17  2  0  0  0  0
 17 23  1  0  0  0  0
 17 18  1  0  0  0  0
 18 24  1  0  0  0  0
 19 20  1  0  0  0  0
 19 18  1  0  0  0  0
 20 25  1  0  0  0  0
 20 27  1  0  0  0  0
 21 14  1  0  0  0  0
 22 14  1  0  0  0  0
 26 20  1  0  0  0  0
M  END
>  <MD_stabilization_energy>
-18.453

$$$$
/home/frits/SYNOPSISNN10VALIDATERESULTS/Syn119405/Syn119405.car
 OpenBabel10121811313D

 22 23  0  0  1  0  0  0  0  0999 V2000
    2.7682    0.3384   -0.6829 N   0  0  0  0  0  0  0  0  0  0  0  0
    1.6810    0.7194   -0.0501 C   0  0  2  0  0  0  0  0  0  0  0  0
    1.0556   -0.3072    0.5071 N   0  0  0  0  0  0  0  0  0  0  0  0
    1.7833   -1.4135    0.2152 C   0  0  0  0  0  0  0  0  0  0  0  0
    2.8836   -0.9910   -0.5519 C   0  0  0  0  0  0  0  0  0  0  0  0
    1.2608    2.0300    0.0100 N   0  0  0  0  0  0  0  0  0  0  0  0
    3.4182    0.9353   -1.1903 H   0  0  0  0  0  0  0  0  0  0  0  0
    1.4247   -2.3624    0.5905 H   0  0  0  0  0  0  0  0  0  0  0  0
    3.7388   -1.4512   -1.0263 H   0  0  0  0  0  0  0  0  0  0  0  0
    0.3902    2.2805    0.4688 H   0  0  0  0  0  0  0  0  0  0  0  0
    1.8030    2.7690   -0.4262 H   0  0  0  0  0  0  0  0  0  0  0  0
   -0.1726   -0.3424    1.3101 C   0  0  0  0  0  0  0  0  0  0  0  0
   -1.3936   -0.2386    0.4721 C   0  0  0  0  0  0  0  0  0  0  0  0
   -2.0374    0.8868    0.3784 N   0  0  0  0  0  0  0  0  0  0  0  0
   -3.0666    0.6343   -0.4658 N   0  0  0  0  0  0  0  0  0  0  0  0
   -2.9670   -0.6143   -0.8190 C   0  0  0  0  0  0  0  0  0  0  0  0
   -1.9138   -1.2510   -0.2606 C   0  0  0  0  0  0  0  0  0  0  0  0
   -0.1185    0.4896    2.0217 H   0  0  0  0  0  0  0  0  0  0  0  0
   -0.1867   -1.2661    1.8999 H   0  0  0  0  0  0  0  0  0  0  0  0
   -3.7344    1.3561   -0.7108 H   0  0  0  0  0  0  0  0  0  0  0  0
   -3.6978   -1.0285   -1.4997 H   0  0  0  0  0  0  0  0  0  0  0  0
   -1.5880   -2.2753   -0.3735 H   0  0  0  0  0  0  0  0  0  0  0  0
  1  5  1  0  0  0  0
  1  2  1  0  0  0  0
  2  6  1  6  0  0  0
  2  3  1  0  0  0  0
  3 12  1  0  0  0  0
  4  3  1  0  0  0  0
  4  8  1  0  0  0  0
  5  4  2  0  0  0  0
  6 10  1  0  0  0  0
  7  1  1  0  0  0  0
  9  5  1  0  0  0  0
 11  6  1  0  0  0  0
 12 19  1  0  0  0  0
 12 18  1  0  0  0  0
 13 12  1  0  0  0  0
 14 13  2  0  0  0  0
 15 14  1  0  0  0  0
 16 15  1  0  0  0  0
 16 17  2  0  0  0  0
 17 13  1  0  0  0  0
 20 15  1  0  0  0  0
 21 16  1  0  0  0  0
 22 17  1  0  0  0  0
M  END
>  <MD_stabilization_energy>
-18.381

$$$$
/home/frits/SYNOPSISNN5678VALIDATERESULTS/Syn174478/Syn174478.car
 OpenBabel10121811313D

 22 23  0  0  0  0  0  0  0  0999 V2000
    1.1285   -1.2253    0.3392 N   0  0  0  0  0  0  0  0  0  0  0  0
    0.7648   -0.2940   -0.6126 N   0  0  0  0  0  0  0  0  0  0  0  0
    1.7555    0.5596   -0.6727 C   0  0  0  0  0  0  0  0  0  0  0  0
    2.7455    0.2443    0.1870 C   0  0  0  0  0  0  0  0  0  0  0  0
    2.2986   -0.8749    0.7888 C   0  0  0  0  0  0  0  0  0  0  0  0
    3.9329    0.9080    0.4006 N   0  0  0  0  0  0  0  0  0  0  0  0
    0.5299   -2.0059    0.5851 H   0  0  0  0  0  0  0  0  0  0  0  0
    1.7053    1.3947   -1.3591 H   0  0  0  0  0  0  0  0  0  0  0  0
    2.7782   -1.4707    1.5537 H   0  0  0  0  0  0  0  0  0  0  0  0
    4.6079    0.5716    1.0822 H   0  0  0  0  0  0  0  0  0  0  0  0
    4.1659    1.7513   -0.1169 H   0  0  0  0  0  0  0  0  0  0  0  0
   -0.5133   -0.4142   -1.3128 C   0  0  0  0  0  0  0  0  0  0  0  0
   -1.6606   -0.0059   -0.4601 C   0  0  0  0  0  0  0  0  0  0  0  0
   -2.5070   -0.8782    0.0030 N   0  0  0  0  0  0  0  0  0  0  0  0
   -3.4046   -0.1756    0.7358 N   0  0  0  0  0  0  0  0  0  0  0  0
   -3.0321    1.0705    0.6596 C   0  0  0  0  0  0  0  0  0  0  0  0
   -1.9227    1.2689   -0.0876 C   0  0  0  0  0  0  0  0  0  0  0  0
   -0.6084   -1.4571   -1.6357 H   0  0  0  0  0  0  0  0  0  0  0  0
   -0.4640    0.2079   -2.2138 H   0  0  0  0  0  0  0  0  0  0  0  0
   -2.5875   -1.8846   -0.0933 H   0  0  0  0  0  0  0  0  0  0  0  0
   -3.6134    1.8208    1.1774 H   0  0  0  0  0  0  0  0  0  0  0  0
   -1.4023    2.1884   -0.3156 H   0  0  0  0  0  0  0  0  0  0  0  0
  1  7  1  0  0  0  0
  1  5  1  0  0  0  0
  2  1  1  0  0  0  0
  3  2  1  0  0  0  0
  3  4  1  0  0  0  0
  4  6  1  0  0  0  0
  4  5  2  0  0  0  0
  5  9  1  0  0  0  0
  6 10  1  0  0  0  0
  8  3  1  0  0  0  0
 11  6  1  0  0  0  0
 12  2  1  0  0  0  0
 12 13  1  0  0  0  0
 13 17  2  0  0  0  0
 13 14  1  0  0  0  0
 14 15  1  0  0  0  0
 16 15  2  0  0  0  0
 16 21  1  0  0  0  0
 17 16  1  0  0  0  0
 18 12  1  0  0  0  0
 19 12  1  0  0  0  0
 20 14  1  0  0  0  0
 22 17  1  0  0  0  0
M  END
>  <MD_stabilization_energy>
-18.309

$$$$
/home/frits/SYNOPSISNN11VALIDATERESULTS/Syn051380/Syn051380.car
 OpenBabel10121811313D

 22 23  0  0  1  0  0  0  0  0999 V2000
   -1.7406   -1.3532   -0.2158 N   0  0  0  0  0  0  0  0  0  0  0  0
   -1.0550   -0.1999   -0.4956 N   0  0  0  0  0  0  0  0  0  0  0  0
   -1.7527    0.7327    0.0976 C   0  0  1  0  0  0  0  0  0  0  0  0
   -2.8555    0.3075    0.7555 C   0  0  0  0  0  0  0  0  0  0  0  0
   -2.7716   -1.0184    0.5073 C   0  0  0  0  0  0  0  0  0  0  0  0
   -1.3826    2.0603    0.0576 N   0  0  0  0  0  0  0  0  0  0  0  0
   -1.4332   -2.2604   -0.5482 H   0  0  0  0  0  0  0  0  0  0  0  0
   -3.5955    0.8569    1.3209 H   0  0  0  0  0  0  0  0  0  0  0  0
   -3.4522   -1.7894    0.8404 H   0  0  0  0  0  0  0  0  0  0  0  0
   -0.5267    2.3422   -0.4096 H   0  0  0  0  0  0  0  0  0  0  0  0
   -1.9376    2.7843    0.5059 H   0  0  0  0  0  0  0  0  0  0  0  0
    0.1621   -0.2635   -1.3088 C   0  0  0  0  0  0  0  0  0  0  0  0
    1.3871   -0.2008   -0.4746 C   0  0  0  0  0  0  0  0  0  0  0  0
    2.0686    0.9023   -0.3817 N   0  0  0  0  0  0  0  0  0  0  0  0
    3.0918    0.6146    0.4588 N   0  0  0  0  0  0  0  0  0  0  0  0
    2.9520   -0.6306    0.8107 C   0  0  0  0  0  0  0  0  0  0  0  0
    1.8764   -1.2312    0.2549 C   0  0  0  0  0  0  0  0  0  0  0  0
    0.1236    0.5807   -2.0062 H   0  0  0  0  0  0  0  0  0  0  0  0
    0.1411   -1.1813   -1.9066 H   0  0  0  0  0  0  0  0  0  0  0  0
    3.7841    1.3134    0.7031 H   0  0  0  0  0  0  0  0  0  0  0  0
    3.6708   -1.0696    1.4887 H   0  0  0  0  0  0  0  0  0  0  0  0
    1.5172   -2.2444    0.3682 H   0  0  0  0  0  0  0  0  0  0  0  0
  1  5  1  0  0  0  0
  2  1  1  0  0  0  0
  2  3  1  0  0  0  0
  3  6  1  1  0  0  0
  3  4  1  0  0  0  0
  4  8  1  0  0  0  0
  5  4  2  0  0  0  0
  5  9  1  0  0  0  0
  6 11  1  0  0  0  0
  7  1  1  0  0  0  0
 10  6  1  0  0  0  0
 12  2  1  0  0  0  0
 12 13  1  0  0  0  0
 13 14  2  0  0  0  0
 13 17  1  0  0  0  0
 14 15  1  0  0  0  0
 15 20  1  0  0  0  0
 15 16  1  0  0  0  0
 16 21  1  0  0  0  0
 17 22  1  0  0  0  0
 17 16  2  0  0  0  0
 18 12  1  0  0  0  0
 19 12  1  0  0  0  0
M  END
>  <MD_stabilization_energy>
-18.308

$$$$
/home/frits/SYNOPSISNN5678VALIDATERESULTS/Syn190355/Syn190355.car
 OpenBabel10121811313D

 24 25  0  0  0  0  0  0  0  0999 V2000
    0.7643    2.4631    0.3029 N   0  0  0  0  0  0  0  0  0  0  0  0
    1.3784    1.2041    0.0964 C   0  0  0  0  0  0  0  0  0  0  0  0
    0.7604    0.0295    0.5074 N   0  0  0  0  0  0  0  0  0  0  0  0
    1.4356   -1.1473    0.2045 C   0  0  0  0  0  0  0  0  0  0  0  0
    2.6939   -1.1769   -0.4411 C   0  0  0  0  0  0  0  0  0  0  0  0
    3.2948    0.0290   -0.8168 C   0  0  0  0  0  0  0  0  0  0  0  0
    2.6341    1.2337   -0.5550 C   0  0  0  0  0  0  0  0  0  0  0  0
    0.8769   -2.4096    0.5191 N   0  0  0  0  0  0  0  0  0  0  0  0
    1.2610    3.3239    0.0879 H   0  0  0  0  0  0  0  0  0  0  0  0
   -0.1981    2.5402    0.6089 H   0  0  0  0  0  0  0  0  0  0  0  0
    3.2002   -2.1125   -0.6600 H   0  0  0  0  0  0  0  0  0  0  0  0
    4.2577    0.0292   -1.3160 H   0  0  0  0  0  0  0  0  0  0  0  0
    3.0955    2.1682   -0.8606 H   0  0  0  0  0  0  0  0  0  0  0  0
    1.4281   -3.2591    0.4292 H   0  0  0  0  0  0  0  0  0  0  0  0
   -0.1063   -2.5065    0.7480 H   0  0  0  0  0  0  0  0  0  0  0  0
   -0.5145    0.0301    1.2582 C   0  0  0  0  0  0  0  0  0  0  0  0
   -1.7003   -0.0295    0.3661 C   0  0  0  0  0  0  0  0  0  0  0  0
   -2.4793    0.9911    0.1605 N   0  0  0  0  0  0  0  0  0  0  0  0
   -3.3681    0.5056   -0.6605 N   0  0  0  0  0  0  0  0  0  0  0  0
   -3.1030   -0.7417   -0.9098 N   0  0  0  0  0  0  0  0  0  0  0  0
   -2.0325   -1.1214   -0.2594 N   0  0  0  0  0  0  0  0  0  0  0  0
   -0.5199   -0.8136    1.9547 H   0  0  0  0  0  0  0  0  0  0  0  0
   -0.5466    0.9141    1.9020 H   0  0  0  0  0  0  0  0  0  0  0  0
   -2.5151    1.9478    0.4902 H   0  0  0  0  0  0  0  0  0  0  0  0
  1 10  1  0  0  0  0
  2  1  1  0  0  0  0
  2  3  1  0  0  0  0
  3 16  1  0  0  0  0
  4  3  1  0  0  0  0
  4  8  1  0  0  0  0
  5  4  2  0  0  0  0
  6  7  1  0  0  0  0
  6  5  1  0  0  0  0
  7  2  2  0  0  0  0
  8 15  1  0  0  0  0
  9  1  1  0  0  0  0
 11  5  1  0  0  0  0
 12  6  1  0  0  0  0
 13  7  1  0  0  0  0
 14  8  1  0  0  0  0
 16 23  1  0  0  0  0
 16 22  1  0  0  0  0
 17 16  1  0  0  0  0
 18 17  1  0  0  0  0
 18 24  1  0  0  0  0
 19 18  1  0  0  0  0
 20 19  2  0  0  0  0
 20 21  1  0  0  0  0
 21 17  2  0  0  0  0
M  END
>  <MD_stabilization_energy>
-18.302

$$$$
/home/frits/SYNOPSISNN12VALIDATERESULTS/Syn096858/Syn096858.car
 OpenBabel10121811313D

 22 23  0  0  1  0  0  0  0  0999 V2000
    1.4455   -0.9250   -0.5224 N   0  0  0  0  0  0  0  0  0  0  0  0
    0.6947    0.2237   -0.6032 N   0  0  0  0  0  0  0  0  0  0  0  0
    1.3885    1.1105    0.0701 C   0  0  2  0  0  0  0  0  0  0  0  0
    2.5535    0.6661    0.6035 C   0  0  0  0  0  0  0  0  0  0  0  0
    2.4983   -0.6173    0.1780 C   0  0  0  0  0  0  0  0  0  0  0  0
    3.4752   -1.5495    0.4564 N   0  0  0  0  0  0  0  0  0  0  0  0
    0.9538    2.4104    0.2283 N   0  0  0  0  0  0  0  0  0  0  0  0
    1.1472   -1.7932   -0.9554 H   0  0  0  0  0  0  0  0  0  0  0  0
    3.3006    1.1807    1.1933 H   0  0  0  0  0  0  0  0  0  0  0  0
    4.3001   -1.3162    1.0036 H   0  0  0  0  0  0  0  0  0  0  0  0
    3.3867   -2.5017    0.1148 H   0  0  0  0  0  0  0  0  0  0  0  0
    1.4980    3.0962    0.7451 H   0  0  0  0  0  0  0  0  0  0  0  0
    0.0691    2.7119   -0.1659 H   0  0  0  0  0  0  0  0  0  0  0  0
   -0.5708    0.2023   -1.3398 C   0  0  0  0  0  0  0  0  0  0  0  0
   -1.7118   -0.1025   -0.4461 C   0  0  0  0  0  0  0  0  0  0  0  0
   -2.4800    0.8199    0.0540 N   0  0  0  0  0  0  0  0  0  0  0  0
   -3.3236    0.1266    0.7663 N   0  0  0  0  0  0  0  0  0  0  0  0
   -3.0436   -1.1390    0.6726 N   0  0  0  0  0  0  0  0  0  0  0  0
   -2.0064   -1.3232   -0.1048 N   0  0  0  0  0  0  0  0  0  0  0  0
   -0.6936    1.1802   -1.8171 H   0  0  0  0  0  0  0  0  0  0  0  0
   -0.4917   -0.5466   -2.1354 H   0  0  0  0  0  0  0  0  0  0  0  0
   -2.5254    1.8297   -0.0102 H   0  0  0  0  0  0  0  0  0  0  0  0
  1  5  1  0  0  0  0
  2  1  1  0  0  0  0
  2  3  1  0  0  0  0
  3  7  1  1  0  0  0
  3  4  1  0  0  0  0
  4  9  1  0  0  0  0
  5  6  1  0  0  0  0
  5  4  2  0  0  0  0
  6 10  1  0  0  0  0
  7 12  1  0  0  0  0
  8  1  1  0  0  0  0
 11  6  1  0  0  0  0
 13  7  1  0  0  0  0
 14  2  1  0  0  0  0
 14 15  1  0  0  0  0
 15 19  2  0  0  0  0
 15 16  1  0  0  0  0
 16 17  1  0  0  0  0
 18 17  2  0  0  0  0
 19 18  1  0  0  0  0
 20 14  1  0  0  0  0
 21 14  1  0  0  0  0
 22 16  1  0  0  0  0
M  END
>  <MD_stabilization_energy>
-18.299

$$$$
/home/frits/SYNOPSISNN11VALIDATERESULTS/Syn029667/Syn029667.car
 OpenBabel10121811313D

 25 26  0  0  1  0  0  0  0  0999 V2000
   -1.9363   -1.3759   -0.4113 N   0  0  0  0  0  0  0  0  0  0  0  0
   -1.2990   -0.2707   -0.0789 C   0  0  1  0  0  0  0  0  0  0  0  0
   -2.1581    0.6981    0.2189 N   0  0  0  0  0  0  0  0  0  0  0  0
   -3.4043    0.1925    0.0541 C   0  0  0  0  0  0  0  0  0  0  0  0
   -3.2545   -1.1441   -0.3485 C   0  0  0  0  0  0  0  0  0  0  0  0
    0.1612   -0.1672   -0.0516 C   0  0  0  0  0  0  0  0  0  0  0  0
    0.8293    0.9236   -0.6651 C   0  0  0  0  0  0  0  0  0  0  0  0
    2.2342    1.0128   -0.6428 C   0  0  0  0  0  0  0  0  0  0  0  0
    2.9941    0.0058   -0.0076 C   0  0  0  0  0  0  0  0  0  0  0  0
    2.3434   -1.0899    0.6016 C   0  0  0  0  0  0  0  0  0  0  0  0
    0.9382   -1.1746    0.5761 C   0  0  0  0  0  0  0  0  0  0  0  0
    4.4006    0.0930    0.0163 N   0  0  0  0  0  0  0  0  0  0  0  0
   -1.5125   -2.2601   -0.6845 H   0  0  0  0  0  0  0  0  0  0  0  0
   -4.2439    0.8471    0.2473 H   0  0  0  0  0  0  0  0  0  0  0  0
   -3.9041   -1.9698   -0.6031 H   0  0  0  0  0  0  0  0  0  0  0  0
    0.2681    1.7032   -1.1701 H   0  0  0  0  0  0  0  0  0  0  0  0
    2.7190    1.8591   -1.1199 H   0  0  0  0  0  0  0  0  0  0  0  0
    2.9128   -1.8729    1.0932 H   0  0  0  0  0  0  0  0  0  0  0  0
    0.4597   -2.0234    1.0547 H   0  0  0  0  0  0  0  0  0  0  0  0
    4.8785    0.8771   -0.4196 H   0  0  0  0  0  0  0  0  0  0  0  0
    4.9567   -0.6267    0.4704 H   0  0  0  0  0  0  0  0  0  0  0  0
   -1.9654    2.0778    0.6672 C   0  0  0  0  0  0  0  0  0  0  0  0
   -1.0704    2.1246    1.2952 H   0  0  0  0  0  0  0  0  0  0  0  0
   -1.8498    2.7111   -0.2180 H   0  0  0  0  0  0  0  0  0  0  0  0
   -2.8324    2.3985    1.2543 H   0  0  0  0  0  0  0  0  0  0  0  0
  1  5  1  0  0  0  0
  1  2  1  0  0  0  0
  2  6  1  1  0  0  0
  2  3  1  0  0  0  0
  3 22  1  0  0  0  0
  4  3  1  0  0  0  0
  4 14  1  0  0  0  0
  5  4  2  0  0  0  0
  6 11  2  0  0  0  0
  7  8  2  0  0  0  0
  7  6  1  0  0  0  0
  8  9  1  0  0  0  0
  9 12  1  0  0  0  0
  9 10  2  0  0  0  0
 10 18  1  0  0  0  0
 11 10  1  0  0  0  0
 11 19  1  0  0  0  0
 12 21  1  0  0  0  0
 13  1  1  0  0  0  0
 15  5  1  0  0  0  0
 16  7  1  0  0  0  0
 17  8  1  0  0  0  0
 20 12  1  0  0  0  0
 22 25  1  0  0  0  0
 22 23  1  0  0  0  0
 24 22  1  0  0  0  0
M  END
>  <MD_stabilization_energy>
-18.290

$$$$
/home/frits/SYNOPSISNN5678VALIDATERESULTS/Syn379585/Syn379585.car
 OpenBabel10121811313D

 26 27  0  0  1  0  0  0  0  0999 V2000
    2.7213    2.1411   -0.1584 N   0  0  0  0  0  0  0  0  0  0  0  0
    2.1338    0.8698    0.0308 C   0  0  0  0  0  0  0  0  0  0  0  0
    0.8361    0.7888    0.5895 C   0  0  0  0  0  0  0  0  0  0  0  0
    0.1716   -0.3790    0.8151 N   0  0  0  0  0  0  0  0  0  0  0  0
    0.8178   -1.5282    0.4783 C   0  0  0  0  0  0  0  0  0  0  0  0
    2.1059   -1.5724   -0.0825 C   0  0  0  0  0  0  0  0  0  0  0  0
    2.7855   -0.3535   -0.3150 C   0  0  2  0  0  0  0  0  0  0  0  0
    4.0808   -0.3988   -0.8796 N   0  0  0  0  0  0  0  0  0  0  0  0
    2.2159    2.9835    0.1022 H   0  0  0  0  0  0  0  0  0  0  0  0
    3.6491    2.2500   -0.5543 H   0  0  0  0  0  0  0  0  0  0  0  0
    0.3045    1.6955    0.8662 H   0  0  0  0  0  0  0  0  0  0  0  0
    0.2864   -2.4574    0.6604 H   0  0  0  0  0  0  0  0  0  0  0  0
    2.5552   -2.5302   -0.3263 H   0  0  0  0  0  0  0  0  0  0  0  0
    4.6147    0.4430   -1.0692 H   0  0  0  0  0  0  0  0  0  0  0  0
    4.5086   -1.2914   -1.1108 H   0  0  0  0  0  0  0  0  0  0  0  0
   -1.1748   -0.3893    1.4020 C   0  0  0  0  0  0  0  0  0  0  0  0
   -2.2332   -0.1244    0.3914 C   0  0  0  0  0  0  0  0  0  0  0  0
   -2.9068    0.9721    0.3238 N   0  0  0  0  0  0  0  0  0  0  0  0
   -3.7204    0.8229   -0.6898 C   0  0  0  0  0  0  0  0  0  0  0  0
   -3.5633   -0.3469   -1.2551 N   0  0  0  0  0  0  0  0  0  0  0  0
   -2.6418   -0.9584   -0.5997 C   0  0  0  0  0  0  0  0  0  0  0  0
   -1.1960    0.3654    2.1970 H   0  0  0  0  0  0  0  0  0  0  0  0
   -1.3440   -1.3605    1.8818 H   0  0  0  0  0  0  0  0  0  0  0  0
   -2.8375    1.7873    0.9224 H   0  0  0  0  0  0  0  0  0  0  0  0
   -4.4317    1.5684   -1.0194 H   0  0  0  0  0  0  0  0  0  0  0  0
   -2.3214   -1.9552   -0.8706 H   0  0  0  0  0  0  0  0  0  0  0  0
  1  2  1  0  0  0  0
  1  9  1  0  0  0  0
  2  3  2  0  0  0  0
  3  4  1  0  0  0  0
  3 11  1  0  0  0  0
  4 16  1  0  0  0  0
  5 12  1  0  0  0  0
  5  4  1  0  0  0  0
  6  5  2  0  0  0  0
  7  8  1  1  0  0  0
  7  6  1  0  0  0  0
  7  2  1  0  0  0  0
 10  1  1  0  0  0  0
 13  6  1  0  0  0  0
 14  8  1  0  0  0  0
 15  8  1  0  0  0  0
 16 23  1  0  0  0  0
 16 22  1  0  0  0  0
 17 16  1  0  0  0  0
 18 17  1  0  0  0  0
 18 24  1  0  0  0  0
 19 18  1  0  0  0  0
 20 19  2  0  0  0  0
 20 21  1  0  0  0  0
 21 17  2  0  0  0  0
 25 19  1  0  0  0  0
 26 21  1  0  0  0  0
M  END
>  <MD_stabilization_energy>
-18.290

$$$$
/home/frits/SYNOPSISNN5678VALIDATERESULTS/Syn137692/Syn137692.car
 OpenBabel10121811313D

 25 26  0  0  1  0  0  0  0  0999 V2000
    1.9912   -0.9571    0.1613 N   0  0  0  0  0  0  0  0  0  0  0  0
    0.9873   -0.4995   -0.6560 N   0  0  0  0  0  0  0  0  0  0  0  0
    1.2289    0.7861   -0.7733 C   0  0  2  0  0  0  0  0  0  0  0  0
    2.3152    1.2448   -0.1036 C   0  0  0  0  0  0  0  0  0  0  0  0
    2.7227    0.0794    0.4493 C   0  0  0  0  0  0  0  0  0  0  0  0
    3.8307   -0.0255    1.2632 N   0  0  0  0  0  0  0  0  0  0  0  0
    0.4242    1.6197   -1.5232 N   0  0  0  0  0  0  0  0  0  0  0  0
    2.0596   -1.9336    0.4293 H   0  0  0  0  0  0  0  0  0  0  0  0
    2.7298    2.2416   -0.0308 H   0  0  0  0  0  0  0  0  0  0  0  0
    4.0954   -0.9244    1.6546 H   0  0  0  0  0  0  0  0  0  0  0  0
    4.4070    0.7804    1.4927 H   0  0  0  0  0  0  0  0  0  0  0  0
   -0.4003    1.2600   -1.9927 H   0  0  0  0  0  0  0  0  0  0  0  0
    0.6233    2.6121   -1.6170 H   0  0  0  0  0  0  0  0  0  0  0  0
   -0.0058   -1.4587   -1.1480 C   0  0  0  0  0  0  0  0  0  0  0  0
   -1.0709   -1.8043   -0.0931 C   0  0  0  0  0  0  0  0  0  0  0  0
   -1.9229   -0.6385    0.2400 C   0  0  0  0  0  0  0  0  0  0  0  0
   -1.7272    0.0708    1.3153 N   0  0  0  0  0  0  0  0  0  0  0  0
   -2.6624    0.9691    1.1885 N   0  0  0  0  0  0  0  0  0  0  0  0
   -3.3550    0.7882    0.1088 N   0  0  0  0  0  0  0  0  0  0  0  0
   -2.8997   -0.2547   -0.5348 N   0  0  0  0  0  0  0  0  0  0  0  0
    0.5417   -2.3598   -1.4435 H   0  0  0  0  0  0  0  0  0  0  0  0
   -0.4551   -1.0371   -2.0532 H   0  0  0  0  0  0  0  0  0  0  0  0
   -1.7097   -2.6085   -0.4716 H   0  0  0  0  0  0  0  0  0  0  0  0
   -0.5944   -2.1772    0.8195 H   0  0  0  0  0  0  0  0  0  0  0  0
   -2.8300    1.7158    1.8523 H   0  0  0  0  0  0  0  0  0  0  0  0
  1  8  1  0  0  0  0
  1  5  1  0  0  0  0
  2  1  1  0  0  0  0
  3  7  1  1  0  0  0
  3  2  1  0  0  0  0
  3  4  1  0  0  0  0
  4  9  1  0  0  0  0
  4  5  2  0  0  0  0
  5  6  1  0  0  0  0
  6 11  1  0  0  0  0
  6 10  1  0  0  0  0
 12  7  1  0  0  0  0
 13  7  1  0  0  0  0
 14  2  1  0  0  0  0
 14 15  1  0  0  0  0
 15 16  1  0  0  0  0
 15 24  1  0  0  0  0
 16 17  2  0  0  0  0
 18 17  1  0  0  0  0
 18 25  1  0  0  0  0
 19 18  1  0  0  0  0
 20 19  2  0  0  0  0
 20 16  1  0  0  0  0
 21 14  1  0  0  0  0
 22 14  1  0  0  0  0
 23 15  1  0  0  0  0
M  END
>  <MD_stabilization_energy>
-18.284

$$$$
/home/frits/SYNOPSISNN5678VALIDATERESULTS/Syn288980/Syn288980.car
 OpenBabel10121811313D

 26 27  0  0  0  0  0  0  0  0999 V2000
    0.7258   -1.9224    0.5266 N   0  0  0  0  0  0  0  0  0  0  0  0
    1.2436   -0.6256    0.2899 C   0  0  0  0  0  0  0  0  0  0  0  0
    0.4789    0.4601    0.6680 N   0  0  0  0  0  0  0  0  0  0  0  0
    1.0118    1.6993    0.4369 C   0  0  0  0  0  0  0  0  0  0  0  0
    2.2624    1.9326   -0.1503 C   0  0  0  0  0  0  0  0  0  0  0  0
    3.0315    0.8275   -0.5345 C   0  0  0  0  0  0  0  0  0  0  0  0
    2.5330   -0.4773   -0.3246 C   0  0  0  0  0  0  0  0  0  0  0  0
    3.3282   -1.5692   -0.7451 N   0  0  0  0  0  0  0  0  0  0  0  0
    1.3009   -2.7554    0.4638 H   0  0  0  0  0  0  0  0  0  0  0  0
   -0.2467   -2.0458    0.7820 H   0  0  0  0  0  0  0  0  0  0  0  0
    0.4179    2.5601    0.7300 H   0  0  0  0  0  0  0  0  0  0  0  0
    2.6248    2.9432   -0.3052 H   0  0  0  0  0  0  0  0  0  0  0  0
    4.0008    0.9918   -0.9953 H   0  0  0  0  0  0  0  0  0  0  0  0
    4.2561   -1.4084   -1.1275 H   0  0  0  0  0  0  0  0  0  0  0  0
    2.9934   -2.5262   -0.7157 H   0  0  0  0  0  0  0  0  0  0  0  0
   -0.8470    0.4596    1.3189 C   0  0  0  0  0  0  0  0  0  0  0  0
   -1.9607    0.2148    0.3599 C   0  0  0  0  0  0  0  0  0  0  0  0
   -2.6793   -0.8676    0.4200 N   0  0  0  0  0  0  0  0  0  0  0  0
   -3.5868   -0.7708   -0.5816 N   0  0  0  0  0  0  0  0  0  0  0  0
   -3.3474    0.3648   -1.1730 C   0  0  0  0  0  0  0  0  0  0  0  0
   -2.3224    1.0615   -0.6327 C   0  0  0  0  0  0  0  0  0  0  0  0
   -1.0075    1.4099    1.8419 H   0  0  0  0  0  0  0  0  0  0  0  0
   -0.8249   -0.3082    2.1002 H   0  0  0  0  0  0  0  0  0  0  0  0
   -2.6738   -1.6711    1.0387 H   0  0  0  0  0  0  0  0  0  0  0  0
   -3.9613    0.6537   -2.0147 H   0  0  0  0  0  0  0  0  0  0  0  0
   -1.9174    2.0214   -0.9204 H   0  0  0  0  0  0  0  0  0  0  0  0
  1 10  1  0  0  0  0
  2  1  1  0  0  0  0
  2  3  1  0  0  0  0
  3 16  1  0  0  0  0
  4  3  1  0  0  0  0
  4 11  1  0  0  0  0
  5  4  2  0  0  0  0
  6  7  1  0  0  0  0
  6  5  1  0  0  0  0
  7  2  2  0  0  0  0
  8 15  1  0  0  0  0
  8  7  1  0  0  0  0
  9  1  1  0  0  0  0
 12  5  1  0  0  0  0
 13  6  1  0  0  0  0
 14  8  1  0  0  0  0
 16 22  1  0  0  0  0
 16 23  1  0  0  0  0
 17 18  1  0  0  0  0
 17 16  1  0  0  0  0
 18 24  1  0  0  0  0
 19 18  1  0  0  0  0
 20 21  1  0  0  0  0
 20 19  2  0  0  0  0
 21 17  2  0  0  0  0
 25 20  1  0  0  0  0
 26 21  1  0  0  0  0
M  END
>  <MD_stabilization_energy>
-18.273

$$$$
/home/frits/SYNOPSISNN11VALIDATERESULTS/Syn365188/Syn365188.car
 OpenBabel10121811313D

 22 23  0  0  0  0  0  0  0  0999 V2000
    1.3619   -0.5974   -0.4700 N   0  0  0  0  0  0  0  0  0  0  0  0
    0.7890    0.6461   -0.4990 N   0  0  0  0  0  0  0  0  0  0  0  0
    1.6286    1.4358    0.1260 C   0  0  0  0  0  0  0  0  0  0  0  0
    2.7394    0.8123    0.5852 C   0  0  0  0  0  0  0  0  0  0  0  0
    2.4819   -0.4467    0.1670 C   0  0  0  0  0  0  0  0  0  0  0  0
    3.3322   -1.5072    0.3896 N   0  0  0  0  0  0  0  0  0  0  0  0
    0.9138   -1.4067   -0.8884 H   0  0  0  0  0  0  0  0  0  0  0  0
    1.3888    2.4852    0.2301 H   0  0  0  0  0  0  0  0  0  0  0  0
    3.5822    1.2167    1.1286 H   0  0  0  0  0  0  0  0  0  0  0  0
    3.0899   -2.4345    0.0546 H   0  0  0  0  0  0  0  0  0  0  0  0
    4.2112   -1.3949    0.8880 H   0  0  0  0  0  0  0  0  0  0  0  0
   -0.5033    0.8499   -1.1517 C   0  0  0  0  0  0  0  0  0  0  0  0
   -1.6250    0.2921   -0.3526 C   0  0  0  0  0  0  0  0  0  0  0  0
   -2.2679   -0.7712   -0.7354 N   0  0  0  0  0  0  0  0  0  0  0  0
   -3.2023   -1.0061    0.2177 N   0  0  0  0  0  0  0  0  0  0  0  0
   -3.0518   -0.0651    1.1062 C   0  0  0  0  0  0  0  0  0  0  0  0
   -2.0617    0.8100    0.8190 C   0  0  0  0  0  0  0  0  0  0  0  0
   -0.4447    0.3796   -2.1400 H   0  0  0  0  0  0  0  0  0  0  0  0
   -0.6389    1.9268   -1.3043 H   0  0  0  0  0  0  0  0  0  0  0  0
   -2.1866   -1.3753   -1.5457 H   0  0  0  0  0  0  0  0  0  0  0  0
   -3.7018   -0.0549    1.9700 H   0  0  0  0  0  0  0  0  0  0  0  0
   -1.7226    1.6734    1.3737 H   0  0  0  0  0  0  0  0  0  0  0  0
  1  5  1  0  0  0  0
  2  1  1  0  0  0  0
  2  3  1  0  0  0  0
  3  8  1  0  0  0  0
  3  4  1  0  0  0  0
  4  9  1  0  0  0  0
  5  6  1  0  0  0  0
  5  4  2  0  0  0  0
  6 11  1  0  0  0  0
  7  1  1  0  0  0  0
 10  6  1  0  0  0  0
 12  2  1  0  0  0  0
 12 13  1  0  0  0  0
 13 17  2  0  0  0  0
 14 13  1  0  0  0  0
 14 15  1  0  0  0  0
 15 16  2  0  0  0  0
 16 21  1  0  0  0  0
 17 16  1  0  0  0  0
 17 22  1  0  0  0  0
 18 12  1  0  0  0  0
 19 12  1  0  0  0  0
 20 14  1  0  0  0  0
M  END
>  <MD_stabilization_energy>
-18.248

$$$$
/home/frits/SYNOPSISNN12VALIDATERESULTS/Syn097634/Syn097634.car
 OpenBabel10121811313D

 22 23  0  0  1  0  0  0  0  0999 V2000
    4.3060    0.0357    0.9356 N   0  0  0  0  0  0  0  0  0  0  0  0
    3.0208    0.0089    0.3572 C   0  0  2  0  0  0  0  0  0  0  0  0
    2.3563   -1.2214    0.1529 C   0  0  0  0  0  0  0  0  0  0  0  0
    1.0751   -1.1893   -0.4281 C   0  0  0  0  0  0  0  0  0  0  0  0
    0.4364   -0.0452   -0.8037 N   0  0  0  0  0  0  0  0  0  0  0  0
    1.1025    1.1263   -0.5964 C   0  0  0  0  0  0  0  0  0  0  0  0
    2.3850    1.2119   -0.0241 C   0  0  0  0  0  0  0  0  0  0  0  0
    4.7683   -0.8265    1.2119 H   0  0  0  0  0  0  0  0  0  0  0  0
    4.7888    0.9178    1.0852 H   0  0  0  0  0  0  0  0  0  0  0  0
    2.8075   -2.1690    0.4304 H   0  0  0  0  0  0  0  0  0  0  0  0
    0.5437   -2.1213   -0.5949 H   0  0  0  0  0  0  0  0  0  0  0  0
    0.5927    2.0368   -0.8967 H   0  0  0  0  0  0  0  0  0  0  0  0
    2.8587    2.1789    0.1144 H   0  0  0  0  0  0  0  0  0  0  0  0
   -0.9008   -0.0729   -1.4088 C   0  0  0  0  0  0  0  0  0  0  0  0
   -1.9729    0.0009   -0.3862 C   0  0  0  0  0  0  0  0  0  0  0  0
   -2.5653   -1.0550    0.0881 N   0  0  0  0  0  0  0  0  0  0  0  0
   -3.4102   -0.5446    0.9396 N   0  0  0  0  0  0  0  0  0  0  0  0
   -3.3012    0.7503    0.9461 N   0  0  0  0  0  0  0  0  0  0  0  0
   -2.3811    1.1374    0.0990 N   0  0  0  0  0  0  0  0  0  0  0  0
   -0.9905   -0.9907   -2.0014 H   0  0  0  0  0  0  0  0  0  0  0  0
   -0.9804    0.7691   -2.1065 H   0  0  0  0  0  0  0  0  0  0  0  0
   -2.4907   -2.0523   -0.0718 H   0  0  0  0  0  0  0  0  0  0  0  0
  1  9  1  0  0  0  0
  1  8  1  0  0  0  0
  2  1  1  6  0  0  0
  3  2  1  0  0  0  0
  3 10  1  0  0  0  0
  4  3  2  0  0  0  0
  5  6  1  0  0  0  0
  5  4  1  0  0  0  0
  6  7  2  0  0  0  0
  7 13  1  0  0  0  0
  7  2  1  0  0  0  0
 11  4  1  0  0  0  0
 12  6  1  0  0  0  0
 14  5  1  0  0  0  0
 14 15  1  0  0  0  0
 15 16  1  0  0  0  0
 15 19  2  0  0  0  0
 16 17  1  0  0  0  0
 17 18  2  0  0  0  0
 19 18  1  0  0  0  0
 20 14  1  0  0  0  0
 21 14  1  0  0  0  0
 22 16  1  0  0  0  0
M  END
>  <MD_stabilization_energy>
-18.243

$$$$
/home/frits/SYNOPSISNN10VALIDATERESULTS/Syn368092/Syn368092.car
 OpenBabel10121811313D

 22 23  0  0  0  0  0  0  0  0999 V2000
    1.4378   -0.2219   -0.7579 N   0  0  0  0  0  0  0  0  0  0  0  0
    0.7731    0.7889   -0.1171 N   0  0  0  0  0  0  0  0  0  0  0  0
    1.5603    1.1636    0.8627 C   0  0  0  0  0  0  0  0  0  0  0  0
    2.7191    0.4674    0.9400 C   0  0  0  0  0  0  0  0  0  0  0  0
    2.5510   -0.3695   -0.1079 C   0  0  0  0  0  0  0  0  0  0  0  0
    3.4802   -1.3167   -0.4770 N   0  0  0  0  0  0  0  0  0  0  0  0
    1.0484   -0.6935   -1.5684 H   0  0  0  0  0  0  0  0  0  0  0  0
    1.2460    1.9672    1.5147 H   0  0  0  0  0  0  0  0  0  0  0  0
    3.5363    0.5645    1.6413 H   0  0  0  0  0  0  0  0  0  0  0  0
    4.3544   -1.4364    0.0282 H   0  0  0  0  0  0  0  0  0  0  0  0
    3.3045   -1.9206   -1.2740 H   0  0  0  0  0  0  0  0  0  0  0  0
   -0.5303    1.2435   -0.6021 C   0  0  0  0  0  0  0  0  0  0  0  0
   -1.6527    0.3550   -0.1988 C   0  0  0  0  0  0  0  0  0  0  0  0
   -1.5371   -0.7111    0.5175 N   0  0  0  0  0  0  0  0  0  0  0  0
   -2.7490   -1.1883    0.6380 C   0  0  0  0  0  0  0  0  0  0  0  0
   -3.6171   -0.4387    0.0082 N   0  0  0  0  0  0  0  0  0  0  0  0
   -2.9593    0.5309   -0.5216 C   0  0  0  0  0  0  0  0  0  0  0  0
   -0.6902    2.2519   -0.2040 H   0  0  0  0  0  0  0  0  0  0  0  0
   -0.4670    1.3091   -1.6942 H   0  0  0  0  0  0  0  0  0  0  0  0
   -0.6925   -1.1056    0.9138 H   0  0  0  0  0  0  0  0  0  0  0  0
   -3.0029   -2.0853    1.1868 H   0  0  0  0  0  0  0  0  0  0  0  0
   -3.4517    1.2990   -1.1025 H   0  0  0  0  0  0  0  0  0  0  0  0
  1  2  1  0  0  0  0
  1  5  1  0  0  0  0
  2  3  1  0  0  0  0
  3  4  1  0  0  0  0
  3  8  1  0  0  0  0
  4  9  1  0  0  0  0
  5  4  2  0  0  0  0
  6  5  1  0  0  0  0
  6 10  1  0  0  0  0
  7  1  1  0  0  0  0
 11  6  1  0  0  0  0
 12 18  1  0  0  0  0
 12 13  1  0  0  0  0
 12  2  1  0  0  0  0
 13 14  1  0  0  0  0
 14 15  1  0  0  0  0
 14 20  1  0  0  0  0
 15 21  1  0  0  0  0
 16 15  2  0  0  0  0
 17 13  2  0  0  0  0
 17 16  1  0  0  0  0
 19 12  1  0  0  0  0
 22 17  1  0  0  0  0
M  END
>  <MD_stabilization_energy>
-18.238

$$$$
/home/frits/SYNOPSISNN09VALIDATERESULTS/Syn660640/Syn660640.car
 OpenBabel10121811313D

 22 23  0  0  0  0  0  0  0  0999 V2000
    0.9207    2.2269    0.1891 N   0  0  0  0  0  0  0  0  0  0  0  0
    1.4868    0.9388    0.0682 C   0  0  0  0  0  0  0  0  0  0  0  0
    0.8333   -0.1512    0.5979 N   0  0  0  0  0  0  0  0  0  0  0  0
    1.4392   -1.3663    0.4211 C   0  0  0  0  0  0  0  0  0  0  0  0
    2.6601   -1.5560   -0.2466 C   0  0  0  0  0  0  0  0  0  0  0  0
    3.3105   -0.4290   -0.7707 C   0  0  0  0  0  0  0  0  0  0  0  0
    2.7233    0.8377   -0.6161 C   0  0  0  0  0  0  0  0  0  0  0  0
    1.4157    3.0476   -0.1496 H   0  0  0  0  0  0  0  0  0  0  0  0
   -0.0078    2.3506    0.5777 H   0  0  0  0  0  0  0  0  0  0  0  0
    0.9334   -2.2378    0.8266 H   0  0  0  0  0  0  0  0  0  0  0  0
    3.0889   -2.5467   -0.3535 H   0  0  0  0  0  0  0  0  0  0  0  0
    4.2556   -0.5348   -1.2923 H   0  0  0  0  0  0  0  0  0  0  0  0
    3.2212    1.7118   -1.0249 H   0  0  0  0  0  0  0  0  0  0  0  0
   -0.4383   -0.1670    1.3430 C   0  0  0  0  0  0  0  0  0  0  0  0
   -1.6120   -0.1597    0.4386 C   0  0  0  0  0  0  0  0  0  0  0  0
   -2.1924    0.9489    0.0769 N   0  0  0  0  0  0  0  0  0  0  0  0
   -3.1362    0.4893   -0.6953 N   0  0  0  0  0  0  0  0  0  0  0  0
   -3.1017   -0.8035   -0.7732 N   0  0  0  0  0  0  0  0  0  0  0  0
   -2.1177   -1.2609   -0.0437 N   0  0  0  0  0  0  0  0  0  0  0  0
   -0.4524    0.7039    2.0069 H   0  0  0  0  0  0  0  0  0  0  0  0
   -0.4687   -1.0476    1.9952 H   0  0  0  0  0  0  0  0  0  0  0  0
   -3.8140    1.0694   -1.1752 H   0  0  0  0  0  0  0  0  0  0  0  0
  1  9  1  0  0  0  0
  2  1  1  0  0  0  0
  2  3  1  0  0  0  0
  3 14  1  0  0  0  0
  4  3  1  0  0  0  0
  4 10  1  0  0  0  0
  5  4  2  0  0  0  0
  6  7  1  0  0  0  0
  6  5  1  0  0  0  0
  7  2  2  0  0  0  0
  8  1  1  0  0  0  0
 11  5  1  0  0  0  0
 12  6  1  0  0  0  0
 13  7  1  0  0  0  0
 14 21  1  0  0  0  0
 14 20  1  0  0  0  0
 15 14  1  0  0  0  0
 16 15  2  0  0  0  0
 17 16  1  0  0  0  0
 18 17  1  0  0  0  0
 18 19  2  0  0  0  0
 19 15  1  0  0  0  0
 22 17  1  0  0  0  0
M  END
>  <MD_stabilization_energy>
-18.230

$$$$
/home/frits/SYNOPSISNN11VALIDATERESULTS/Syn065093/Syn065093.car
 OpenBabel10121811313D

 22 23  0  0  0  0  0  0  0  0999 V2000
    1.3722   -0.5814   -0.4934 N   0  0  0  0  0  0  0  0  0  0  0  0
    0.7980    0.6618   -0.4844 N   0  0  0  0  0  0  0  0  0  0  0  0
    1.6290    1.4293    0.1783 C   0  0  0  0  0  0  0  0  0  0  0  0
    2.7353    0.7909    0.6277 C   0  0  0  0  0  0  0  0  0  0  0  0
    2.4845   -0.4526    0.1616 C   0  0  0  0  0  0  0  0  0  0  0  0
    3.3336   -1.5196    0.3559 N   0  0  0  0  0  0  0  0  0  0  0  0
    0.9292   -1.3754   -0.9457 H   0  0  0  0  0  0  0  0  0  0  0  0
    1.3864    2.4740    0.3173 H   0  0  0  0  0  0  0  0  0  0  0  0
    3.5712    1.1763    1.1950 H   0  0  0  0  0  0  0  0  0  0  0  0
    3.0965   -2.4344   -0.0151 H   0  0  0  0  0  0  0  0  0  0  0  0
    4.2067   -1.4244    0.8683 H   0  0  0  0  0  0  0  0  0  0  0  0
   -0.4870    0.8853   -1.1447 C   0  0  0  0  0  0  0  0  0  0  0  0
   -1.6147    0.3126   -0.3693 C   0  0  0  0  0  0  0  0  0  0  0  0
   -2.1796   -0.7971   -0.7425 N   0  0  0  0  0  0  0  0  0  0  0  0
   -3.1376   -1.0343    0.1863 N   0  0  0  0  0  0  0  0  0  0  0  0
   -3.0783   -0.0595    1.0466 C   0  0  0  0  0  0  0  0  0  0  0  0
   -2.1217    0.8525    0.7639 C   0  0  0  0  0  0  0  0  0  0  0  0
   -0.6174    1.9653   -1.2781 H   0  0  0  0  0  0  0  0  0  0  0  0
   -0.4236    0.4326   -2.1409 H   0  0  0  0  0  0  0  0  0  0  0  0
   -3.7363   -1.8500    0.1280 H   0  0  0  0  0  0  0  0  0  0  0  0
   -3.7642   -0.0526    1.8823 H   0  0  0  0  0  0  0  0  0  0  0  0
   -1.8461    1.7517    1.2966 H   0  0  0  0  0  0  0  0  0  0  0  0
  1  2  1  0  0  0  0
  1  5  1  0  0  0  0
  2  3  1  0  0  0  0
  3  8  1  0  0  0  0
  3  4  1  0  0  0  0
  4  9  1  0  0  0  0
  5  6  1  0  0  0  0
  5  4  2  0  0  0  0
  6 11  1  0  0  0  0
  7  1  1  0  0  0  0
 10  6  1  0  0  0  0
 12  2  1  0  0  0  0
 12 13  1  0  0  0  0
 13 17  1  0  0  0  0
 14 13  2  0  0  0  0
 14 15  1  0  0  0  0
 15 16  1  0  0  0  0
 16 21  1  0  0  0  0
 17 16  2  0  0  0  0
 17 22  1  0  0  0  0
 18 12  1  0  0  0  0
 19 12  1  0  0  0  0
 20 15  1  0  0  0  0
M  END
>  <MD_stabilization_energy>
-18.221

$$$$
/home/frits/SYNOPSISNN5678VALIDATERESULTS/Syn198521/Syn198521.car
 OpenBabel10121811313D

 24 25  0  0  1  0  0  0  0  0999 V2000
    1.6911   -1.4366   -0.0331 N   0  0  0  0  0  0  0  0  0  0  0  0
    1.3360   -0.1909   -0.4820 N   0  0  0  0  0  0  0  0  0  0  0  0
    2.2072    0.6045    0.0837 C   0  0  1  0  0  0  0  0  0  0  0  0
    3.1184    0.0005    0.8808 C   0  0  0  0  0  0  0  0  0  0  0  0
    2.7204   -1.2838    0.7504 C   0  0  0  0  0  0  0  0  0  0  0  0
    2.2003    1.9692   -0.1171 N   0  0  0  0  0  0  0  0  0  0  0  0
    1.1886   -2.2728   -0.3089 H   0  0  0  0  0  0  0  0  0  0  0  0
    3.9337    0.4130    1.4591 H   0  0  0  0  0  0  0  0  0  0  0  0
    3.1601   -2.1546    1.2162 H   0  0  0  0  0  0  0  0  0  0  0  0
    2.8794    2.5780    0.3319 H   0  0  0  0  0  0  0  0  0  0  0  0
    1.5127    2.4011   -0.7251 H   0  0  0  0  0  0  0  0  0  0  0  0
    0.1934   -0.0682   -1.3916 C   0  0  0  0  0  0  0  0  0  0  0  0
   -1.1151   -0.0100   -0.6494 C   0  0  0  0  0  0  0  0  0  0  0  0
   -1.5964    1.2137   -0.1173 C   0  0  0  0  0  0  0  0  0  0  0  0
   -2.8161    1.2058    0.5838 C   0  0  0  0  0  0  0  0  0  0  0  0
   -3.5492    0.0912    0.7777 N   0  0  0  0  0  0  0  0  0  0  0  0
   -3.0919   -1.0731    0.2750 C   0  0  0  0  0  0  0  0  0  0  0  0
   -1.8862   -1.1822   -0.4419 C   0  0  0  0  0  0  0  0  0  0  0  0
    0.3381    0.8330   -1.9968 H   0  0  0  0  0  0  0  0  0  0  0  0
    0.2215   -0.9199   -2.0807 H   0  0  0  0  0  0  0  0  0  0  0  0
   -1.0469    2.1410   -0.2421 H   0  0  0  0  0  0  0  0  0  0  0  0
   -3.2235    2.1180    1.0066 H   0  0  0  0  0  0  0  0  0  0  0  0
   -3.7149   -1.9424    0.4564 H   0  0  0  0  0  0  0  0  0  0  0  0
   -1.5647   -2.1463   -0.8226 H   0  0  0  0  0  0  0  0  0  0  0  0
  1  5  1  0  0  0  0
  2  1  1  0  0  0  0
  2  3  1  0  0  0  0
  3  6  1  6  0  0  0
  3  4  1  0  0  0  0
  4  8  1  0  0  0  0
  5  4  2  0  0  0  0
  5  9  1  0  0  0  0
  6 10  1  0  0  0  0
  7  1  1  0  0  0  0
 11  6  1  0  0  0  0
 12 13  1  0  0  0  0
 12  2  1  0  0  0  0
 13 18  2  0  0  0  0
 13 14  1  0  0  0  0
 14 15  2  0  0  0  0
 15 16  1  0  0  0  0
 15 22  1  0  0  0  0
 17 23  1  0  0  0  0
 17 16  2  0  0  0  0
 18 17  1  0  0  0  0
 19 12  1  0  0  0  0
 20 12  1  0  0  0  0
 21 14  1  0  0  0  0
 24 18  1  0  0  0  0
M  END
>  <MD_stabilization_energy>
-18.205

$$$$
/home/frits/SYNOPSISNN5678VALIDATERESULTS/Syn075275/Syn075275.car
 OpenBabel10121811313D

 25 26  0  0  1  0  0  0  0  0999 V2000
   -2.7457    1.0642    0.4413 N   0  0  0  0  0  0  0  0  0  0  0  0
   -2.2799   -0.1539    0.2775 C   0  0  1  0  0  0  0  0  0  0  0  0
   -1.2782   -0.1822   -0.5886 N   0  0  0  0  0  0  0  0  0  0  0  0
   -1.0929    1.0934   -1.0114 C   0  0  0  0  0  0  0  0  0  0  0  0
   -2.0380    1.8905   -0.3423 C   0  0  0  0  0  0  0  0  0  0  0  0
   -2.7859   -1.2513    0.9391 N   0  0  0  0  0  0  0  0  0  0  0  0
   -3.5091    1.3480    1.0519 H   0  0  0  0  0  0  0  0  0  0  0  0
   -0.3080    1.2734   -1.7336 H   0  0  0  0  0  0  0  0  0  0  0  0
   -2.3099    2.9362   -0.3131 H   0  0  0  0  0  0  0  0  0  0  0  0
   -2.4070   -2.1801    0.7844 H   0  0  0  0  0  0  0  0  0  0  0  0
   -3.5548   -1.1513    1.5943 H   0  0  0  0  0  0  0  0  0  0  0  0
   -0.4643   -1.3045   -1.0763 C   0  0  0  0  0  0  0  0  0  0  0  0
    0.6405   -1.7294   -0.0879 C   0  0  0  0  0  0  0  0  0  0  0  0
    1.6765   -0.6842    0.1084 C   0  0  0  0  0  0  0  0  0  0  0  0
    2.5870   -0.2107   -0.7696 C   0  0  0  0  0  0  0  0  0  0  0  0
    3.3297    0.7217   -0.2515 N   0  0  0  0  0  0  0  0  0  0  0  0
    2.9132    0.8933    1.0338 N   0  0  0  0  0  0  0  0  0  0  0  0
    1.9396    0.0483    1.2127 C   0  0  0  0  0  0  0  0  0  0  0  0
   -0.0443   -1.0236   -2.0492 H   0  0  0  0  0  0  0  0  0  0  0  0
   -1.1493   -2.1399   -1.2553 H   0  0  0  0  0  0  0  0  0  0  0  0
    0.2019   -1.9884    0.8815 H   0  0  0  0  0  0  0  0  0  0  0  0
    1.1308   -2.6360   -0.4572 H   0  0  0  0  0  0  0  0  0  0  0  0
    2.7476   -0.5101   -1.7963 H   0  0  0  0  0  0  0  0  0  0  0  0
    4.0907    1.2709   -0.6339 H   0  0  0  0  0  0  0  0  0  0  0  0
    1.4476    0.0076    2.1748 H   0  0  0  0  0  0  0  0  0  0  0  0
  1  7  1  0  0  0  0
  2  1  1  0  0  0  0
  2  6  1  1  0  0  0
  3  2  1  0  0  0  0
  4  3  1  0  0  0  0
  4  5  2  0  0  0  0
  5  9  1  0  0  0  0
  5  1  1  0  0  0  0
  6 11  1  0  0  0  0
  8  4  1  0  0  0  0
 10  6  1  0  0  0  0
 12  3  1  0  0  0  0
 12 13  1  0  0  0  0
 13 14  1  0  0  0  0
 13 21  1  0  0  0  0
 14 18  1  0  0  0  0
 15 16  1  0  0  0  0
 15 14  2  0  0  0  0
 16 17  1  0  0  0  0
 17 18  2  0  0  0  0
 18 25  1  0  0  0  0
 19 12  1  0  0  0  0
 20 12  1  0  0  0  0
 22 13  1  0  0  0  0
 23 15  1  0  0  0  0
 24 16  1  0  0  0  0
M  END
>  <MD_stabilization_energy>
-18.197

$$$$
/home/frits/SYNOPSISNN12VALIDATERESULTS/Syn021571/Syn021571.car
 OpenBabel10121811313D

 25 26  0  0  1  0  0  0  0  0999 V2000
    1.8848    0.6213    0.2318 N   0  0  0  0  0  0  0  0  0  0  0  0
    3.0837   -0.0134    0.1015 N   0  0  0  0  0  0  0  0  0  0  0  0
    2.7985   -1.2085   -0.3215 C   0  0  0  0  0  0  0  0  0  0  0  0
    1.4770   -1.4257   -0.4861 C   0  0  0  0  0  0  0  0  0  0  0  0
    0.9464   -0.2269   -0.1211 C   0  0  1  0  0  0  0  0  0  0  0  0
   -0.4739    0.1512   -0.0896 C   0  0  0  0  0  0  0  0  0  0  0  0
   -1.4836   -0.8311    0.1121 C   0  0  0  0  0  0  0  0  0  0  0  0
   -2.8507   -0.4677    0.1405 C   0  0  0  0  0  0  0  0  0  0  0  0
   -3.2307    0.8802   -0.0344 C   0  0  0  0  0  0  0  0  0  0  0  0
   -2.2441    1.8588   -0.2376 C   0  0  0  0  0  0  0  0  0  0  0  0
   -0.8828    1.5029   -0.2661 C   0  0  0  0  0  0  0  0  0  0  0  0
   -3.8376   -1.4537    0.3451 N   0  0  0  0  0  0  0  0  0  0  0  0
    1.8393    1.5796    0.5632 H   0  0  0  0  0  0  0  0  0  0  0  0
    3.5992   -1.9125   -0.5032 H   0  0  0  0  0  0  0  0  0  0  0  0
    0.9837   -2.3253   -0.8266 H   0  0  0  0  0  0  0  0  0  0  0  0
   -1.2115   -1.8730    0.2559 H   0  0  0  0  0  0  0  0  0  0  0  0
   -4.2757    1.1744   -0.0158 H   0  0  0  0  0  0  0  0  0  0  0  0
   -2.5342    2.8948   -0.3763 H   0  0  0  0  0  0  0  0  0  0  0  0
   -0.1551    2.2893   -0.4385 H   0  0  0  0  0  0  0  0  0  0  0  0
   -3.5790   -2.4284    0.4731 H   0  0  0  0  0  0  0  0  0  0  0  0
   -4.8226   -1.2035    0.3674 H   0  0  0  0  0  0  0  0  0  0  0  0
    4.3170    0.6892    0.4276 C   0  0  0  0  0  0  0  0  0  0  0  0
    4.3920    1.5675   -0.2208 H   0  0  0  0  0  0  0  0  0  0  0  0
    5.1612    0.0147    0.2542 H   0  0  0  0  0  0  0  0  0  0  0  0
    4.2747    0.9835    1.4807 H   0  0  0  0  0  0  0  0  0  0  0  0
  1 13  1  0  0  0  0
  2  1  1  0  0  0  0
  2 22  1  0  0  0  0
  3  2  1  0  0  0  0
  4  3  2  0  0  0  0
  4  5  1  0  0  0  0
  5  6  1  1  0  0  0
  5  1  1  0  0  0  0
  6  7  2  0  0  0  0
  7  8  1  0  0  0  0
  7 16  1  0  0  0  0
  8 12  1  0  0  0  0
  9 17  1  0  0  0  0
  9  8  2  0  0  0  0
 10  9  1  0  0  0  0
 11 10  2  0  0  0  0
 11  6  1  0  0  0  0
 12 21  1  0  0  0  0
 12 20  1  0  0  0  0
 14  3  1  0  0  0  0
 15  4  1  0  0  0  0
 18 10  1  0  0  0  0
 19 11  1  0  0  0  0
 22 25  1  0  0  0  0
 23 22  1  0  0  0  0
 24 22  1  0  0  0  0
M  END
>  <MD_stabilization_energy>
-18.186

$$$$
/home/frits/SYNOPSISNN10VALIDATERESULTS/Syn031831/Syn031831.car
 OpenBabel10121811313D

 24 25  0  0  0  0  0  0  0  0999 V2000
    1.5733   -1.3349   -0.1547 N   0  0  0  0  0  0  0  0  0  0  0  0
    1.1009   -0.3321    0.6663 N   0  0  0  0  0  0  0  0  0  0  0  0
    1.9482    0.6580    0.5445 C   0  0  0  0  0  0  0  0  0  0  0  0
    2.9472    0.3636   -0.3119 C   0  0  0  0  0  0  0  0  0  0  0  0
    2.6602   -0.8892   -0.7151 C   0  0  0  0  0  0  0  0  0  0  0  0
    4.0100    1.1548   -0.6866 N   0  0  0  0  0  0  0  0  0  0  0  0
    1.0968   -2.2250   -0.2465 H   0  0  0  0  0  0  0  0  0  0  0  0
    1.7899    1.5724    1.1012 H   0  0  0  0  0  0  0  0  0  0  0  0
    3.2022   -1.5189   -1.4079 H   0  0  0  0  0  0  0  0  0  0  0  0
    4.7070    0.8207   -1.3468 H   0  0  0  0  0  0  0  0  0  0  0  0
    4.1257    2.0934   -0.3139 H   0  0  0  0  0  0  0  0  0  0  0  0
   -0.1209   -0.5275    1.4436 C   0  0  0  0  0  0  0  0  0  0  0  0
   -1.3509   -0.1802    0.6494 C   0  0  0  0  0  0  0  0  0  0  0  0
   -2.0592   -1.1774   -0.0684 C   0  0  0  0  0  0  0  0  0  0  0  0
   -3.1911   -0.7919   -0.8099 C   0  0  0  0  0  0  0  0  0  0  0  0
   -3.6334    0.4800   -0.8744 N   0  0  0  0  0  0  0  0  0  0  0  0
   -2.9590    1.4295   -0.1954 C   0  0  0  0  0  0  0  0  0  0  0  0
   -1.8151    1.1582    0.5776 C   0  0  0  0  0  0  0  0  0  0  0  0
   -0.0468    0.0983    2.3402 H   0  0  0  0  0  0  0  0  0  0  0  0
   -0.1432   -1.5707    1.7783 H   0  0  0  0  0  0  0  0  0  0  0  0
   -1.7456   -2.2162   -0.0535 H   0  0  0  0  0  0  0  0  0  0  0  0
   -3.7650   -1.5202   -1.3729 H   0  0  0  0  0  0  0  0  0  0  0  0
   -3.3515    2.4374   -0.2781 H   0  0  0  0  0  0  0  0  0  0  0  0
   -1.3091    1.9621    1.1026 H   0  0  0  0  0  0  0  0  0  0  0  0
  1  2  1  0  0  0  0
  2 12  1  0  0  0  0
  3  2  1  0  0  0  0
  3  8  1  0  0  0  0
  4  3  1  0  0  0  0
  5  4  2  0  0  0  0
  5  1  1  0  0  0  0
  6 11  1  0  0  0  0
  6  4  1  0  0  0  0
  7  1  1  0  0  0  0
  9  5  1  0  0  0  0
 10  6  1  0  0  0  0
 12 20  1  0  0  0  0
 12 19  1  0  0  0  0
 13 12  1  0  0  0  0
 14 21  1  0  0  0  0
 14 13  2  0  0  0  0
 15 14  1  0  0  0  0
 16 15  2  0  0  0  0
 16 17  1  0  0  0  0
 17 18  2  0  0  0  0
 18 13  1  0  0  0  0
 18 24  1  0  0  0  0
 22 15  1  0  0  0  0
 23 17  1  0  0  0  0
M  END
>  <MD_stabilization_energy>
-18.170

$$$$
/home/frits/SYNOPSISNN09VALIDATERESULTS/Syn061855/Syn061855.car
 OpenBabel10121811313D

 23 24  0  0  0  0  0  0  0  0999 V2000
    2.8137   -1.2216    0.4613 N   0  0  0  0  0  0  0  0  0  0  0  0
    1.7308   -1.3410   -0.2718 C   0  0  0  0  0  0  0  0  0  0  0  0
    1.1676   -0.1742   -0.5283 N   0  0  0  0  0  0  0  0  0  0  0  0
    1.9451    0.7522    0.0809 C   0  0  0  0  0  0  0  0  0  0  0  0
    3.0050    0.0810    0.7191 C   0  0  0  0  0  0  0  0  0  0  0  0
    1.7361    2.1125    0.0813 N   0  0  0  0  0  0  0  0  0  0  0  0
    3.4050   -1.9854    0.7781 H   0  0  0  0  0  0  0  0  0  0  0  0
    1.3568   -2.2956   -0.6181 H   0  0  0  0  0  0  0  0  0  0  0  0
    3.8674    0.3370    1.3193 H   0  0  0  0  0  0  0  0  0  0  0  0
    0.9231    2.5121   -0.3770 H   0  0  0  0  0  0  0  0  0  0  0  0
    2.3771    2.7449    0.5520 H   0  0  0  0  0  0  0  0  0  0  0  0
   -0.0466   -0.0091   -1.3311 C   0  0  0  0  0  0  0  0  0  0  0  0
   -1.2390    0.2308   -0.4817 C   0  0  0  0  0  0  0  0  0  0  0  0
   -1.9319   -0.7354    0.0622 N   0  0  0  0  0  0  0  0  0  0  0  0
   -2.8432   -0.0591    0.7164 N   0  0  0  0  0  0  0  0  0  0  0  0
   -2.6755    1.2166    0.5442 N   0  0  0  0  0  0  0  0  0  0  0  0
   -1.6459    1.4402   -0.2264 N   0  0  0  0  0  0  0  0  0  0  0  0
   -1.9567   -2.1880    0.1423 C   0  0  0  0  0  0  0  0  0  0  0  0
   -0.1823   -0.9031   -1.9497 H   0  0  0  0  0  0  0  0  0  0  0  0
    0.1223    0.8339   -2.0104 H   0  0  0  0  0  0  0  0  0  0  0  0
   -2.9986   -2.5240    0.1281 H   0  0  0  0  0  0  0  0  0  0  0  0
   -1.4209   -2.5941   -0.7201 H   0  0  0  0  0  0  0  0  0  0  0  0
   -1.4657   -2.4829    1.0745 H   0  0  0  0  0  0  0  0  0  0  0  0
  1  5  1  0  0  0  0
  1  7  1  0  0  0  0
  2  1  1  0  0  0  0
  3  2  1  0  0  0  0
  3  4  1  0  0  0  0
  4  6  1  0  0  0  0
  4  5  2  0  0  0  0
  5  9  1  0  0  0  0
  6 11  1  0  0  0  0
  8  2  1  0  0  0  0
 10  6  1  0  0  0  0
 12  3  1  0  0  0  0
 12 13  1  0  0  0  0
 13 17  2  0  0  0  0
 13 14  1  0  0  0  0
 14 18  1  0  0  0  0
 14 15  1  0  0  0  0
 16 15  2  0  0  0  0
 17 16  1  0  0  0  0
 18 23  1  0  0  0  0
 19 12  1  0  0  0  0
 20 12  1  0  0  0  0
 21 18  1  0  0  0  0
 22 18  1  0  0  0  0
M  END
>  <MD_stabilization_energy>
-18.164

$$$$
/home/frits/SYNOPSISNN12VALIDATERESULTS/Syn048812/Syn048812.car
 OpenBabel10121811313D

 25 26  0  0  0  0  0  0  0  0999 V2000
    0.9488    0.7784   -0.4201 N   0  0  0  0  0  0  0  0  0  0  0  0
    1.4912   -0.4779   -0.3982 N   0  0  0  0  0  0  0  0  0  0  0  0
    0.4899   -1.2881   -0.2002 C   0  0  0  0  0  0  0  0  0  0  0  0
   -0.6968   -0.6505   -0.0864 C   0  0  0  0  0  0  0  0  0  0  0  0
   -0.3387    0.6544   -0.2343 C   0  0  0  0  0  0  0  0  0  0  0  0
   -1.3005    1.6624   -0.1786 C   0  0  0  0  0  0  0  0  0  0  0  0
   -2.6397    1.2555    0.0358 C   0  0  0  0  0  0  0  0  0  0  0  0
   -2.9784   -0.1184    0.1861 C   0  0  0  0  0  0  0  0  0  0  0  0
   -1.9835   -1.1303    0.1263 C   0  0  0  0  0  0  0  0  0  0  0  0
   -4.3235   -0.4832    0.3982 N   0  0  0  0  0  0  0  0  0  0  0  0
    1.5264    1.6012   -0.5595 H   0  0  0  0  0  0  0  0  0  0  0  0
    0.6740   -2.3530   -0.1438 H   0  0  0  0  0  0  0  0  0  0  0  0
   -1.0462    2.7111   -0.2927 H   0  0  0  0  0  0  0  0  0  0  0  0
   -3.4113    2.0180    0.0839 H   0  0  0  0  0  0  0  0  0  0  0  0
   -2.2051   -2.1880    0.2370 H   0  0  0  0  0  0  0  0  0  0  0  0
   -5.0518    0.2246    0.4445 H   0  0  0  0  0  0  0  0  0  0  0  0
   -4.5851   -1.4594    0.5079 H   0  0  0  0  0  0  0  0  0  0  0  0
    2.9271   -0.6584   -0.5802 C   0  0  0  0  0  0  0  0  0  0  0  0
    3.6731   -0.2667    0.6526 C   0  0  0  0  0  0  0  0  0  0  0  0
    4.5735    0.7329    0.6861 C   0  0  0  0  0  0  0  0  0  0  0  0
    3.2230   -0.0647   -1.4523 H   0  0  0  0  0  0  0  0  0  0  0  0
    3.1023   -1.7142   -0.8104 H   0  0  0  0  0  0  0  0  0  0  0  0
    3.4816   -0.8269    1.5609 H   0  0  0  0  0  0  0  0  0  0  0  0
    5.0917    0.9726    1.6070 H   0  0  0  0  0  0  0  0  0  0  0  0
    4.8059    1.3184   -0.1960 H   0  0  0  0  0  0  0  0  0  0  0  0
  1  2  1  0  0  0  0
  1  5  1  0  0  0  0
  2  3  1  0  0  0  0
  3 12  1  0  0  0  0
  3  4  2  0  0  0  0
  4  9  1  0  0  0  0
  5  6  2  0  0  0  0
  5  4  1  0  0  0  0
  6  7  1  0  0  0  0
  7 14  1  0  0  0  0
  7  8  1  0  0  0  0
  8 10  1  0  0  0  0
  9  8  2  0  0  0  0
  9 15  1  0  0  0  0
 10 16  1  0  0  0  0
 10 17  1  0  0  0  0
 11  1  1  0  0  0  0
 13  6  1  0  0  0  0
 18  2  1  0  0  0  0
 18 19  1  0  0  0  0
 19 20  2  0  0  0  0
 19 23  1  0  0  0  0
 20 24  1  0  0  0  0
 21 18  1  0  0  0  0
 22 18  1  0  0  0  0
 25 20  1  0  0  0  0
M  END
>  <MD_stabilization_energy>
-18.164

$$$$
/home/frits/SYNOPSISNN5678VALIDATERESULTS/Syn260405/Syn260405.car
 OpenBabel10121811313D

 25 26  0  0  1  0  0  0  0  0999 V2000
    1.0585    1.0034    1.0027 N   0  0  0  0  0  0  0  0  0  0  0  0
    1.3139   -0.2542    0.5229 N   0  0  0  0  0  0  0  0  0  0  0  0
    2.3155   -0.0789   -0.2982 C   0  0  2  0  0  0  0  0  0  0  0  0
    2.7586    1.1937   -0.4162 C   0  0  0  0  0  0  0  0  0  0  0  0
    1.9109    1.8097    0.4367 C   0  0  0  0  0  0  0  0  0  0  0  0
    2.8788   -1.1235   -1.0005 N   0  0  0  0  0  0  0  0  0  0  0  0
    0.3181    1.1872    1.6708 H   0  0  0  0  0  0  0  0  0  0  0  0
    3.5563    1.6106   -1.0154 H   0  0  0  0  0  0  0  0  0  0  0  0
    1.8783    2.8627    0.6792 H   0  0  0  0  0  0  0  0  0  0  0  0
    3.6563   -0.9797   -1.6395 H   0  0  0  0  0  0  0  0  0  0  0  0
    2.5272   -2.0689   -0.8914 H   0  0  0  0  0  0  0  0  0  0  0  0
    0.4953   -1.3780    0.9889 C   0  0  0  0  0  0  0  0  0  0  0  0
   -0.6166   -1.7550   -0.0071 C   0  0  0  0  0  0  0  0  0  0  0  0
   -1.6554   -0.7025   -0.1369 C   0  0  0  0  0  0  0  0  0  0  0  0
   -1.8750    0.1468   -1.1633 C   0  0  0  0  0  0  0  0  0  0  0  0
   -2.8615    0.9588   -0.9256 N   0  0  0  0  0  0  0  0  0  0  0  0
   -3.3377    0.6542    0.3135 N   0  0  0  0  0  0  0  0  0  0  0  0
   -2.6049   -0.3289    0.7493 C   0  0  0  0  0  0  0  0  0  0  0  0
    1.1764   -2.2230    1.1305 H   0  0  0  0  0  0  0  0  0  0  0  0
    0.0903   -1.1161    1.9728 H   0  0  0  0  0  0  0  0  0  0  0  0
   -0.1856   -1.9602   -0.9929 H   0  0  0  0  0  0  0  0  0  0  0  0
   -1.1005   -2.6809    0.3196 H   0  0  0  0  0  0  0  0  0  0  0  0
   -1.3435    0.2172   -2.1026 H   0  0  0  0  0  0  0  0  0  0  0  0
   -3.2750    1.7011   -1.4781 H   0  0  0  0  0  0  0  0  0  0  0  0
   -2.8034   -0.7393    1.7300 H   0  0  0  0  0  0  0  0  0  0  0  0
  1  7  1  0  0  0  0
  2 12  1  0  0  0  0
  2  1  1  0  0  0  0
  3  6  1  6  0  0  0
  3  2  1  0  0  0  0
  4  3  1  0  0  0  0
  4  5  2  0  0  0  0
  5  9  1  0  0  0  0
  5  1  1  0  0  0  0
  6 11  1  0  0  0  0
  8  4  1  0  0  0  0
 10  6  1  0  0  0  0
 12 19  1  0  0  0  0
 12 20  1  0  0  0  0
 13 22  1  0  0  0  0
 13 12  1  0  0  0  0
 14 13  1  0  0  0  0
 14 18  1  0  0  0  0
 15 16  1  0  0  0  0
 15 14  2  0  0  0  0
 16 17  1  0  0  0  0
 17 18  2  0  0  0  0
 18 25  1  0  0  0  0
 21 13  1  0  0  0  0
 23 15  1  0  0  0  0
 24 16  1  0  0  0  0
M  END
>  <MD_stabilization_energy>
-18.158

$$$$
/home/frits/SYNOPSISNN10VALIDATERESULTS/Syn098249/Syn098249.car
 OpenBabel10121811313D

 22 23  0  0  0  0  0  0  0  0999 V2000
   -2.5388   -0.2272    1.0431 N   0  0  0  0  0  0  0  0  0  0  0  0
   -1.3765   -0.8362    1.0320 C   0  0  0  0  0  0  0  0  0  0  0  0
   -0.7618   -0.7192   -0.1326 N   0  0  0  0  0  0  0  0  0  0  0  0
   -1.5692    0.0111   -0.9388 C   0  0  0  0  0  0  0  0  0  0  0  0
   -2.7067    0.3215   -0.1693 C   0  0  0  0  0  0  0  0  0  0  0  0
   -3.8001    1.0527   -0.5727 N   0  0  0  0  0  0  0  0  0  0  0  0
   -3.1799   -0.1860    1.8322 H   0  0  0  0  0  0  0  0  0  0  0  0
   -0.9772   -1.3673    1.8860 H   0  0  0  0  0  0  0  0  0  0  0  0
   -1.2199    0.2093   -1.9436 H   0  0  0  0  0  0  0  0  0  0  0  0
   -4.5729    1.2205    0.0642 H   0  0  0  0  0  0  0  0  0  0  0  0
   -3.8595    1.4409   -1.5103 H   0  0  0  0  0  0  0  0  0  0  0  0
    0.5479   -1.2827   -0.4705 C   0  0  0  0  0  0  0  0  0  0  0  0
    1.6779   -0.3633   -0.1768 C   0  0  0  0  0  0  0  0  0  0  0  0
    1.5551    0.8024    0.3526 N   0  0  0  0  0  0  0  0  0  0  0  0
    2.7676    1.2815    0.4462 C   0  0  0  0  0  0  0  0  0  0  0  0
    3.6495    0.4309   -0.0168 N   0  0  0  0  0  0  0  0  0  0  0  0
    2.9925   -0.6039   -0.4112 C   0  0  0  0  0  0  0  0  0  0  0  0
    0.5331   -1.5306   -1.5380 H   0  0  0  0  0  0  0  0  0  0  0  0
    0.6647   -2.2147    0.0948 H   0  0  0  0  0  0  0  0  0  0  0  0
    3.0096    2.2540    0.8533 H   0  0  0  0  0  0  0  0  0  0  0  0
    4.6531    0.5632   -0.0561 H   0  0  0  0  0  0  0  0  0  0  0  0
    3.4900   -1.4635   -0.8400 H   0  0  0  0  0  0  0  0  0  0  0  0
  1  7  1  0  0  0  0
  2  1  1  0  0  0  0
  2  8  1  0  0  0  0
  3  2  1  0  0  0  0
  4  5  2  0  0  0  0
  4  3  1  0  0  0  0
  5  1  1  0  0  0  0
  6  5  1  0  0  0  0
  6 10  1  0  0  0  0
  9  4  1  0  0  0  0
 11  6  1  0  0  0  0
 12 13  1  0  0  0  0
 12  3  1  0  0  0  0
 12 19  1  0  0  0  0
 13 14  1  0  0  0  0
 14 15  2  0  0  0  0
 15 20  1  0  0  0  0
 16 15  1  0  0  0  0
 17 13  2  0  0  0  0
 17 16  1  0  0  0  0
 18 12  1  0  0  0  0
 21 16  1  0  0  0  0
 22 17  1  0  0  0  0
M  END
>  <MD_stabilization_energy>
-18.155

$$$$
/home/frits/SYNOPSISNN12VALIDATERESULTS/Syn102129/Syn102129.car
 OpenBabel10121811313D

 22 23  0  0  0  0  0  0  0  0999 V2000
    3.3527    1.8407   -0.3109 N   0  0  0  0  0  0  0  0  0  0  0  0
    2.5881    0.6677   -0.1541 C   0  0  0  0  0  0  0  0  0  0  0  0
    1.3355    0.7009    0.4992 C   0  0  0  0  0  0  0  0  0  0  0  0
    0.5509   -0.3998    0.6789 N   0  0  0  0  0  0  0  0  0  0  0  0
    1.0287   -1.5818    0.1949 C   0  0  0  0  0  0  0  0  0  0  0  0
    2.2615   -1.7186   -0.4690 C   0  0  0  0  0  0  0  0  0  0  0  0
    3.0557   -0.5710   -0.6466 C   0  0  0  0  0  0  0  0  0  0  0  0
    4.2532    1.8116   -0.7819 H   0  0  0  0  0  0  0  0  0  0  0  0
    3.0150    2.7312    0.0442 H   0  0  0  0  0  0  0  0  0  0  0  0
    0.9452    1.6369    0.8899 H   0  0  0  0  0  0  0  0  0  0  0  0
    0.4024   -2.4572    0.3395 H   0  0  0  0  0  0  0  0  0  0  0  0
    2.5915   -2.6848   -0.8351 H   0  0  0  0  0  0  0  0  0  0  0  0
    4.0111   -0.6511   -1.1562 H   0  0  0  0  0  0  0  0  0  0  0  0
   -0.7437   -0.3197    1.3665 C   0  0  0  0  0  0  0  0  0  0  0  0
   -1.8532   -0.0292    0.4256 C   0  0  0  0  0  0  0  0  0  0  0  0
   -2.2989    1.1740    0.2149 N   0  0  0  0  0  0  0  0  0  0  0  0
   -3.2424    0.9747   -0.6623 N   0  0  0  0  0  0  0  0  0  0  0  0
   -3.3283   -0.2926   -0.9365 N   0  0  0  0  0  0  0  0  0  0  0  0
   -2.4448   -0.9716   -0.2494 N   0  0  0  0  0  0  0  0  0  0  0  0
   -0.6750    0.4556    2.1385 H   0  0  0  0  0  0  0  0  0  0  0  0
   -0.9196   -1.2712    1.8817 H   0  0  0  0  0  0  0  0  0  0  0  0
   -2.0700    2.0958    0.5666 H   0  0  0  0  0  0  0  0  0  0  0  0
  1  2  1  0  0  0  0
  1  9  1  0  0  0  0
  2  3  2  0  0  0  0
  3  4  1  0  0  0  0
  3 10  1  0  0  0  0
  4 14  1  0  0  0  0
  5 11  1  0  0  0  0
  5  4  1  0  0  0  0
  6  5  2  0  0  0  0
  7  6  1  0  0  0  0
  7  2  1  0  0  0  0
  8  1  1  0  0  0  0
 12  6  1  0  0  0  0
 13  7  1  0  0  0  0
 14 21  1  0  0  0  0
 14 20  1  0  0  0  0
 15 14  1  0  0  0  0
 16 15  1  0  0  0  0
 16 22  1  0  0  0  0
 17 16  1  0  0  0  0
 18 17  2  0  0  0  0
 18 19  1  0  0  0  0
 19 15  2  0  0  0  0
M  END
>  <MD_stabilization_energy>
-18.154

$$$$
/home/frits/SYNOPSISNN5678VALIDATERESULTS/Syn412293/Syn412293.car
 OpenBabel10121811313D

 24 25  0  0  0  0  0  0  0  0999 V2000
    1.7572   -0.6483    0.4548 N   0  0  0  0  0  0  0  0  0  0  0  0
    1.1104    0.5482    0.6041 N   0  0  0  0  0  0  0  0  0  0  0  0
    1.8083    1.4158   -0.0879 C   0  0  0  0  0  0  0  0  0  0  0  0
    2.8917    0.8892   -0.7060 C   0  0  0  0  0  0  0  0  0  0  0  0
    2.7748   -0.3974   -0.3095 C   0  0  0  0  0  0  0  0  0  0  0  0
    3.6601   -1.3864   -0.6772 N   0  0  0  0  0  0  0  0  0  0  0  0
    1.4229   -1.4999    0.8947 H   0  0  0  0  0  0  0  0  0  0  0  0
    1.4857    2.4476   -0.1189 H   0  0  0  0  0  0  0  0  0  0  0  0
    3.6297    1.3701   -1.3331 H   0  0  0  0  0  0  0  0  0  0  0  0
    3.5260   -2.3386   -0.3515 H   0  0  0  0  0  0  0  0  0  0  0  0
    4.4594   -1.1955   -1.2760 H   0  0  0  0  0  0  0  0  0  0  0  0
   -0.1007    0.6368    1.4168 C   0  0  0  0  0  0  0  0  0  0  0  0
   -1.3242    0.2322    0.6408 C   0  0  0  0  0  0  0  0  0  0  0  0
   -1.9790    1.1382   -0.2269 C   0  0  0  0  0  0  0  0  0  0  0  0
   -3.0656    0.8151   -0.9579 N   0  0  0  0  0  0  0  0  0  0  0  0
   -3.5579   -0.4368   -0.8622 C   0  0  0  0  0  0  0  0  0  0  0  0
   -2.9903   -1.4238   -0.0373 C   0  0  0  0  0  0  0  0  0  0  0  0
   -1.8543   -1.0800    0.7228 C   0  0  0  0  0  0  0  0  0  0  0  0
    0.0410    0.0032    2.2996 H   0  0  0  0  0  0  0  0  0  0  0  0
   -0.1902    1.6706    1.7691 H   0  0  0  0  0  0  0  0  0  0  0  0
   -1.6276    2.1578   -0.3476 H   0  0  0  0  0  0  0  0  0  0  0  0
   -4.4325   -0.6488   -1.4677 H   0  0  0  0  0  0  0  0  0  0  0  0
   -3.4147   -2.4208    0.0115 H   0  0  0  0  0  0  0  0  0  0  0  0
   -1.3958   -1.8241    1.3656 H   0  0  0  0  0  0  0  0  0  0  0  0
  1  2  1  0  0  0  0
  1  7  1  0  0  0  0
  2 12  1  0  0  0  0
  3  2  1  0  0  0  0
  4  5  2  0  0  0  0
  4  3  1  0  0  0  0
  5  1  1  0  0  0  0
  6 10  1  0  0  0  0
  6  5  1  0  0  0  0
  8  3  1  0  0  0  0
  9  4  1  0  0  0  0
 11  6  1  0  0  0  0
 12 20  1  0  0  0  0
 12 19  1  0  0  0  0
 13 18  1  0  0  0  0
 13 12  1  0  0  0  0
 14 13  2  0  0  0  0
 15 16  2  0  0  0  0
 15 14  1  0  0  0  0
 16 17  1  0  0  0  0
 17 23  1  0  0  0  0
 17 18  2  0  0  0  0
 18 24  1  0  0  0  0
 21 14  1  0  0  0  0
 22 16  1  0  0  0  0
M  END
>  <MD_stabilization_energy>
-18.148

$$$$
/home/frits/SYNOPSISNN5678VALIDATERESULTS/Syn207599/Syn207599.car
 OpenBabel10121811313D

 24 25  0  0  0  0  0  0  0  0999 V2000
    2.7672   -1.3173   -0.7380 N   0  0  0  0  0  0  0  0  0  0  0  0
    1.7211   -1.4078    0.0508 C   0  0  0  0  0  0  0  0  0  0  0  0
    1.3211   -0.2285    0.4943 N   0  0  0  0  0  0  0  0  0  0  0  0
    2.1750    0.6747   -0.0449 C   0  0  0  0  0  0  0  0  0  0  0  0
    3.1036   -0.0231   -0.8404 C   0  0  0  0  0  0  0  0  0  0  0  0
    2.1507    2.0380    0.1462 N   0  0  0  0  0  0  0  0  0  0  0  0
    3.2395   -2.0947   -1.1919 H   0  0  0  0  0  0  0  0  0  0  0  0
    1.2510   -2.3505    0.2986 H   0  0  0  0  0  0  0  0  0  0  0  0
    3.9566    0.2095   -1.4632 H   0  0  0  0  0  0  0  0  0  0  0  0
    2.8295    2.6450   -0.3049 H   0  0  0  0  0  0  0  0  0  0  0  0
    1.4560    2.4689    0.7472 H   0  0  0  0  0  0  0  0  0  0  0  0
    0.1733   -0.0734    1.3941 C   0  0  0  0  0  0  0  0  0  0  0  0
   -1.1345   -0.0181    0.6475 C   0  0  0  0  0  0  0  0  0  0  0  0
   -1.9305   -1.1812    0.4899 C   0  0  0  0  0  0  0  0  0  0  0  0
   -3.1331   -1.0776   -0.2333 C   0  0  0  0  0  0  0  0  0  0  0  0
   -3.5650    0.0729   -0.7877 N   0  0  0  0  0  0  0  0  0  0  0  0
   -2.8080    1.1788   -0.6406 C   0  0  0  0  0  0  0  0  0  0  0  0
   -1.5890    1.1909    0.0620 C   0  0  0  0  0  0  0  0  0  0  0  0
    0.3210    0.8392    1.9817 H   0  0  0  0  0  0  0  0  0  0  0  0
    0.1859   -0.9074    2.1060 H   0  0  0  0  0  0  0  0  0  0  0  0
   -1.6306   -2.1341    0.9136 H   0  0  0  0  0  0  0  0  0  0  0  0
   -3.7745   -1.9405   -0.3772 H   0  0  0  0  0  0  0  0  0  0  0  0
   -3.1949    2.0805   -1.1030 H   0  0  0  0  0  0  0  0  0  0  0  0
   -1.0201    2.1107    0.1480 H   0  0  0  0  0  0  0  0  0  0  0  0
  1  2  1  0  0  0  0
  2  8  1  0  0  0  0
  2  3  1  0  0  0  0
  3 12  1  0  0  0  0
  4  6  1  0  0  0  0
  4  3  1  0  0  0  0
  5  1  1  0  0  0  0
  5  4  2  0  0  0  0
  6 11  1  0  0  0  0
  7  1  1  0  0  0  0
  9  5  1  0  0  0  0
 10  6  1  0  0  0  0
 12 19  1  0  0  0  0
 12 20  1  0  0  0  0
 13 12  1  0  0  0  0
 14 13  1  0  0  0  0
 14 21  1  0  0  0  0
 15 14  2  0  0  0  0
 16 17  2  0  0  0  0
 16 15  1  0  0  0  0
 17 18  1  0  0  0  0
 18 24  1  0  0  0  0
 18 13  2  0  0  0  0
 22 15  1  0  0  0  0
 23 17  1  0  0  0  0
M  END
>  <MD_stabilization_energy>
-18.135

$$$$
/home/frits/SYNOPSISNN10VALIDATERESULTS/Syn237769/Syn237769.car
 OpenBabel10121811313D

 25 26  0  0  1  0  0  0  0  0999 V2000
    1.2379   -0.9626   -0.4623 N   0  0  0  0  0  0  0  0  0  0  0  0
    0.7116    0.3006   -0.5831 N   0  0  0  0  0  0  0  0  0  0  0  0
    1.5785    1.0803    0.0291 C   0  0  2  0  0  0  0  0  0  0  0  0
    2.6548    0.4416    0.5525 C   0  0  0  0  0  0  0  0  0  0  0  0
    2.3494   -0.8251    0.1951 C   0  0  0  0  0  0  0  0  0  0  0  0
    3.1454   -1.9083    0.4972 N   0  0  0  0  0  0  0  0  0  0  0  0
    1.3957    2.5668    0.1452 C   0  0  0  0  0  0  0  0  0  0  0  0
    0.7685   -1.7781   -0.8439 H   0  0  0  0  0  0  0  0  0  0  0  0
    3.5035    0.8338    1.0969 H   0  0  0  0  0  0  0  0  0  0  0  0
    4.0164   -1.8069    1.0118 H   0  0  0  0  0  0  0  0  0  0  0  0
    2.8697   -2.8412    0.2067 H   0  0  0  0  0  0  0  0  0  0  0  0
    1.4028    2.8667    1.1978 H   0  0  0  0  0  0  0  0  0  0  0  0
    0.4488    2.8988   -0.2873 H   0  0  0  0  0  0  0  0  0  0  0  0
    2.2052    3.0880   -0.3752 H   0  0  0  0  0  0  0  0  0  0  0  0
   -0.5595    0.4650   -1.2924 C   0  0  0  0  0  0  0  0  0  0  0  0
   -1.7192    0.1266   -0.4312 C   0  0  0  0  0  0  0  0  0  0  0  0
   -2.3405   -1.0065   -0.5726 N   0  0  0  0  0  0  0  0  0  0  0  0
   -3.3141   -0.9946    0.3700 N   0  0  0  0  0  0  0  0  0  0  0  0
   -3.2075    0.1349    1.0077 C   0  0  0  0  0  0  0  0  0  0  0  0
   -2.2028    0.9175    0.5555 C   0  0  0  0  0  0  0  0  0  0  0  0
   -0.6275    1.4964   -1.6528 H   0  0  0  0  0  0  0  0  0  0  0  0
   -0.5274   -0.1833   -2.1757 H   0  0  0  0  0  0  0  0  0  0  0  0
   -3.9547   -1.7729    0.4745 H   0  0  0  0  0  0  0  0  0  0  0  0
   -3.8961    0.3519    1.8126 H   0  0  0  0  0  0  0  0  0  0  0  0
   -1.8830    1.8934    0.8926 H   0  0  0  0  0  0  0  0  0  0  0  0
  1  5  1  0  0  0  0
  2  1  1  0  0  0  0
  2  3  1  0  0  0  0
  3  7  1  1  0  0  0
  3  4  1  0  0  0  0
  4  9  1  0  0  0  0
  5  6  1  0  0  0  0
  5  4  2  0  0  0  0
  6 10  1  0  0  0  0
  7 12  1  0  0  0  0
  8  1  1  0  0  0  0
 11  6  1  0  0  0  0
 13  7  1  0  0  0  0
 14  7  1  0  0  0  0
 15  2  1  0  0  0  0
 15 16  1  0  0  0  0
 16 20  1  0  0  0  0
 17 16  2  0  0  0  0
 17 18  1  0  0  0  0
 18 23  1  0  0  0  0
 18 19  1  0  0  0  0
 19 24  1  0  0  0  0
 20 25  1  0  0  0  0
 20 19  2  0  0  0  0
 21 15  1  0  0  0  0
 22 15  1  0  0  0  0
M  END
>  <MD_stabilization_energy>
-18.123

$$$$
/home/frits/SYNOPSISNN5678VALIDATERESULTS/Syn193640/Syn193640.car
 OpenBabel10121811313D

 26 27  0  0  0  0  0  0  0  0999 V2000
    2.6076   -0.9526    0.7047 N   0  0  0  0  0  0  0  0  0  0  0  0
    1.4273   -1.2453    0.2121 C   0  0  0  0  0  0  0  0  0  0  0  0
    0.9771   -0.3055   -0.6028 N   0  0  0  0  0  0  0  0  0  0  0  0
    1.9246    0.6624   -0.6549 C   0  0  0  0  0  0  0  0  0  0  0  0
    2.9645    0.2344    0.1927 C   0  0  0  0  0  0  0  0  0  0  0  0
    4.1391    0.8999    0.4561 N   0  0  0  0  0  0  0  0  0  0  0  0
    3.1415   -1.5295    1.3513 H   0  0  0  0  0  0  0  0  0  0  0  0
    0.8963   -2.1565    0.4542 H   0  0  0  0  0  0  0  0  0  0  0  0
    1.7282    1.5191   -1.2861 H   0  0  0  0  0  0  0  0  0  0  0  0
    4.3453    1.7990    0.0288 H   0  0  0  0  0  0  0  0  0  0  0  0
    4.8288    0.5013    1.0859 H   0  0  0  0  0  0  0  0  0  0  0  0
   -0.2991   -0.3350   -1.3204 C   0  0  0  0  0  0  0  0  0  0  0  0
   -1.4173    0.2060   -0.5044 C   0  0  0  0  0  0  0  0  0  0  0  0
   -2.3789   -0.5254    0.1107 N   0  0  0  0  0  0  0  0  0  0  0  0
   -3.1674    0.3329    0.7281 C   0  0  0  0  0  0  0  0  0  0  0  0
   -2.7780    1.5732    0.5564 N   0  0  0  0  0  0  0  0  0  0  0  0
   -1.6788    1.5624   -0.2113 C   0  0  0  0  0  0  0  0  0  0  0  0
   -0.4900   -1.3731   -1.6136 H   0  0  0  0  0  0  0  0  0  0  0  0
   -0.1870    0.2463   -2.2426 H   0  0  0  0  0  0  0  0  0  0  0  0
   -4.0375    0.0628    1.3126 H   0  0  0  0  0  0  0  0  0  0  0  0
   -3.2336    2.3982    0.9391 H   0  0  0  0  0  0  0  0  0  0  0  0
   -1.2402    2.5240   -0.4398 H   0  0  0  0  0  0  0  0  0  0  0  0
   -2.5712   -1.9725    0.1302 C   0  0  0  0  0  0  0  0  0  0  0  0
   -3.4566   -2.2189    0.7257 H   0  0  0  0  0  0  0  0  0  0  0  0
   -1.6830   -2.4314    0.5750 H   0  0  0  0  0  0  0  0  0  0  0  0
   -2.7082   -2.3142   -0.9006 H   0  0  0  0  0  0  0  0  0  0  0  0
  1  7  1  0  0  0  0
  2  8  1  0  0  0  0
  2  1  1  0  0  0  0
  3  2  1  0  0  0  0
  4  3  1  0  0  0  0
  4  5  2  0  0  0  0
  5  6  1  0  0  0  0
  5  1  1  0  0  0  0
  6 11  1  0  0  0  0
  9  4  1  0  0  0  0
 10  6  1  0  0  0  0
 12  3  1  0  0  0  0
 12 13  1  0  0  0  0
 13 17  2  0  0  0  0
 13 14  1  0  0  0  0
 14 23  1  0  0  0  0
 14 15  1  0  0  0  0
 15 20  1  0  0  0  0
 16 15  1  0  0  0  0
 16 21  1  0  0  0  0
 17 16  1  0  0  0  0
 18 12  1  0  0  0  0
 19 12  1  0  0  0  0
 22 17  1  0  0  0  0
 23 25  1  0  0  0  0
 23 24  1  0  0  0  0
 26 23  1  0  0  0  0
M  END
>  <MD_stabilization_energy>
-18.119

$$$$
/home/frits/SYNOPSISNN12VALIDATERESULTS/Syn936179/Syn936179.car
 OpenBabel10121811313D

 24 25  0  0  0  0  0  0  0  0999 V2000
    0.8858    2.2195    0.2096 N   0  0  0  0  0  0  0  0  0  0  0  0
    1.4555    0.9343    0.0759 C   0  0  0  0  0  0  0  0  0  0  0  0
    0.8059   -0.1625    0.5958 N   0  0  0  0  0  0  0  0  0  0  0  0
    1.4138   -1.3741    0.4058 C   0  0  0  0  0  0  0  0  0  0  0  0
    2.6341   -1.5543   -0.2658 C   0  0  0  0  0  0  0  0  0  0  0  0
    3.2813   -0.4205   -0.7790 C   0  0  0  0  0  0  0  0  0  0  0  0
    2.6914    0.8432   -0.6108 C   0  0  0  0  0  0  0  0  0  0  0  0
    1.3817    3.0464   -0.1118 H   0  0  0  0  0  0  0  0  0  0  0  0
   -0.0521    2.3320    0.5795 H   0  0  0  0  0  0  0  0  0  0  0  0
    0.9105   -2.2503    0.8036 H   0  0  0  0  0  0  0  0  0  0  0  0
    3.0650   -2.5429   -0.3834 H   0  0  0  0  0  0  0  0  0  0  0  0
    4.2259   -0.5188   -1.3030 H   0  0  0  0  0  0  0  0  0  0  0  0
    3.1864    1.7227   -1.0115 H   0  0  0  0  0  0  0  0  0  0  0  0
   -0.4629   -0.1861    1.3439 C   0  0  0  0  0  0  0  0  0  0  0  0
   -1.6372   -0.1474    0.4383 C   0  0  0  0  0  0  0  0  0  0  0  0
   -2.2295   -1.2011   -0.0631 N   0  0  0  0  0  0  0  0  0  0  0  0
   -3.1879   -0.7484   -0.7951 C   0  0  0  0  0  0  0  0  0  0  0  0
   -3.1700    0.6085   -0.7323 C   0  0  0  0  0  0  0  0  0  0  0  0
   -2.2010    0.9599    0.0369 N   0  0  0  0  0  0  0  0  0  0  0  0
   -0.4990   -1.0793    1.9783 H   0  0  0  0  0  0  0  0  0  0  0  0
   -0.4697    0.6726    2.0237 H   0  0  0  0  0  0  0  0  0  0  0  0
   -1.9951   -2.1757    0.0874 H   0  0  0  0  0  0  0  0  0  0  0  0
   -3.8497   -1.4117   -1.3347 H   0  0  0  0  0  0  0  0  0  0  0  0
   -3.8100    1.3403   -1.2051 H   0  0  0  0  0  0  0  0  0  0  0  0
  1  9  1  0  0  0  0
  2  1  1  0  0  0  0
  2  3  1  0  0  0  0
  3 14  1  0  0  0  0
  4  3  1  0  0  0  0
  4 10  1  0  0  0  0
  5  4  2  0  0  0  0
  6  7  1  0  0  0  0
  6  5  1  0  0  0  0
  7  2  2  0  0  0  0
  8  1  1  0  0  0  0
 11  5  1  0  0  0  0
 12  6  1  0  0  0  0
 13  7  1  0  0  0  0
 14 20  1  0  0  0  0
 14 21  1  0  0  0  0
 15 14  1  0  0  0  0
 16 22  1  0  0  0  0
 16 15  1  0  0  0  0
 17 18  2  0  0  0  0
 17 16  1  0  0  0  0
 18 19  1  0  0  0  0
 19 15  2  0  0  0  0
 23 17  1  0  0  0  0
 24 18  1  0  0  0  0
M  END
>  <MD_stabilization_energy>
-18.111

$$$$
/home/frits/SYNOPSISNN12VALIDATERESULTS/Syn083952/Syn083952.car
 OpenBabel10121811313D

 22 23  0  0  0  0  0  0  0  0999 V2000
    1.1665   -1.2278    0.3896 N   0  0  0  0  0  0  0  0  0  0  0  0
    0.7787   -0.3512   -0.6038 N   0  0  0  0  0  0  0  0  0  0  0  0
    1.7420    0.5302   -0.6972 C   0  0  0  0  0  0  0  0  0  0  0  0
    2.7368    0.2846    0.1795 C   0  0  0  0  0  0  0  0  0  0  0  0
    2.3225   -0.8210    0.8281 C   0  0  0  0  0  0  0  0  0  0  0  0
    3.9014    0.9945    0.3685 N   0  0  0  0  0  0  0  0  0  0  0  0
    0.5908   -2.0154    0.6667 H   0  0  0  0  0  0  0  0  0  0  0  0
    1.6694    1.3323   -1.4199 H   0  0  0  0  0  0  0  0  0  0  0  0
    2.8165   -1.3670    1.6205 H   0  0  0  0  0  0  0  0  0  0  0  0
    4.5830    0.7101    1.0671 H   0  0  0  0  0  0  0  0  0  0  0  0
    4.1105    1.8214   -0.1846 H   0  0  0  0  0  0  0  0  0  0  0  0
   -0.4906   -0.5434   -1.3025 C   0  0  0  0  0  0  0  0  0  0  0  0
   -1.6457   -0.1107   -0.4812 C   0  0  0  0  0  0  0  0  0  0  0  0
   -2.4653   -0.9304    0.0723 N   0  0  0  0  0  0  0  0  0  0  0  0
   -3.3273   -0.1895    0.7182 C   0  0  0  0  0  0  0  0  0  0  0  0
   -3.0553    1.0848    0.5787 N   0  0  0  0  0  0  0  0  0  0  0  0
   -2.0079    1.1593   -0.1666 C   0  0  0  0  0  0  0  0  0  0  0  0
   -0.5657   -1.6066   -1.5573 H   0  0  0  0  0  0  0  0  0  0  0  0
   -0.4516    0.0245   -2.2387 H   0  0  0  0  0  0  0  0  0  0  0  0
   -4.1567   -0.5792    1.2931 H   0  0  0  0  0  0  0  0  0  0  0  0
   -3.5713    1.8590    0.9799 H   0  0  0  0  0  0  0  0  0  0  0  0
   -1.5694    2.1105   -0.4365 H   0  0  0  0  0  0  0  0  0  0  0  0
  1  7  1  0  0  0  0
  1  5  1  0  0  0  0
  2  1  1  0  0  0  0
  3  2  1  0  0  0  0
  3  4  1  0  0  0  0
  4  6  1  0  0  0  0
  4  5  2  0  0  0  0
  5  9  1  0  0  0  0
  6 10  1  0  0  0  0
  8  3  1  0  0  0  0
 11  6  1  0  0  0  0
 12  2  1  0  0  0  0
 12 13  1  0  0  0  0
 13 17  2  0  0  0  0
 13 14  1  0  0  0  0
 14 15  2  0  0  0  0
 15 20  1  0  0  0  0
 16 15  1  0  0  0  0
 16 21  1  0  0  0  0
 17 16  1  0  0  0  0
 18 12  1  0  0  0  0
 19 12  1  0  0  0  0
 22 17  1  0  0  0  0
M  END
>  <MD_stabilization_energy>
-18.108

$$$$
/home/frits/SYNOPSISNN09VALIDATERESULTS/Syn014464/Syn014464.car
 OpenBabel10121811313D

 22 23  0  0  1  0  0  0  0  0999 V2000
   -2.7580    0.2822    0.6720 N   0  0  0  0  0  0  0  0  0  0  0  0
   -1.6976    0.6893    0.0109 C   0  0  2  0  0  0  0  0  0  0  0  0
   -1.0196   -0.3284   -0.4977 N   0  0  0  0  0  0  0  0  0  0  0  0
   -1.6802   -1.4569   -0.1398 C   0  0  0  0  0  0  0  0  0  0  0  0
   -2.7986   -1.0568    0.6128 C   0  0  0  0  0  0  0  0  0  0  0  0
   -1.3510    2.0161   -0.1197 N   0  0  0  0  0  0  0  0  0  0  0  0
   -3.4376    0.8678    1.1530 H   0  0  0  0  0  0  0  0  0  0  0  0
   -1.2694   -2.4027   -0.4664 H   0  0  0  0  0  0  0  0  0  0  0  0
   -3.6234   -1.5384    1.1187 H   0  0  0  0  0  0  0  0  0  0  0  0
   -0.4904    2.2879   -0.5854 H   0  0  0  0  0  0  0  0  0  0  0  0
   -1.9344    2.7464    0.2758 H   0  0  0  0  0  0  0  0  0  0  0  0
    0.2038   -0.3355   -1.3051 C   0  0  0  0  0  0  0  0  0  0  0  0
    1.4091   -0.1568   -0.4627 C   0  0  0  0  0  0  0  0  0  0  0  0
    2.0807   -1.1316    0.0939 N   0  0  0  0  0  0  0  0  0  0  0  0
    3.0387   -0.5683    0.7452 C   0  0  0  0  0  0  0  0  0  0  0  0
    2.9379    0.7760    0.5771 C   0  0  0  0  0  0  0  0  0  0  0  0
    1.9202    1.0092   -0.1738 N   0  0  0  0  0  0  0  0  0  0  0  0
    0.2549   -1.2803   -1.8578 H   0  0  0  0  0  0  0  0  0  0  0  0
    0.1221    0.4713   -2.0421 H   0  0  0  0  0  0  0  0  0  0  0  0
    1.8981   -2.1265    0.0302 H   0  0  0  0  0  0  0  0  0  0  0  0
    3.7593   -1.1479    1.3054 H   0  0  0  0  0  0  0  0  0  0  0  0
    3.5514    1.5784    0.9624 H   0  0  0  0  0  0  0  0  0  0  0  0
  1  7  1  0  0  0  0
  2  6  1  1  0  0  0
  2  1  1  0  0  0  0
  3  4  1  0  0  0  0
  3  2  1  0  0  0  0
  4  5  2  0  0  0  0
  5  1  1  0  0  0  0
  5  9  1  0  0  0  0
  6 11  1  0  0  0  0
  8  4  1  0  0  0  0
 10  6  1  0  0  0  0
 12  3  1  0  0  0  0
 12 13  1  0  0  0  0
 13 17  2  0  0  0  0
 13 14  1  0  0  0  0
 14 15  1  0  0  0  0
 15 21  1  0  0  0  0
 16 15  2  0  0  0  0
 16 22  1  0  0  0  0
 17 16  1  0  0  0  0
 18 12  1  0  0  0  0
 19 12  1  0  0  0  0
 20 14  1  0  0  0  0
M  END
>  <MD_stabilization_energy>
-18.091

$$$$
/home/frits/SYNOPSISNN12VALIDATERESULTS/Syn267289/Syn267289.car
 OpenBabel10121811313D

 23 24  0  0  0  0  0  0  0  0999 V2000
    1.6852   -0.7424   -0.3395 N   0  0  0  0  0  0  0  0  0  0  0  0
    0.9298    0.3448   -0.6914 N   0  0  0  0  0  0  0  0  0  0  0  0
    1.5878    1.3890   -0.2486 C   0  0  0  0  0  0  0  0  0  0  0  0
    2.7442    1.0874    0.3879 C   0  0  0  0  0  0  0  0  0  0  0  0
    2.7174   -0.2595    0.2806 C   0  0  0  0  0  0  0  0  0  0  0  0
    3.7030   -1.0789    0.7851 N   0  0  0  0  0  0  0  0  0  0  0  0
    1.4020   -1.6914   -0.5637 H   0  0  0  0  0  0  0  0  0  0  0  0
    1.1816    2.3778   -0.4123 H   0  0  0  0  0  0  0  0  0  0  0  0
    3.4709    1.7443    0.8455 H   0  0  0  0  0  0  0  0  0  0  0  0
    4.5140   -0.7059    1.2718 H   0  0  0  0  0  0  0  0  0  0  0  0
    3.6338   -2.0861    0.6775 H   0  0  0  0  0  0  0  0  0  0  0  0
   -0.3259    0.1690   -1.4184 C   0  0  0  0  0  0  0  0  0  0  0  0
   -1.4236   -0.2535   -0.5156 C   0  0  0  0  0  0  0  0  0  0  0  0
   -2.1002    0.5865    0.2236 N   0  0  0  0  0  0  0  0  0  0  0  0
   -2.9207   -0.2236    0.8450 N   0  0  0  0  0  0  0  0  0  0  0  0
   -2.7192   -1.4506    0.4722 N   0  0  0  0  0  0  0  0  0  0  0  0
   -1.7566   -1.5066   -0.4078 N   0  0  0  0  0  0  0  0  0  0  0  0
   -2.1732    2.0085    0.5225 C   0  0  0  0  0  0  0  0  0  0  0  0
   -0.1530   -0.5749   -2.2043 H   0  0  0  0  0  0  0  0  0  0  0  0
   -0.5669    1.1197   -1.9059 H   0  0  0  0  0  0  0  0  0  0  0  0
   -1.7092    2.1733    1.4996 H   0  0  0  0  0  0  0  0  0  0  0  0
   -1.6349    2.5583   -0.2546 H   0  0  0  0  0  0  0  0  0  0  0  0
   -3.2256    2.3094    0.5349 H   0  0  0  0  0  0  0  0  0  0  0  0
  1  5  1  0  0  0  0
  2  1  1  0  0  0  0
  2  3  1  0  0  0  0
  3  4  1  0  0  0  0
  4  9  1  0  0  0  0
  5  4  2  0  0  0  0
  5  6  1  0  0  0  0
  6 10  1  0  0  0  0
  7  1  1  0  0  0  0
  8  3  1  0  0  0  0
 11  6  1  0  0  0  0
 12  2  1  0  0  0  0
 12 13  1  0  0  0  0
 13 17  2  0  0  0  0
 13 14  1  0  0  0  0
 14 18  1  0  0  0  0
 14 15  1  0  0  0  0
 16 15  2  0  0  0  0
 17 16  1  0  0  0  0
 18 23  1  0  0  0  0
 18 21  1  0  0  0  0
 19 12  1  0  0  0  0
 20 12  1  0  0  0  0
 22 18  1  0  0  0  0
M  END
>  <MD_stabilization_energy>
-18.091

$$$$
/home/frits/SYNOPSISNN5678VALIDATERESULTS/Syn100409/Syn100409.car
 OpenBabel10121811313D

 23 24  0  0  1  0  0  0  0  0999 V2000
    1.1356   -1.5521   -0.2924 N   0  0  0  0  0  0  0  0  0  0  0  0
    0.6494   -0.3105   -0.6616 N   0  0  0  0  0  0  0  0  0  0  0  0
    1.5552    0.5436   -0.2396 C   0  0  2  0  0  0  0  0  0  0  0  0
    2.5979   -0.0583    0.3768 C   0  0  0  0  0  0  0  0  0  0  0  0
    2.2750   -1.3642    0.3110 C   0  0  0  0  0  0  0  0  0  0  0  0
    3.7232    0.5025    0.9429 N   0  0  0  0  0  0  0  0  0  0  0  0
    1.4253    2.0289   -0.4267 C   0  0  0  0  0  0  0  0  0  0  0  0
    0.6309   -2.4089   -0.4904 H   0  0  0  0  0  0  0  0  0  0  0  0
    2.8273   -2.2161    0.6840 H   0  0  0  0  0  0  0  0  0  0  0  0
    4.4350   -0.0773    1.3792 H   0  0  0  0  0  0  0  0  0  0  0  0
    3.8751    1.5073    0.9413 H   0  0  0  0  0  0  0  0  0  0  0  0
    1.4307    2.5316    0.5452 H   0  0  0  0  0  0  0  0  0  0  0  0
    2.2589    2.4066   -1.0263 H   0  0  0  0  0  0  0  0  0  0  0  0
    0.4961    2.2962   -0.9355 H   0  0  0  0  0  0  0  0  0  0  0  0
   -0.6313   -0.2318   -1.3664 C   0  0  0  0  0  0  0  0  0  0  0  0
   -1.7586   -0.0682   -0.4226 C   0  0  0  0  0  0  0  0  0  0  0  0
   -2.2448    1.1035   -0.1265 N   0  0  0  0  0  0  0  0  0  0  0  0
   -3.1810    0.7725    0.7175 N   0  0  0  0  0  0  0  0  0  0  0  0
   -3.2312   -0.5097    0.8960 N   0  0  0  0  0  0  0  0  0  0  0  0
   -2.3155   -1.0905    0.1655 N   0  0  0  0  0  0  0  0  0  0  0  0
   -0.7522   -1.1452   -1.9590 H   0  0  0  0  0  0  0  0  0  0  0  0
   -0.5787    0.6097   -2.0648 H   0  0  0  0  0  0  0  0  0  0  0  0
   -3.7949    1.4345    1.1772 H   0  0  0  0  0  0  0  0  0  0  0  0
  1  5  1  0  0  0  0
  2  1  1  0  0  0  0
  2  3  1  0  0  0  0
  3  7  1  1  0  0  0
  3  4  1  0  0  0  0
  4  6  1  0  0  0  0
  5  4  2  0  0  0  0
  5  9  1  0  0  0  0
  6 10  1  0  0  0  0
  7 12  1  0  0  0  0
  8  1  1  0  0  0  0
 11  6  1  0  0  0  0
 13  7  1  0  0  0  0
 14  7  1  0  0  0  0
 15  2  1  0  0  0  0
 15 16  1  0  0  0  0
 16 17  2  0  0  0  0
 16 20  1  0  0  0  0
 17 18  1  0  0  0  0
 18 19  1  0  0  0  0
 18 23  1  0  0  0  0
 20 19  2  0  0  0  0
 21 15  1  0  0  0  0
 22 15  1  0  0  0  0
M  END
>  <MD_stabilization_energy>
-18.084

$$$$
/home/frits/SYNOPSISNN09VALIDATERESULTS/Syn078961/Syn078961.car
 OpenBabel10121811313D

 22 23  0  0  0  0  0  0  0  0999 V2000
    2.3881   -0.8859   -0.7592 N   0  0  0  0  0  0  0  0  0  0  0  0
    1.2153   -1.2441   -0.2924 C   0  0  0  0  0  0  0  0  0  0  0  0
    0.7388   -0.3758    0.5840 N   0  0  0  0  0  0  0  0  0  0  0  0
    1.6566    0.6135    0.7039 C   0  0  0  0  0  0  0  0  0  0  0  0
    2.7097    0.2735   -0.1666 C   0  0  0  0  0  0  0  0  0  0  0  0
    3.8653    0.9887   -0.3807 N   0  0  0  0  0  0  0  0  0  0  0  0
    2.9376   -1.4015   -1.4430 H   0  0  0  0  0  0  0  0  0  0  0  0
    0.7065   -2.1484   -0.5992 H   0  0  0  0  0  0  0  0  0  0  0  0
    1.4315    1.4201    1.3892 H   0  0  0  0  0  0  0  0  0  0  0  0
    4.5666    0.6536   -1.0341 H   0  0  0  0  0  0  0  0  0  0  0  0
    4.0435    1.8633    0.1058 H   0  0  0  0  0  0  0  0  0  0  0  0
   -0.5404   -0.4893    1.2876 C   0  0  0  0  0  0  0  0  0  0  0  0
   -1.6839   -0.0410    0.4493 C   0  0  0  0  0  0  0  0  0  0  0  0
   -2.5252   -0.8908   -0.0611 N   0  0  0  0  0  0  0  0  0  0  0  0
   -3.4179   -0.1551   -0.7670 N   0  0  0  0  0  0  0  0  0  0  0  0
   -3.0473    1.0863   -0.6287 C   0  0  0  0  0  0  0  0  0  0  0  0
   -1.9438    1.2496    0.1355 C   0  0  0  0  0  0  0  0  0  0  0  0
   -0.4826    0.1040    2.2077 H   0  0  0  0  0  0  0  0  0  0  0  0
   -0.6587   -1.5381    1.5847 H   0  0  0  0  0  0  0  0  0  0  0  0
   -2.6044   -1.9006   -0.0128 H   0  0  0  0  0  0  0  0  0  0  0  0
   -3.6252    1.8599   -1.1146 H   0  0  0  0  0  0  0  0  0  0  0  0
   -1.4254    2.1571    0.4109 H   0  0  0  0  0  0  0  0  0  0  0  0
  1  2  1  0  0  0  0
  1  5  1  0  0  0  0
  2  3  1  0  0  0  0
  3  4  1  0  0  0  0
  3 12  1  0  0  0  0
  4  9  1  0  0  0  0
  5  4  2  0  0  0  0
  6  5  1  0  0  0  0
  6 11  1  0  0  0  0
  7  1  1  0  0  0  0
  8  2  1  0  0  0  0
 10  6  1  0  0  0  0
 12 19  1  0  0  0  0
 12 18  1  0  0  0  0
 13 12  1  0  0  0  0
 14 20  1  0  0  0  0
 14 13  1  0  0  0  0
 15 16  2  0  0  0  0
 15 14  1  0  0  0  0
 16 17  1  0  0  0  0
 17 22  1  0  0  0  0
 17 13  2  0  0  0  0
 21 16  1  0  0  0  0
M  END
>  <MD_stabilization_energy>
-18.082

$$$$
/home/frits/SYNOPSISNN11VALIDATERESULTS/Syn045617/Syn045617.car
 OpenBabel10121811313D

 22 23  0  0  0  0  0  0  0  0999 V2000
    2.4429    0.9774    0.5213 N   0  0  0  0  0  0  0  0  0  0  0  0
    1.2954    1.3165   -0.0173 C   0  0  0  0  0  0  0  0  0  0  0  0
    0.7261    0.3088   -0.6562 N   0  0  0  0  0  0  0  0  0  0  0  0
    1.5489   -0.7597   -0.5312 C   0  0  0  0  0  0  0  0  0  0  0  0
    2.6480   -0.3155    0.2287 C   0  0  0  0  0  0  0  0  0  0  0  0
    3.7409   -1.0592    0.6100 N   0  0  0  0  0  0  0  0  0  0  0  0
    3.0506    1.5914    1.0588 H   0  0  0  0  0  0  0  0  0  0  0  0
    0.8739    2.3100    0.0621 H   0  0  0  0  0  0  0  0  0  0  0  0
    1.2366   -1.6846   -0.9980 H   0  0  0  0  0  0  0  0  0  0  0  0
    3.8301   -2.0382    0.3515 H   0  0  0  0  0  0  0  0  0  0  0  0
    4.4837   -0.6406    1.1613 H   0  0  0  0  0  0  0  0  0  0  0  0
   -0.5557    0.3650   -1.3582 C   0  0  0  0  0  0  0  0  0  0  0  0
   -1.6837    0.0727   -0.4433 C   0  0  0  0  0  0  0  0  0  0  0  0
   -2.2172   -1.1095   -0.2729 N   0  0  0  0  0  0  0  0  0  0  0  0
   -3.1497   -0.9496    0.6012 C   0  0  0  0  0  0  0  0  0  0  0  0
   -3.1747    0.3589    0.9655 C   0  0  0  0  0  0  0  0  0  0  0  0
   -2.2570    0.9743    0.3073 N   0  0  0  0  0  0  0  0  0  0  0  0
   -0.6618    1.3657   -1.7932 H   0  0  0  0  0  0  0  0  0  0  0  0
   -0.5234   -0.3564   -2.1825 H   0  0  0  0  0  0  0  0  0  0  0  0
   -1.9619   -1.9771   -0.7304 H   0  0  0  0  0  0  0  0  0  0  0  0
   -3.7632   -1.7763    0.9316 H   0  0  0  0  0  0  0  0  0  0  0  0
   -3.8109    0.8785    1.6683 H   0  0  0  0  0  0  0  0  0  0  0  0
  1  7  1  0  0  0  0
  2  8  1  0  0  0  0
  2  1  1  0  0  0  0
  3  4  1  0  0  0  0
  3  2  1  0  0  0  0
  4  5  2  0  0  0  0
  5  1  1  0  0  0  0
  5  6  1  0  0  0  0
  6 11  1  0  0  0  0
  9  4  1  0  0  0  0
 10  6  1  0  0  0  0
 12  3  1  0  0  0  0
 12 13  1  0  0  0  0
 13 14  1  0  0  0  0
 13 17  2  0  0  0  0
 14 15  1  0  0  0  0
 15 21  1  0  0  0  0
 15 16  2  0  0  0  0
 16 22  1  0  0  0  0
 17 16  1  0  0  0  0
 18 12  1  0  0  0  0
 19 12  1  0  0  0  0
 20 14  1  0  0  0  0
M  END
>  <MD_stabilization_energy>
-18.076

$$$$
/home/frits/SYNOPSISNN09VALIDATERESULTS/Syn035909/Syn035909.car
 OpenBabel10121811313D

 24 25  0  0  0  0  0  0  0  0999 V2000
    2.7861    0.8965   -0.6076 N   0  0  0  0  0  0  0  0  0  0  0  0
    1.7025    1.3395   -0.0147 C   0  0  0  0  0  0  0  0  0  0  0  0
    1.0810    0.3917    0.6659 N   0  0  0  0  0  0  0  0  0  0  0  0
    1.8020   -0.7452    0.5153 C   0  0  0  0  0  0  0  0  0  0  0  0
    2.8932   -0.4063   -0.3073 C   0  0  0  0  0  0  0  0  0  0  0  0
    3.8961   -1.2463   -0.7329 N   0  0  0  0  0  0  0  0  0  0  0  0
    3.4165    1.4497   -1.1840 H   0  0  0  0  0  0  0  0  0  0  0  0
    1.3659    2.3655   -0.0837 H   0  0  0  0  0  0  0  0  0  0  0  0
    1.4373   -1.6342    1.0128 H   0  0  0  0  0  0  0  0  0  0  0  0
    4.6425   -0.8999   -1.3277 H   0  0  0  0  0  0  0  0  0  0  0  0
    3.9136   -2.2268   -0.4652 H   0  0  0  0  0  0  0  0  0  0  0  0
   -0.1502    0.5550    1.4406 C   0  0  0  0  0  0  0  0  0  0  0  0
   -1.3762    0.2270    0.6307 C   0  0  0  0  0  0  0  0  0  0  0  0
   -1.9386   -1.0715    0.6354 C   0  0  0  0  0  0  0  0  0  0  0  0
   -3.0218   -1.4158   -0.0907 N   0  0  0  0  0  0  0  0  0  0  0  0
   -3.6038   -0.4774   -0.8648 C   0  0  0  0  0  0  0  0  0  0  0  0
   -3.1332    0.8445   -0.9535 C   0  0  0  0  0  0  0  0  0  0  0  0
   -1.9999    1.1972   -0.1937 C   0  0  0  0  0  0  0  0  0  0  0  0
   -0.1904    1.5884    1.8048 H   0  0  0  0  0  0  0  0  0  0  0  0
   -0.0793   -0.0913    2.3232 H   0  0  0  0  0  0  0  0  0  0  0  0
   -1.5135   -1.8688    1.2364 H   0  0  0  0  0  0  0  0  0  0  0  0
   -4.4721   -0.8011   -1.4286 H   0  0  0  0  0  0  0  0  0  0  0  0
   -3.6283    1.5708   -1.5889 H   0  0  0  0  0  0  0  0  0  0  0  0
   -1.6157    2.2105   -0.2456 H   0  0  0  0  0  0  0  0  0  0  0  0
  1  5  1  0  0  0  0
  1  2  1  0  0  0  0
  2  3  1  0  0  0  0
  3 12  1  0  0  0  0
  4  3  1  0  0  0  0
  4  9  1  0  0  0  0
  5  4  2  0  0  0  0
  6 11  1  0  0  0  0
  6  5  1  0  0  0  0
  7  1  1  0  0  0  0
  8  2  1  0  0  0  0
 10  6  1  0  0  0  0
 12 19  1  0  0  0  0
 12 20  1  0  0  0  0
 13 14  1  0  0  0  0
 13 12  1  0  0  0  0
 14 21  1  0  0  0  0
 15 14  2  0  0  0  0
 16 15  1  0  0  0  0
 17 16  2  0  0  0  0
 17 18  1  0  0  0  0
 18 13  2  0  0  0  0
 22 16  1  0  0  0  0
 23 17  1  0  0  0  0
 24 18  1  0  0  0  0
M  END
>  <MD_stabilization_energy>
-18.072

$$$$
/home/frits/SYNOPSISNN12VALIDATERESULTS/Syn846281/Syn846281.car
 OpenBabel10121811313D

 22 23  0  0  0  0  0  0  0  0999 V2000
   -2.8576   -0.9822   -0.4939 N   0  0  0  0  0  0  0  0  0  0  0  0
   -1.8100   -1.3036    0.2301 C   0  0  0  0  0  0  0  0  0  0  0  0
   -1.0542   -0.2573    0.5105 N   0  0  0  0  0  0  0  0  0  0  0  0
   -1.6617    0.8035   -0.0725 C   0  0  0  0  0  0  0  0  0  0  0  0
   -2.8222    0.3398   -0.7200 C   0  0  0  0  0  0  0  0  0  0  0  0
   -1.2223    2.1075   -0.0426 N   0  0  0  0  0  0  0  0  0  0  0  0
   -3.5718   -1.6252   -0.8252 H   0  0  0  0  0  0  0  0  0  0  0  0
   -1.6042   -2.3162    0.5518 H   0  0  0  0  0  0  0  0  0  0  0  0
   -3.6287    0.7545   -1.3092 H   0  0  0  0  0  0  0  0  0  0  0  0
   -0.3485    2.3487    0.4151 H   0  0  0  0  0  0  0  0  0  0  0  0
   -1.7465    2.8522   -0.4931 H   0  0  0  0  0  0  0  0  0  0  0  0
    0.1707   -0.3237    1.3126 C   0  0  0  0  0  0  0  0  0  0  0  0
    1.3933   -0.2447    0.4747 C   0  0  0  0  0  0  0  0  0  0  0  0
    2.0620    0.8663    0.3837 N   0  0  0  0  0  0  0  0  0  0  0  0
    3.0855    0.5931   -0.4611 N   0  0  0  0  0  0  0  0  0  0  0  0
    2.9582   -0.6522   -0.8173 C   0  0  0  0  0  0  0  0  0  0  0  0
    1.8911   -1.2667   -0.2604 C   0  0  0  0  0  0  0  0  0  0  0  0
    0.1622   -1.2503    1.8984 H   0  0  0  0  0  0  0  0  0  0  0  0
    0.1342    0.5088    2.0246 H   0  0  0  0  0  0  0  0  0  0  0  0
    3.7690    1.3005   -0.7045 H   0  0  0  0  0  0  0  0  0  0  0  0
    3.6797   -1.0808   -1.4990 H   0  0  0  0  0  0  0  0  0  0  0  0
    1.5431   -2.2834   -0.3758 H   0  0  0  0  0  0  0  0  0  0  0  0
  1  2  1  0  0  0  0
  2  3  1  0  0  0  0
  2  8  1  0  0  0  0
  3 12  1  0  0  0  0
  4  6  1  0  0  0  0
  4  3  1  0  0  0  0
  5  1  1  0  0  0  0
  5  4  2  0  0  0  0
  6 10  1  0  0  0  0
  7  1  1  0  0  0  0
  9  5  1  0  0  0  0
 11  6  1  0  0  0  0
 12 18  1  0  0  0  0
 12 19  1  0  0  0  0
 13 12  1  0  0  0  0
 14 13  2  0  0  0  0
 15 14  1  0  0  0  0
 16 15  1  0  0  0  0
 16 17  2  0  0  0  0
 17 13  1  0  0  0  0
 20 15  1  0  0  0  0
 21 16  1  0  0  0  0
 22 17  1  0  0  0  0
M  END
>  <MD_stabilization_energy>
-18.068

$$$$
/home/frits/SYNOPSISNN10VALIDATERESULTS/Syn450995/Syn450995.car
 OpenBabel10121811313D

 22 23  0  0  0  0  0  0  0  0999 V2000
   -2.7652   -1.1896   -0.3300 N   0  0  0  0  0  0  0  0  0  0  0  0
   -1.6575   -1.3250    0.3625 C   0  0  0  0  0  0  0  0  0  0  0  0
   -1.0405   -0.1723    0.5516 N   0  0  0  0  0  0  0  0  0  0  0  0
   -1.8052    0.7609   -0.0628 C   0  0  0  0  0  0  0  0  0  0  0  0
   -2.9160    0.1091   -0.6308 C   0  0  0  0  0  0  0  0  0  0  0  0
   -1.5442    2.1109   -0.1283 N   0  0  0  0  0  0  0  0  0  0  0  0
   -3.3971   -1.9408   -0.5939 H   0  0  0  0  0  0  0  0  0  0  0  0
   -1.3033   -2.2802    0.7277 H   0  0  0  0  0  0  0  0  0  0  0  0
   -3.7916    0.3766   -1.2063 H   0  0  0  0  0  0  0  0  0  0  0  0
   -0.7020    2.4982    0.2849 H   0  0  0  0  0  0  0  0  0  0  0  0
   -2.1772    2.7477   -0.6039 H   0  0  0  0  0  0  0  0  0  0  0  0
    0.2164   -0.0406    1.2960 C   0  0  0  0  0  0  0  0  0  0  0  0
    1.4204   -0.0669    0.4257 C   0  0  0  0  0  0  0  0  0  0  0  0
    1.4038   -0.2970   -0.8396 N   0  0  0  0  0  0  0  0  0  0  0  0
    2.6502   -0.2416   -1.2288 C   0  0  0  0  0  0  0  0  0  0  0  0
    3.4489    0.0175   -0.2235 N   0  0  0  0  0  0  0  0  0  0  0  0
    2.7035    0.1295    0.8206 C   0  0  0  0  0  0  0  0  0  0  0  0
    0.2646   -0.8554    2.0275 H   0  0  0  0  0  0  0  0  0  0  0  0
    0.1692    0.9047    1.8474 H   0  0  0  0  0  0  0  0  0  0  0  0
    2.9781   -0.3908   -2.2487 H   0  0  0  0  0  0  0  0  0  0  0  0
    4.4569    0.1107   -0.2616 H   0  0  0  0  0  0  0  0  0  0  0  0
    3.1198    0.3431    1.7959 H   0  0  0  0  0  0  0  0  0  0  0  0
  1  2  1  0  0  0  0
  2  3  1  0  0  0  0
  2  8  1  0  0  0  0
  3 12  1  0  0  0  0
  4  3  1  0  0  0  0
  5  1  1  0  0  0  0
  5  4  2  0  0  0  0
  6  4  1  0  0  0  0
  6 10  1  0  0  0  0
  7  1  1  0  0  0  0
  9  5  1  0  0  0  0
 11  6  1  0  0  0  0
 12 19  1  0  0  0  0
 12 18  1  0  0  0  0
 13 17  2  0  0  0  0
 13 12  1  0  0  0  0
 14 13  1  0  0  0  0
 15 14  2  0  0  0  0
 15 16  1  0  0  0  0
 16 17  1  0  0  0  0
 17 22  1  0  0  0  0
 20 15  1  0  0  0  0
 21 16  1  0  0  0  0
M  END
>  <MD_stabilization_energy>
-18.058

$$$$
/home/frits/SYNOPSISNN11VALIDATERESULTS/Syn083420/Syn083420.car
 OpenBabel10121811313D

 23 24  0  0  0  0  0  0  0  0999 V2000
   -2.0697    1.8180    0.3716 N   0  0  0  0  0  0  0  0  0  0  0  0
   -1.1692    1.0562    0.9490 C   0  0  0  0  0  0  0  0  0  0  0  0
   -1.2655   -0.2076    0.5749 N   0  0  0  0  0  0  0  0  0  0  0  0
   -2.3019   -0.2552   -0.2953 C   0  0  0  0  0  0  0  0  0  0  0  0
   -2.8190    1.0470   -0.4306 C   0  0  0  0  0  0  0  0  0  0  0  0
   -2.7711   -1.3779   -0.9388 N   0  0  0  0  0  0  0  0  0  0  0  0
   -2.1788    2.8192    0.5096 H   0  0  0  0  0  0  0  0  0  0  0  0
   -0.4358    1.4366    1.6480 H   0  0  0  0  0  0  0  0  0  0  0  0
   -3.6109    1.5398   -0.9780 H   0  0  0  0  0  0  0  0  0  0  0  0
   -2.3416   -2.2840   -0.7819 H   0  0  0  0  0  0  0  0  0  0  0  0
   -3.5561   -1.3278   -1.5822 H   0  0  0  0  0  0  0  0  0  0  0  0
   -0.3830   -1.2681    1.0758 C   0  0  0  0  0  0  0  0  0  0  0  0
    0.7229   -1.6668    0.0792 C   0  0  0  0  0  0  0  0  0  0  0  0
    1.7123   -0.5829   -0.1289 C   0  0  0  0  0  0  0  0  0  0  0  0
    2.6849   -0.3678    0.7111 N   0  0  0  0  0  0  0  0  0  0  0  0
    3.2697    0.6532    0.1511 N   0  0  0  0  0  0  0  0  0  0  0  0
    2.6725    1.0043   -0.9437 N   0  0  0  0  0  0  0  0  0  0  0  0
    1.6514    0.2166   -1.1580 N   0  0  0  0  0  0  0  0  0  0  0  0
   -1.0213   -2.1313    1.2915 H   0  0  0  0  0  0  0  0  0  0  0  0
    0.0420   -0.9339    2.0298 H   0  0  0  0  0  0  0  0  0  0  0  0
    0.2866   -1.9476   -0.8850 H   0  0  0  0  0  0  0  0  0  0  0  0
    1.2482   -2.5498    0.4573 H   0  0  0  0  0  0  0  0  0  0  0  0
    4.0911    1.1143    0.5234 H   0  0  0  0  0  0  0  0  0  0  0  0
  1  7  1  0  0  0  0
  1  2  1  0  0  0  0
  2  8  1  0  0  0  0
  3  2  1  0  0  0  0
  3 12  1  0  0  0  0
  4  3  1  0  0  0  0
  5  4  2  0  0  0  0
  5  1  1  0  0  0  0
  6 10  1  0  0  0  0
  6  4  1  0  0  0  0
  9  5  1  0  0  0  0
 11  6  1  0  0  0  0
 12 19  1  0  0  0  0
 12 20  1  0  0  0  0
 13 22  1  0  0  0  0
 13 12  1  0  0  0  0
 14 13  1  0  0  0  0
 14 15  2  0  0  0  0
 16 23  1  0  0  0  0
 16 15  1  0  0  0  0
 17 16  1  0  0  0  0
 18 17  2  0  0  0  0
 18 14  1  0  0  0  0
 21 13  1  0  0  0  0
M  END
>  <MD_stabilization_energy>
-18.058

$$$$
/home/frits/SYNOPSISNN10VALIDATERESULTS/Syn031791/Syn031791.car
 OpenBabel10121811313D

 22 23  0  0  0  0  0  0  0  0999 V2000
    1.2231    1.2986   -0.1650 N   0  0  0  0  0  0  0  0  0  0  0  0
    0.7530    0.1091   -0.6845 N   0  0  0  0  0  0  0  0  0  0  0  0
    1.6615   -0.7887   -0.3979 C   0  0  0  0  0  0  0  0  0  0  0  0
    2.6988   -0.2573    0.2806 C   0  0  0  0  0  0  0  0  0  0  0  0
    2.3695    1.0438    0.3960 C   0  0  0  0  0  0  0  0  0  0  0  0
    3.8281   -0.8927    0.7468 N   0  0  0  0  0  0  0  0  0  0  0  0
    0.6999    2.1637   -0.2447 H   0  0  0  0  0  0  0  0  0  0  0  0
    1.5183   -1.8163   -0.7053 H   0  0  0  0  0  0  0  0  0  0  0  0
    2.9201    1.8424    0.8746 H   0  0  0  0  0  0  0  0  0  0  0  0
    4.5485   -0.3821    1.2504 H   0  0  0  0  0  0  0  0  0  0  0  0
    3.9710   -1.8884    0.6003 H   0  0  0  0  0  0  0  0  0  0  0  0
   -0.5278    0.0632   -1.3872 C   0  0  0  0  0  0  0  0  0  0  0  0
   -1.6671   -0.0326   -0.4430 C   0  0  0  0  0  0  0  0  0  0  0  0
   -2.3120   -1.1356   -0.1563 N   0  0  0  0  0  0  0  0  0  0  0  0
   -3.2189   -0.7999    0.6947 C   0  0  0  0  0  0  0  0  0  0  0  0
   -3.1167    0.5350    0.9249 C   0  0  0  0  0  0  0  0  0  0  0  0
   -2.1494    0.9908    0.2102 N   0  0  0  0  0  0  0  0  0  0  0  0
   -0.6070    0.9683   -1.9995 H   0  0  0  0  0  0  0  0  0  0  0  0
   -0.5048   -0.8003   -2.0610 H   0  0  0  0  0  0  0  0  0  0  0  0
   -2.1455   -2.0660   -0.5230 H   0  0  0  0  0  0  0  0  0  0  0  0
   -3.9063   -1.5265    1.1054 H   0  0  0  0  0  0  0  0  0  0  0  0
   -3.6959    1.1809    1.5700 H   0  0  0  0  0  0  0  0  0  0  0  0
  1  5  1  0  0  0  0
  2  3  1  0  0  0  0
  2  1  1  0  0  0  0
  3  4  1  0  0  0  0
  4  5  2  0  0  0  0
  4  6  1  0  0  0  0
  5  9  1  0  0  0  0
  6 10  1  0  0  0  0
  7  1  1  0  0  0  0
  8  3  1  0  0  0  0
 11  6  1  0  0  0  0
 12  2  1  0  0  0  0
 12 13  1  0  0  0  0
 13 14  1  0  0  0  0
 13 17  2  0  0  0  0
 14 15  1  0  0  0  0
 15 16  2  0  0  0  0
 15 21  1  0  0  0  0
 16 22  1  0  0  0  0
 17 16  1  0  0  0  0
 18 12  1  0  0  0  0
 19 12  1  0  0  0  0
 20 14  1  0  0  0  0
M  END
>  <MD_stabilization_energy>
-18.053

$$$$
/home/frits/SYNOPSISNN5678VALIDATERESULTS/Syn157529/Syn157529.car
 OpenBabel10121811313D

 25 26  0  0  0  0  0  0  0  0999 V2000
    1.6511    1.1698   -0.3750 N   0  0  0  0  0  0  0  0  0  0  0  0
    0.7287    0.8471    0.6001 N   0  0  0  0  0  0  0  0  0  0  0  0
    1.1018   -0.3147    1.0857 C   0  0  0  0  0  0  0  0  0  0  0  0
    2.2169   -0.7873    0.4872 C   0  0  0  0  0  0  0  0  0  0  0  0
    2.4991    0.1854   -0.4060 C   0  0  0  0  0  0  0  0  0  0  0  0
    3.5655    0.1782   -1.2805 N   0  0  0  0  0  0  0  0  0  0  0  0
    2.8771   -1.9702    0.7451 N   0  0  0  0  0  0  0  0  0  0  0  0
    1.5873    2.0319   -0.9066 H   0  0  0  0  0  0  0  0  0  0  0  0
    0.5216   -0.7756    1.8741 H   0  0  0  0  0  0  0  0  0  0  0  0
    4.2347   -0.5858   -1.3135 H   0  0  0  0  0  0  0  0  0  0  0  0
    3.7036    0.9536   -1.9210 H   0  0  0  0  0  0  0  0  0  0  0  0
    3.7143   -2.2342    0.2339 H   0  0  0  0  0  0  0  0  0  0  0  0
    2.5423   -2.6132    1.4572 H   0  0  0  0  0  0  0  0  0  0  0  0
   -0.3803    1.7537    0.8900 C   0  0  0  0  0  0  0  0  0  0  0  0
   -1.4735    1.7163   -0.1912 C   0  0  0  0  0  0  0  0  0  0  0  0
   -2.1646    0.4061   -0.2387 C   0  0  0  0  0  0  0  0  0  0  0  0
   -1.8348   -0.5138   -1.1007 N   0  0  0  0  0  0  0  0  0  0  0  0
   -2.6655   -1.4630   -0.7744 N   0  0  0  0  0  0  0  0  0  0  0  0
   -3.4276   -1.1120    0.2127 N   0  0  0  0  0  0  0  0  0  0  0  0
   -3.1284    0.1044    0.5870 N   0  0  0  0  0  0  0  0  0  0  0  0
   -0.7770    1.4785    1.8739 H   0  0  0  0  0  0  0  0  0  0  0  0
    0.0456    2.7593    0.9688 H   0  0  0  0  0  0  0  0  0  0  0  0
   -2.2134    2.4964    0.0140 H   0  0  0  0  0  0  0  0  0  0  0  0
   -1.0443    1.9343   -1.1747 H   0  0  0  0  0  0  0  0  0  0  0  0
   -2.7131   -2.3634   -1.2363 H   0  0  0  0  0  0  0  0  0  0  0  0
  1  2  1  0  0  0  0
  2 14  1  0  0  0  0
  2  3  1  0  0  0  0
  3  9  1  0  0  0  0
  4  7  1  0  0  0  0
  4  3  1  0  0  0  0
  5  1  1  0  0  0  0
  5  4  2  0  0  0  0
  6  5  1  0  0  0  0
  7 13  1  0  0  0  0
  8  1  1  0  0  0  0
 10  6  1  0  0  0  0
 11  6  1  0  0  0  0
 12  7  1  0  0  0  0
 14 22  1  0  0  0  0
 14 21  1  0  0  0  0
 15 23  1  0  0  0  0
 15 14  1  0  0  0  0
 16 15  1  0  0  0  0
 16 20  1  0  0  0  0
 17 18  1  0  0  0  0
 17 16  2  0  0  0  0
 18 19  1  0  0  0  0
 19 20  2  0  0  0  0
 24 15  1  0  0  0  0
 25 18  1  0  0  0  0
M  END
>  <MD_stabilization_energy>
-18.052

$$$$
/home/frits/SYNOPSISNN12VALIDATERESULTS/Syn778916/Syn778916.car
 OpenBabel10121811313D

 22 23  0  0  0  0  0  0  0  0999 V2000
   -2.6710   -1.1972    0.4834 N   0  0  0  0  0  0  0  0  0  0  0  0
   -1.5956   -1.3507   -0.2547 C   0  0  0  0  0  0  0  0  0  0  0  0
   -1.0062   -0.2001   -0.5261 N   0  0  0  0  0  0  0  0  0  0  0  0
   -1.7539    0.7505    0.0808 C   0  0  0  0  0  0  0  0  0  0  0  0
   -2.8269    0.1121    0.7308 C   0  0  0  0  0  0  0  0  0  0  0  0
   -1.5095    2.1049    0.0703 N   0  0  0  0  0  0  0  0  0  0  0  0
   -3.2784   -1.9433    0.8114 H   0  0  0  0  0  0  0  0  0  0  0  0
   -1.2446   -2.3174   -0.5918 H   0  0  0  0  0  0  0  0  0  0  0  0
   -3.6783    0.3951    1.3346 H   0  0  0  0  0  0  0  0  0  0  0  0
   -2.1259    2.7556    0.5490 H   0  0  0  0  0  0  0  0  0  0  0  0
   -0.7002    2.4826   -0.4113 H   0  0  0  0  0  0  0  0  0  0  0  0
    0.2119   -0.0902   -1.3300 C   0  0  0  0  0  0  0  0  0  0  0  0
    1.4210   -0.0857   -0.4744 C   0  0  0  0  0  0  0  0  0  0  0  0
    2.0567    0.9903   -0.0880 N   0  0  0  0  0  0  0  0  0  0  0  0
    3.0332    0.5761    0.6427 C   0  0  0  0  0  0  0  0  0  0  0  0
    2.9807   -0.7802    0.6980 C   0  0  0  0  0  0  0  0  0  0  0  0
    1.9733   -1.1696   -0.0001 N   0  0  0  0  0  0  0  0  0  0  0  0
    0.1432    0.8290   -1.9216 H   0  0  0  0  0  0  0  0  0  0  0  0
    0.2417   -0.9328   -2.0306 H   0  0  0  0  0  0  0  0  0  0  0  0
    1.8403    1.9544   -0.3134 H   0  0  0  0  0  0  0  0  0  0  0  0
    3.7317    1.2652    1.0969 H   0  0  0  0  0  0  0  0  0  0  0  0
    3.6221   -1.4859    1.2071 H   0  0  0  0  0  0  0  0  0  0  0  0
  1  5  1  0  0  0  0
  1  7  1  0  0  0  0
  2  1  1  0  0  0  0
  3  2  1  0  0  0  0
  3  4  1  0  0  0  0
  4  5  2  0  0  0  0
  5  9  1  0  0  0  0
  6  4  1  0  0  0  0
  6 10  1  0  0  0  0
  8  2  1  0  0  0  0
 11  6  1  0  0  0  0
 12  3  1  0  0  0  0
 12 13  1  0  0  0  0
 13 14  1  0  0  0  0
 13 17  2  0  0  0  0
 14 15  1  0  0  0  0
 15 16  2  0  0  0  0
 15 21  1  0  0  0  0
 16 22  1  0  0  0  0
 17 16  1  0  0  0  0
 18 12  1  0  0  0  0
 19 12  1  0  0  0  0
 20 14  1  0  0  0  0
M  END
>  <MD_stabilization_energy>
-18.047

$$$$
/home/frits/SYNOPSISNN5678VALIDATERESULTS/Syn194649/Syn194649.car
 OpenBabel10121811313D

 23 24  0  0  0  0  0  0  0  0999 V2000
    2.2373   -0.9059    0.9385 N   0  0  0  0  0  0  0  0  0  0  0  0
    1.1859   -0.1712    1.2149 C   0  0  0  0  0  0  0  0  0  0  0  0
    1.0382    0.8307    0.3649 N   0  0  0  0  0  0  0  0  0  0  0  0
    2.0583    0.7548   -0.5224 C   0  0  0  0  0  0  0  0  0  0  0  0
    2.8191   -0.3677   -0.1436 C   0  0  0  0  0  0  0  0  0  0  0  0
    3.9556   -0.8388   -0.7594 N   0  0  0  0  0  0  0  0  0  0  0  0
    2.5409   -1.7270    1.4572 H   0  0  0  0  0  0  0  0  0  0  0  0
    0.5217   -0.3742    2.0446 H   0  0  0  0  0  0  0  0  0  0  0  0
    2.0976    1.5084   -1.2980 H   0  0  0  0  0  0  0  0  0  0  0  0
    4.4323   -1.6618   -0.4040 H   0  0  0  0  0  0  0  0  0  0  0  0
    4.3423   -0.3782   -1.5789 H   0  0  0  0  0  0  0  0  0  0  0  0
   -0.0261    1.8375    0.3925 C   0  0  0  0  0  0  0  0  0  0  0  0
   -1.1251    1.5909   -0.6586 C   0  0  0  0  0  0  0  0  0  0  0  0
   -1.9091    0.3650   -0.3765 C   0  0  0  0  0  0  0  0  0  0  0  0
   -2.8801    0.3533    0.4922 N   0  0  0  0  0  0  0  0  0  0  0  0
   -3.2560   -0.8925    0.4215 N   0  0  0  0  0  0  0  0  0  0  0  0
   -2.5470   -1.5573   -0.4350 N   0  0  0  0  0  0  0  0  0  0  0  0
   -1.6583   -0.7660   -0.9766 N   0  0  0  0  0  0  0  0  0  0  0  0
    0.4525    2.8064    0.2137 H   0  0  0  0  0  0  0  0  0  0  0  0
   -0.4411    1.8587    1.4072 H   0  0  0  0  0  0  0  0  0  0  0  0
   -0.6879    1.5187   -1.6600 H   0  0  0  0  0  0  0  0  0  0  0  0
   -1.8089    2.4458   -0.6733 H   0  0  0  0  0  0  0  0  0  0  0  0
   -4.0107   -1.2919    0.9664 H   0  0  0  0  0  0  0  0  0  0  0  0
  1  2  1  0  0  0  0
  1  7  1  0  0  0  0
  2  8  1  0  0  0  0
  3 12  1  0  0  0  0
  3  2  1  0  0  0  0
  4  5  2  0  0  0  0
  4  3  1  0  0  0  0
  5  1  1  0  0  0  0
  6 10  1  0  0  0  0
  6  5  1  0  0  0  0
  9  4  1  0  0  0  0
 11  6  1  0  0  0  0
 12 20  1  0  0  0  0
 13 14  1  0  0  0  0
 13 12  1  0  0  0  0
 14 15  2  0  0  0  0
 16 15  1  0  0  0  0
 16 23  1  0  0  0  0
 17 16  1  0  0  0  0
 18 17  2  0  0  0  0
 18 14  1  0  0  0  0
 19 12  1  0  0  0  0
 21 13  1  0  0  0  0
 22 13  1  0  0  0  0
M  END
>  <MD_stabilization_energy>
-18.042

$$$$
/home/frits/SYNOPSISNN09VALIDATERESULTS/Syn204054/Syn204054.car
 OpenBabel10121811313D

 24 25  0  0  0  0  0  0  0  0999 V2000
   -3.1611    1.9904    0.3365 N   0  0  0  0  0  0  0  0  0  0  0  0
   -2.5022    0.7574    0.1621 C   0  0  0  0  0  0  0  0  0  0  0  0
   -1.2442    0.6920   -0.4782 C   0  0  0  0  0  0  0  0  0  0  0  0
   -0.5585   -0.4707   -0.6734 N   0  0  0  0  0  0  0  0  0  0  0  0
   -1.1451   -1.6147   -0.2201 C   0  0  0  0  0  0  0  0  0  0  0  0
   -2.3928   -1.6545    0.4289 C   0  0  0  0  0  0  0  0  0  0  0  0
   -3.0836   -0.4446    0.6235 C   0  0  0  0  0  0  0  0  0  0  0  0
   -4.0661    2.0322    0.7978 H   0  0  0  0  0  0  0  0  0  0  0  0
   -2.7405    2.8544    0.0051 H   0  0  0  0  0  0  0  0  0  0  0  0
   -0.7671    1.5970   -0.8453 H   0  0  0  0  0  0  0  0  0  0  0  0
   -0.5978   -2.5392   -0.3779 H   0  0  0  0  0  0  0  0  0  0  0  0
   -2.8118   -2.5947    0.7708 H   0  0  0  0  0  0  0  0  0  0  0  0
   -4.0482   -0.4495    1.1220 H   0  0  0  0  0  0  0  0  0  0  0  0
    0.7455   -0.4814   -1.3489 C   0  0  0  0  0  0  0  0  0  0  0  0
    1.8594   -0.1214   -0.4317 C   0  0  0  0  0  0  0  0  0  0  0  0
    2.5012    0.9950   -0.4809 N   0  0  0  0  0  0  0  0  0  0  0  0
    3.3843    0.9355    0.4825 C   0  0  0  0  0  0  0  0  0  0  0  0
    3.3018   -0.1980    1.1314 N   0  0  0  0  0  0  0  0  0  0  0  0
    2.3586   -0.8764    0.5810 C   0  0  0  0  0  0  0  0  0  0  0  0
    0.6894    0.2200   -2.1897 H   0  0  0  0  0  0  0  0  0  0  0  0
    0.9137   -1.4769   -1.7763 H   0  0  0  0  0  0  0  0  0  0  0  0
    2.3668    1.7664   -1.1246 H   0  0  0  0  0  0  0  0  0  0  0  0
    4.0921    1.7201    0.7142 H   0  0  0  0  0  0  0  0  0  0  0  0
    2.0884   -1.8613    0.9367 H   0  0  0  0  0  0  0  0  0  0  0  0
  1  8  1  0  0  0  0
  2  1  1  0  0  0  0
  2  7  1  0  0  0  0
  3  2  2  0  0  0  0
  4  3  1  0  0  0  0
  4  5  1  0  0  0  0
  5  6  2  0  0  0  0
  6  7  1  0  0  0  0
  6 12  1  0  0  0  0
  7 13  1  0  0  0  0
  9  1  1  0  0  0  0
 10  3  1  0  0  0  0
 11  5  1  0  0  0  0
 14  4  1  0  0  0  0
 14 15  1  0  0  0  0
 15 19  2  0  0  0  0
 16 15  1  0  0  0  0
 16 17  1  0  0  0  0
 17 23  1  0  0  0  0
 17 18  2  0  0  0  0
 19 24  1  0  0  0  0
 19 18  1  0  0  0  0
 20 14  1  0  0  0  0
 21 14  1  0  0  0  0
 22 16  1  0  0  0  0
M  END
>  <MD_stabilization_energy>
-18.040

$$$$
/home/frits/SYNOPSISNN5678VALIDATERESULTS/Syn236005/Syn236005.car
 OpenBabel10121811313D

 23 24  0  0  1  0  0  0  0  0999 V2000
    1.3919   -0.9295   -0.5062 N   0  0  0  0  0  0  0  0  0  0  0  0
    0.7029    0.2555   -0.5977 N   0  0  0  0  0  0  0  0  0  0  0  0
    1.4444    1.1218    0.0605 C   0  0  2  0  0  0  0  0  0  0  0  0
    2.5861    0.6147    0.5895 C   0  0  0  0  0  0  0  0  0  0  0  0
    2.4615   -0.6679    0.1827 C   0  0  0  0  0  0  0  0  0  0  0  0
    3.3901   -1.6447    0.4685 N   0  0  0  0  0  0  0  0  0  0  0  0
    1.0579    2.5643    0.2216 C   0  0  0  0  0  0  0  0  0  0  0  0
    1.0457   -1.7869   -0.9256 H   0  0  0  0  0  0  0  0  0  0  0  0
    3.3628    1.0972    1.1676 H   0  0  0  0  0  0  0  0  0  0  0  0
    4.2289   -1.4460    1.0077 H   0  0  0  0  0  0  0  0  0  0  0  0
    3.2492   -2.5950    0.1402 H   0  0  0  0  0  0  0  0  0  0  0  0
    1.8159    3.2108   -0.2314 H   0  0  0  0  0  0  0  0  0  0  0  0
    0.0996    2.7871   -0.2538 H   0  0  0  0  0  0  0  0  0  0  0  0
    0.9698    2.8146    1.2835 H   0  0  0  0  0  0  0  0  0  0  0  0
   -0.5663    0.2816   -1.3276 C   0  0  0  0  0  0  0  0  0  0  0  0
   -1.7051   -0.0598   -0.4443 C   0  0  0  0  0  0  0  0  0  0  0  0
   -2.4206    0.8414    0.1605 N   0  0  0  0  0  0  0  0  0  0  0  0
   -3.2823    0.1195    0.8206 N   0  0  0  0  0  0  0  0  0  0  0  0
   -3.0629   -1.1419    0.5973 N   0  0  0  0  0  0  0  0  0  0  0  0
   -2.0493   -1.2940   -0.2173 N   0  0  0  0  0  0  0  0  0  0  0  0
   -0.6877    1.2802   -1.7595 H   0  0  0  0  0  0  0  0  0  0  0  0
   -0.4949   -0.4287   -2.1589 H   0  0  0  0  0  0  0  0  0  0  0  0
   -2.4171    1.8534    0.1970 H   0  0  0  0  0  0  0  0  0  0  0  0
  1  5  1  0  0  0  0
  2  1  1  0  0  0  0
  2  3  1  0  0  0  0
  3  7  1  1  0  0  0
  3  4  1  0  0  0  0
  4  9  1  0  0  0  0
  5  6  1  0  0  0  0
  5  4  2  0  0  0  0
  6 10  1  0  0  0  0
  7 14  1  0  0  0  0
  8  1  1  0  0  0  0
 11  6  1  0  0  0  0
 12  7  1  0  0  0  0
 13  7  1  0  0  0  0
 15  2  1  0  0  0  0
 15 16  1  0  0  0  0
 16 20  2  0  0  0  0
 16 17  1  0  0  0  0
 17 23  1  0  0  0  0
 17 18  1  0  0  0  0
 19 18  2  0  0  0  0
 20 19  1  0  0  0  0
 21 15  1  0  0  0  0
 22 15  1  0  0  0  0
M  END
>  <MD_stabilization_energy>
-18.032

$$$$
/home/frits/SYNOPSISNN12VALIDATERESULTS/Syn006233/Syn006233.car
 OpenBabel10121811313D

 23 24  0  0  1  0  0  0  0  0999 V2000
    3.3099    6.1019    4.2790 N   0  0  0  0  0  0  0  0  0  0  0  0
    2.7693    4.9227    3.8477 N   0  0  0  0  0  0  0  0  0  0  0  0
    3.6033    3.9963    4.2255 C   0  0  0  0  0  0  0  0  0  0  0  0
    4.6764    4.4843    4.8876 C   0  0  0  0  0  0  0  0  0  0  0  0
    4.4318    5.8208    4.8883 C   0  0  0  0  0  0  0  0  0  0  0  0
    5.3267    6.7027    5.4902 C   0  0  0  0  0  0  0  0  0  0  0  0
    6.4905    6.1432    6.0942 C   0  0  1  0  0  0  0  0  0  0  0  0
    6.7149    4.7187    6.0727 C   0  0  0  0  0  0  0  0  0  0  0  0
    5.7769    3.8515    5.4479 C   0  0  0  0  0  0  0  0  0  0  0  0
    7.8564    4.1253    6.6605 N   0  0  0  0  0  0  0  0  0  0  0  0
    7.3990    7.0389    6.7053 N   0  0  0  0  0  0  0  0  0  0  0  0
    2.8479    6.9895    4.1089 H   0  0  0  0  0  0  0  0  0  0  0  0
    3.3865    2.9616    3.9937 H   0  0  0  0  0  0  0  0  0  0  0  0
    5.1406    7.7729    5.4963 H   0  0  0  0  0  0  0  0  0  0  0  0
    5.9070    2.7736    5.4090 H   0  0  0  0  0  0  0  0  0  0  0  0
    7.9844    3.1175    6.6278 H   0  0  0  0  0  0  0  0  0  0  0  0
    8.5725    4.6728    7.1255 H   0  0  0  0  0  0  0  0  0  0  0  0
    7.2133    8.0382    6.7042 H   0  0  0  0  0  0  0  0  0  0  0  0
    8.2503    6.7224    7.1568 H   0  0  0  0  0  0  0  0  0  0  0  0
    1.5038    4.9254    3.1274 C   0  0  0  0  0  0  0  0  0  0  0  0
    1.6285    5.5235    2.2195 H   0  0  0  0  0  0  0  0  0  0  0  0
    0.7402    5.3601    3.7797 H   0  0  0  0  0  0  0  0  0  0  0  0
    1.2437    3.8937    2.8713 H   0  0  0  0  0  0  0  0  0  0  0  0
  1  5  1  0  0  0  0
  2  3  1  0  0  0  0
  2  1  1  0  0  0  0
  3  4  2  0  0  0  0
  4  5  1  0  0  0  0
  4  9  1  0  0  0  0
  5  6  2  0  0  0  0
  6 14  1  0  0  0  0
  6  7  1  0  0  0  0
  7 11  1  6  0  0  0
  8  7  1  0  0  0  0
  8 10  1  0  0  0  0
  9  8  2  0  0  0  0
 10 17  1  0  0  0  0
 11 19  1  0  0  0  0
 12  1  1  0  0  0  0
 13  3  1  0  0  0  0
 15  9  1  0  0  0  0
 16 10  1  0  0  0  0
 18 11  1  0  0  0  0
 20 22  1  0  0  0  0
 20  2  1  0  0  0  0
 21 20  1  0  0  0  0
 23 20  1  0  0  0  0
M  END
>  <MD_stabilization_energy>
-18.008

$$$$
/home/frits/SYNOPSISNN10VALIDATERESULTS/Syn113716/Syn113716.car
 OpenBabel10121811313D

 22 23  0  0  0  0  0  0  0  0999 V2000
    2.4002    0.8793    0.7505 N   0  0  0  0  0  0  0  0  0  0  0  0
    1.2351    1.2572    0.2799 C   0  0  0  0  0  0  0  0  0  0  0  0
    0.7417    0.3914   -0.5896 N   0  0  0  0  0  0  0  0  0  0  0  0
    1.6390   -0.6175   -0.7003 C   0  0  0  0  0  0  0  0  0  0  0  0
    2.6985   -0.2914    0.1679 C   0  0  0  0  0  0  0  0  0  0  0  0
    3.8392   -1.0281    0.3888 N   0  0  0  0  0  0  0  0  0  0  0  0
    2.9597    1.3893    1.4303 H   0  0  0  0  0  0  0  0  0  0  0  0
    0.7444    2.1741    0.5789 H   0  0  0  0  0  0  0  0  0  0  0  0
    1.3979   -1.4253   -1.3788 H   0  0  0  0  0  0  0  0  0  0  0  0
    3.9997   -1.9103   -0.0899 H   0  0  0  0  0  0  0  0  0  0  0  0
    4.5469   -0.7018    1.0398 H   0  0  0  0  0  0  0  0  0  0  0  0
   -0.5348    0.5251   -1.2934 C   0  0  0  0  0  0  0  0  0  0  0  0
   -1.6799    0.0844   -0.4564 C   0  0  0  0  0  0  0  0  0  0  0  0
   -2.5009    0.8916    0.1210 N   0  0  0  0  0  0  0  0  0  0  0  0
   -3.3451    0.1301    0.7684 C   0  0  0  0  0  0  0  0  0  0  0  0
   -3.0605   -1.1372    0.6066 N   0  0  0  0  0  0  0  0  0  0  0  0
   -2.0254   -1.1937   -0.1539 C   0  0  0  0  0  0  0  0  0  0  0  0
   -0.6431    1.5768   -1.5835 H   0  0  0  0  0  0  0  0  0  0  0  0
   -0.4846   -0.0652   -2.2158 H   0  0  0  0  0  0  0  0  0  0  0  0
   -2.5104    1.9046    0.0874 H   0  0  0  0  0  0  0  0  0  0  0  0
   -4.1720    0.4980    1.3608 H   0  0  0  0  0  0  0  0  0  0  0  0
   -1.5842   -2.1383   -0.4410 H   0  0  0  0  0  0  0  0  0  0  0  0
  1  7  1  0  0  0  0
  2  8  1  0  0  0  0
  2  1  1  0  0  0  0
  3  2  1  0  0  0  0
  4  3  1  0  0  0  0
  4  5  2  0  0  0  0
  5  6  1  0  0  0  0
  5  1  1  0  0  0  0
  6 11  1  0  0  0  0
  9  4  1  0  0  0  0
 10  6  1  0  0  0  0
 12  3  1  0  0  0  0
 12 13  1  0  0  0  0
 13 17  2  0  0  0  0
 13 14  1  0  0  0  0
 14 15  1  0  0  0  0
 15 21  1  0  0  0  0
 16 15  2  0  0  0  0
 17 16  1  0  0  0  0
 18 12  1  0  0  0  0
 19 12  1  0  0  0  0
 20 14  1  0  0  0  0
 22 17  1  0  0  0  0
M  END
>  <MD_stabilization_energy>
-18.003

$$$$
/home/frits/SYNOPSISNN11VALIDATERESULTS/Syn040823/Syn040823.car
 OpenBabel10121811313D

 22 23  0  0  0  0  0  0  0  0999 V2000
    1.3927   -0.5671   -0.5078 N   0  0  0  0  0  0  0  0  0  0  0  0
    0.7998    0.6672   -0.4856 N   0  0  0  0  0  0  0  0  0  0  0  0
    1.6060    1.4333    0.2086 C   0  0  0  0  0  0  0  0  0  0  0  0
    2.7130    0.8023    0.6667 C   0  0  0  0  0  0  0  0  0  0  0  0
    2.4901   -0.4351    0.1712 C   0  0  0  0  0  0  0  0  0  0  0  0
    3.3513   -1.4933    0.3611 N   0  0  0  0  0  0  0  0  0  0  0  0
    0.9699   -1.3582   -0.9839 H   0  0  0  0  0  0  0  0  0  0  0  0
    1.3450    2.4713    0.3635 H   0  0  0  0  0  0  0  0  0  0  0  0
    3.5318    1.1885    1.2578 H   0  0  0  0  0  0  0  0  0  0  0  0
    4.2127   -1.3955    0.8923 H   0  0  0  0  0  0  0  0  0  0  0  0
    3.1352   -2.4038   -0.0326 H   0  0  0  0  0  0  0  0  0  0  0  0
   -0.4752    0.8839   -1.1661 C   0  0  0  0  0  0  0  0  0  0  0  0
   -1.6043    0.2788   -0.4220 C   0  0  0  0  0  0  0  0  0  0  0  0
   -2.1369   -0.8453   -0.7412 N   0  0  0  0  0  0  0  0  0  0  0  0
   -3.0697   -1.0617    0.1491 C   0  0  0  0  0  0  0  0  0  0  0  0
   -3.1233   -0.0890    1.0257 N   0  0  0  0  0  0  0  0  0  0  0  0
   -2.2149    0.7600    0.6905 C   0  0  0  0  0  0  0  0  0  0  0  0
   -0.6220    1.9639   -1.2791 H   0  0  0  0  0  0  0  0  0  0  0  0
   -0.3889    0.4499   -2.1686 H   0  0  0  0  0  0  0  0  0  0  0  0
   -3.7124   -1.9317    0.1600 H   0  0  0  0  0  0  0  0  0  0  0  0
   -3.7568   -0.0208    1.8134 H   0  0  0  0  0  0  0  0  0  0  0  0
   -2.0427    1.6638    1.2593 H   0  0  0  0  0  0  0  0  0  0  0  0
  1  2  1  0  0  0  0
  1  5  1  0  0  0  0
  2  3  1  0  0  0  0
  3  8  1  0  0  0  0
  3  4  1  0  0  0  0
  4  9  1  0  0  0  0
  5  6  1  0  0  0  0
  5  4  2  0  0  0  0
  6 10  1  0  0  0  0
  7  1  1  0  0  0  0
 11  6  1  0  0  0  0
 12  2  1  0  0  0  0
 12 13  1  0  0  0  0
 13 17  2  0  0  0  0
 14 13  1  0  0  0  0
 14 15  2  0  0  0  0
 15 20  1  0  0  0  0
 15 16  1  0  0  0  0
 16 21  1  0  0  0  0
 17 16  1  0  0  0  0
 17 22  1  0  0  0  0
 18 12  1  0  0  0  0
 19 12  1  0  0  0  0
M  END
>  <MD_stabilization_energy>
-17.993

$$$$
/home/frits/SYNOPSISNN5678VALIDATERESULTS/Syn150195/Syn150195.car
 OpenBabel10121811313D

 24 25  0  0  0  0  0  0  0  0999 V2000
    0.7926    2.2171    0.0138 N   0  0  0  0  0  0  0  0  0  0  0  0
    1.4262    0.9550    0.0181 C   0  0  0  0  0  0  0  0  0  0  0  0
    0.8316   -0.1160   -0.6114 N   0  0  0  0  0  0  0  0  0  0  0  0
    1.5097   -1.3043   -0.5547 C   0  0  0  0  0  0  0  0  0  0  0  0
    2.7431   -1.4865    0.0917 C   0  0  0  0  0  0  0  0  0  0  0  0
    3.3291   -0.3801    0.7240 C   0  0  0  0  0  0  0  0  0  0  0  0
    2.6694    0.8595    0.6914 C   0  0  0  0  0  0  0  0  0  0  0  0
    1.2332    3.0229    0.4495 H   0  0  0  0  0  0  0  0  0  0  0  0
   -0.1255    2.3351   -0.3991 H   0  0  0  0  0  0  0  0  0  0  0  0
    1.0543   -2.1606   -1.0434 H   0  0  0  0  0  0  0  0  0  0  0  0
    3.2296   -2.4561    0.1017 H   0  0  0  0  0  0  0  0  0  0  0  0
    4.2813   -0.4808    1.2336 H   0  0  0  0  0  0  0  0  0  0  0  0
    3.1192    1.7178    1.1813 H   0  0  0  0  0  0  0  0  0  0  0  0
   -0.4448   -0.1331   -1.3507 C   0  0  0  0  0  0  0  0  0  0  0  0
   -1.6264   -0.1865   -0.4479 C   0  0  0  0  0  0  0  0  0  0  0  0
   -2.4830    0.7686   -0.3282 N   0  0  0  0  0  0  0  0  0  0  0  0
   -3.3577    0.3485    0.5495 C   0  0  0  0  0  0  0  0  0  0  0  0
   -3.0584   -0.8504    0.9803 N   0  0  0  0  0  0  0  0  0  0  0  0
   -1.9835   -1.2084    0.3727 C   0  0  0  0  0  0  0  0  0  0  0  0
   -0.4639   -0.9865   -2.0385 H   0  0  0  0  0  0  0  0  0  0  0  0
   -0.4700    0.7631   -1.9801 H   0  0  0  0  0  0  0  0  0  0  0  0
   -2.5031    1.6583   -0.8132 H   0  0  0  0  0  0  0  0  0  0  0  0
   -4.2187    0.9160    0.8763 H   0  0  0  0  0  0  0  0  0  0  0  0
   -1.5258   -2.1714    0.5536 H   0  0  0  0  0  0  0  0  0  0  0  0
  1  2  1  0  0  0  0
  1  8  1  0  0  0  0
  2  7  2  0  0  0  0
  3  4  1  0  0  0  0
  3  2  1  0  0  0  0
  4  5  2  0  0  0  0
  5 11  1  0  0  0  0
  5  6  1  0  0  0  0
  6 12  1  0  0  0  0
  7  6  1  0  0  0  0
  7 13  1  0  0  0  0
  9  1  1  0  0  0  0
 10  4  1  0  0  0  0
 14  3  1  0  0  0  0
 14 15  1  0  0  0  0
 15 16  1  0  0  0  0
 15 19  2  0  0  0  0
 16 17  1  0  0  0  0
 17 23  1  0  0  0  0
 17 18  2  0  0  0  0
 19 24  1  0  0  0  0
 19 18  1  0  0  0  0
 20 14  1  0  0  0  0
 21 14  1  0  0  0  0
 22 16  1  0  0  0  0
M  END
>  <MD_stabilization_energy>
-17.992

$$$$
/home/frits/SYNOPSISNN09VALIDATERESULTS/Syn182782/Syn182782.car
 OpenBabel10121811313D

 24 25  0  0  0  0  0  0  0  0999 V2000
    1.4057   -1.2464    0.2686 N   0  0  0  0  0  0  0  0  0  0  0  0
    1.0734   -0.2850   -0.6635 N   0  0  0  0  0  0  0  0  0  0  0  0
    2.0330    0.6034   -0.6175 C   0  0  0  0  0  0  0  0  0  0  0  0
    2.9739    0.2818    0.2934 C   0  0  0  0  0  0  0  0  0  0  0  0
    2.5292   -0.8787    0.8130 C   0  0  0  0  0  0  0  0  0  0  0  0
    4.1189    0.9746    0.6174 N   0  0  0  0  0  0  0  0  0  0  0  0
    0.8167   -2.0550    0.4362 H   0  0  0  0  0  0  0  0  0  0  0  0
    1.9977    1.4671   -1.2685 H   0  0  0  0  0  0  0  0  0  0  0  0
    2.9773   -1.4930    1.5824 H   0  0  0  0  0  0  0  0  0  0  0  0
    4.7585    0.6298    1.3284 H   0  0  0  0  0  0  0  0  0  0  0  0
    4.3550    1.8486    0.1551 H   0  0  0  0  0  0  0  0  0  0  0  0
   -0.1491   -0.4186   -1.4522 C   0  0  0  0  0  0  0  0  0  0  0  0
   -1.3735   -0.0958   -0.6430 C   0  0  0  0  0  0  0  0  0  0  0  0
   -2.0761   -1.1362   -0.1353 N   0  0  0  0  0  0  0  0  0  0  0  0
   -3.1733   -0.8880    0.6102 C   0  0  0  0  0  0  0  0  0  0  0  0
   -3.6305    0.4098    0.8966 C   0  0  0  0  0  0  0  0  0  0  0  0
   -2.9005    1.4950    0.3751 C   0  0  0  0  0  0  0  0  0  0  0  0
   -1.7536    1.2479   -0.4059 C   0  0  0  0  0  0  0  0  0  0  0  0
   -0.1827   -1.4490   -1.8234 H   0  0  0  0  0  0  0  0  0  0  0  0
   -0.0676    0.2448   -2.3204 H   0  0  0  0  0  0  0  0  0  0  0  0
   -3.6968   -1.7603    0.9867 H   0  0  0  0  0  0  0  0  0  0  0  0
   -4.5172    0.5698    1.5005 H   0  0  0  0  0  0  0  0  0  0  0  0
   -3.2187    2.5127    0.5733 H   0  0  0  0  0  0  0  0  0  0  0  0
   -1.1825    2.0764   -0.8123 H   0  0  0  0  0  0  0  0  0  0  0  0
  1  7  1  0  0  0  0
  1  5  1  0  0  0  0
  2  3  1  0  0  0  0
  2  1  1  0  0  0  0
  3  4  1  0  0  0  0
  4  6  1  0  0  0  0
  4  5  2  0  0  0  0
  5  9  1  0  0  0  0
  6 10  1  0  0  0  0
  8  3  1  0  0  0  0
 11  6  1  0  0  0  0
 12  2  1  0  0  0  0
 12 13  1  0  0  0  0
 13 18  2  0  0  0  0
 13 14  1  0  0  0  0
 14 15  2  0  0  0  0
 15 16  1  0  0  0  0
 15 21  1  0  0  0  0
 16 22  1  0  0  0  0
 17 23  1  0  0  0  0
 17 16  2  0  0  0  0
 18 17  1  0  0  0  0
 19 12  1  0  0  0  0
 20 12  1  0  0  0  0
 24 18  1  0  0  0  0
M  END
>  <MD_stabilization_energy>
-17.989

$$$$
/home/frits/SYNOPSISNN09VALIDATERESULTS/Syn056521/Syn056521.car
 OpenBabel10121811313D

 22 23  0  0  0  0  0  0  0  0999 V2000
    2.3942    0.9248    0.7126 N   0  0  0  0  0  0  0  0  0  0  0  0
    1.2269    1.2632    0.2178 C   0  0  0  0  0  0  0  0  0  0  0  0
    0.7496    0.3480   -0.6089 N   0  0  0  0  0  0  0  0  0  0  0  0
    1.6602   -0.6533   -0.6642 C   0  0  0  0  0  0  0  0  0  0  0  0
    2.7106   -0.2699    0.1915 C   0  0  0  0  0  0  0  0  0  0  0  0
    3.8594   -0.9795    0.4550 N   0  0  0  0  0  0  0  0  0  0  0  0
    2.9433    1.4760    1.3684 H   0  0  0  0  0  0  0  0  0  0  0  0
    0.7227    2.1876    0.4674 H   0  0  0  0  0  0  0  0  0  0  0  0
    1.4329   -1.4972   -1.3022 H   0  0  0  0  0  0  0  0  0  0  0  0
    4.0339   -1.8826    0.0222 H   0  0  0  0  0  0  0  0  0  0  0  0
    4.5593   -0.6115    1.0920 H   0  0  0  0  0  0  0  0  0  0  0  0
   -0.5254    0.4325   -1.3240 C   0  0  0  0  0  0  0  0  0  0  0  0
   -1.6725    0.0295   -0.4720 C   0  0  0  0  0  0  0  0  0  0  0  0
   -2.4663    0.9241    0.0373 N   0  0  0  0  0  0  0  0  0  0  0  0
   -3.3725    0.2213    0.7589 N   0  0  0  0  0  0  0  0  0  0  0  0
   -3.0605   -1.0360    0.6342 C   0  0  0  0  0  0  0  0  0  0  0  0
   -1.9752   -1.2483   -0.1424 C   0  0  0  0  0  0  0  0  0  0  0  0
   -0.6415    1.4676   -1.6670 H   0  0  0  0  0  0  0  0  0  0  0  0
   -0.4649   -0.2012   -2.2164 H   0  0  0  0  0  0  0  0  0  0  0  0
   -4.1173    0.6871    1.2641 H   0  0  0  0  0  0  0  0  0  0  0  0
   -3.6629   -1.7800    1.1365 H   0  0  0  0  0  0  0  0  0  0  0  0
   -1.4939   -2.1766   -0.4162 H   0  0  0  0  0  0  0  0  0  0  0  0
  1  7  1  0  0  0  0
  2  8  1  0  0  0  0
  2  1  1  0  0  0  0
  3  2  1  0  0  0  0
  4  3  1  0  0  0  0
  4  5  2  0  0  0  0
  5  6  1  0  0  0  0
  5  1  1  0  0  0  0
  6 11  1  0  0  0  0
  9  4  1  0  0  0  0
 10  6  1  0  0  0  0
 12  3  1  0  0  0  0
 12 13  1  0  0  0  0
 13 17  1  0  0  0  0
 13 14  2  0  0  0  0
 14 15  1  0  0  0  0
 15 20  1  0  0  0  0
 16 15  1  0  0  0  0
 16 21  1  0  0  0  0
 17 16  2  0  0  0  0
 18 12  1  0  0  0  0
 19 12  1  0  0  0  0
 22 17  1  0  0  0  0
M  END
>  <MD_stabilization_energy>
-17.985

$$$$
/home/frits/SYNOPSISNN5678VALIDATERESULTS/Syn158416/Syn158416.car
 OpenBabel10121811313D

 26 27  0  0  0  0  0  0  0  0999 V2000
   -0.7981    2.4388   -0.4176 N   0  0  0  0  0  0  0  0  0  0  0  0
   -1.3984    1.1779   -0.1838 C   0  0  0  0  0  0  0  0  0  0  0  0
   -0.7416   -0.0000   -0.5204 N   0  0  0  0  0  0  0  0  0  0  0  0
   -1.3984   -1.1779   -0.1838 C   0  0  0  0  0  0  0  0  0  0  0  0
   -2.6757   -1.2074    0.4233 C   0  0  0  0  0  0  0  0  0  0  0  0
   -3.3168    0.0000    0.7204 C   0  0  0  0  0  0  0  0  0  0  0  0
   -2.6757    1.2074    0.4233 C   0  0  0  0  0  0  0  0  0  0  0  0
   -0.7981   -2.4388   -0.4176 N   0  0  0  0  0  0  0  0  0  0  0  0
    0.1853    2.5217   -0.6498 H   0  0  0  0  0  0  0  0  0  0  0  0
   -1.3244    3.2977   -0.2802 H   0  0  0  0  0  0  0  0  0  0  0  0
   -3.1672   -2.1437    0.6711 H   0  0  0  0  0  0  0  0  0  0  0  0
   -4.2954    0.0000    1.1880 H   0  0  0  0  0  0  0  0  0  0  0  0
   -3.1672    2.1437    0.6711 H   0  0  0  0  0  0  0  0  0  0  0  0
    0.1853   -2.5217   -0.6498 H   0  0  0  0  0  0  0  0  0  0  0  0
   -1.3244   -3.2977   -0.2802 H   0  0  0  0  0  0  0  0  0  0  0  0
    0.5505   -0.0000   -1.2436 C   0  0  0  0  0  0  0  0  0  0  0  0
    1.7517   -0.0000   -0.3577 C   0  0  0  0  0  0  0  0  0  0  0  0
    1.6733   -0.0000    0.9417 N   0  0  0  0  0  0  0  0  0  0  0  0
    2.9497    0.0000    1.3955 N   0  0  0  0  0  0  0  0  0  0  0  0
    3.7056   -0.0000    0.3349 C   0  0  0  0  0  0  0  0  0  0  0  0
    3.0192   -0.0000   -0.8300 C   0  0  0  0  0  0  0  0  0  0  0  0
    0.5723   -0.8666   -1.9117 H   0  0  0  0  0  0  0  0  0  0  0  0
    0.5723    0.8666   -1.9117 H   0  0  0  0  0  0  0  0  0  0  0  0
    0.8920   -0.0000    1.5871 H   0  0  0  0  0  0  0  0  0  0  0  0
    4.7794   -0.0000    0.4600 H   0  0  0  0  0  0  0  0  0  0  0  0
    3.3878   -0.0000   -1.8462 H   0  0  0  0  0  0  0  0  0  0  0  0
  1 10  1  0  0  0  0
  1  2  1  0  0  0  0
  2  7  2  0  0  0  0
  3  2  1  0  0  0  0
  3  4  1  0  0  0  0
  4  5  2  0  0  0  0
  5 11  1  0  0  0  0
  5  6  1  0  0  0  0
  6 12  1  0  0  0  0
  7 13  1  0  0  0  0
  7  6  1  0  0  0  0
  8 15  1  0  0  0  0
  8  4  1  0  0  0  0
  9  1  1  0  0  0  0
 14  8  1  0  0  0  0
 16  3  1  0  0  0  0
 16 17  1  0  0  0  0
 17 18  1  0  0  0  0
 18 19  1  0  0  0  0
 18 24  1  0  0  0  0
 20 25  1  0  0  0  0
 20 19  2  0  0  0  0
 21 17  2  0  0  0  0
 21 20  1  0  0  0  0
 22 16  1  0  0  0  0
 23 16  1  0  0  0  0
 26 21  1  0  0  0  0
M  END
>  <MD_stabilization_energy>
-17.985

$$$$
/home/frits/SYNOPSISNN5678VALIDATERESULTS/Syn026433/Syn026433.car
 OpenBabel10121811313D

 28 29  0  0  0  0  0  0  0  0999 V2000
    1.5189   -0.9675   -0.6770 N   0  0  0  0  0  0  0  0  0  0  0  0
    0.6798    0.1303   -0.7415 N   0  0  0  0  0  0  0  0  0  0  0  0
    1.3119    1.1073   -0.1308 C   0  0  0  0  0  0  0  0  0  0  0  0
    2.5187    0.7241    0.3405 C   0  0  0  0  0  0  0  0  0  0  0  0
    2.5778   -0.5717   -0.0350 C   0  0  0  0  0  0  0  0  0  0  0  0
    3.6314   -1.4255    0.2145 N   0  0  0  0  0  0  0  0  0  0  0  0
    3.4372    1.4882    1.0287 N   0  0  0  0  0  0  0  0  0  0  0  0
    1.2678   -1.8627   -1.0840 H   0  0  0  0  0  0  0  0  0  0  0  0
    0.8472    2.0817   -0.0557 H   0  0  0  0  0  0  0  0  0  0  0  0
    3.5948   -2.3879   -0.1064 H   0  0  0  0  0  0  0  0  0  0  0  0
    4.4642   -1.1275    0.7149 H   0  0  0  0  0  0  0  0  0  0  0  0
    3.2533    2.4646    1.2421 H   0  0  0  0  0  0  0  0  0  0  0  0
    4.3231    1.1015    1.3411 H   0  0  0  0  0  0  0  0  0  0  0  0
   -0.6185    0.0358   -1.4067 C   0  0  0  0  0  0  0  0  0  0  0  0
   -1.7086   -0.2741   -0.4469 C   0  0  0  0  0  0  0  0  0  0  0  0
   -2.6263    0.6047    0.0265 N   0  0  0  0  0  0  0  0  0  0  0  0
   -3.4005   -0.0687    0.8553 C   0  0  0  0  0  0  0  0  0  0  0  0
   -3.0412   -1.3260    0.9544 N   0  0  0  0  0  0  0  0  0  0  0  0
   -1.9785   -1.5202    0.1597 C   0  0  0  0  0  0  0  0  0  0  0  0
   -0.5561   -0.7351   -2.1824 H   0  0  0  0  0  0  0  0  0  0  0  0
   -0.7937    0.9934   -1.9078 H   0  0  0  0  0  0  0  0  0  0  0  0
   -4.2369    0.3512    1.3992 H   0  0  0  0  0  0  0  0  0  0  0  0
   -3.4925   -2.0295    1.5345 H   0  0  0  0  0  0  0  0  0  0  0  0
   -1.5671   -2.5201    0.1403 H   0  0  0  0  0  0  0  0  0  0  0  0
   -2.7858    2.0243   -0.2747 C   0  0  0  0  0  0  0  0  0  0  0  0
   -3.0111    2.1249   -1.3411 H   0  0  0  0  0  0  0  0  0  0  0  0
   -1.8507    2.5362   -0.0269 H   0  0  0  0  0  0  0  0  0  0  0  0
   -3.6060    2.4376    0.3217 H   0  0  0  0  0  0  0  0  0  0  0  0
  1  5  1  0  0  0  0
  2  1  1  0  0  0  0
  2  3  1  0  0  0  0
  3  9  1  0  0  0  0
  3  4  1  0  0  0  0
  4  7  1  0  0  0  0
  5  6  1  0  0  0  0
  5  4  2  0  0  0  0
  6 11  1  0  0  0  0
  7 12  1  0  0  0  0
  7 13  1  0  0  0  0
  8  1  1  0  0  0  0
 10  6  1  0  0  0  0
 14  2  1  0  0  0  0
 14 15  1  0  0  0  0
 15 16  1  0  0  0  0
 15 19  2  0  0  0  0
 16 17  1  0  0  0  0
 17 18  1  0  0  0  0
 17 22  1  0  0  0  0
 18 23  1  0  0  0  0
 19 18  1  0  0  0  0
 20 14  1  0  0  0  0
 21 14  1  0  0  0  0
 24 19  1  0  0  0  0
 25 27  1  0  0  0  0
 25 16  1  0  0  0  0
 25 28  1  0  0  0  0
 26 25  1  0  0  0  0
M  END
>  <MD_stabilization_energy>
-17.981

$$$$
/home/frits/SYNOPSISNN10VALIDATERESULTS/Syn836407/Syn836407.car
 OpenBabel10121811313D

 22 23  0  0  0  0  0  0  0  0999 V2000
   -2.0134    1.0554    0.1237 N   0  0  0  0  0  0  0  0  0  0  0  0
   -1.5252   -0.0511   -0.5112 N   0  0  0  0  0  0  0  0  0  0  0  0
   -2.2866   -1.0377   -0.1201 C   0  0  0  0  0  0  0  0  0  0  0  0
   -3.2588   -0.6696    0.7437 C   0  0  0  0  0  0  0  0  0  0  0  0
   -3.0182    0.6554    0.8439 C   0  0  0  0  0  0  0  0  0  0  0  0
   -1.6055    1.9757   -0.0004 H   0  0  0  0  0  0  0  0  0  0  0  0
   -2.0959   -2.0343   -0.4947 H   0  0  0  0  0  0  0  0  0  0  0  0
   -4.0191   -1.2701    1.2220 H   0  0  0  0  0  0  0  0  0  0  0  0
   -3.5598    1.3770    1.4397 H   0  0  0  0  0  0  0  0  0  0  0  0
   -0.3783    0.0570   -1.4106 C   0  0  0  0  0  0  0  0  0  0  0  0
    0.9252    0.0309   -0.6599 C   0  0  0  0  0  0  0  0  0  0  0  0
    1.5056   -1.1873   -0.2341 C   0  0  0  0  0  0  0  0  0  0  0  0
    2.6614   -1.2593    0.4577 N   0  0  0  0  0  0  0  0  0  0  0  0
    3.3014   -0.1126    0.7644 C   0  0  0  0  0  0  0  0  0  0  0  0
    2.8198    1.1568    0.3988 C   0  0  0  0  0  0  0  0  0  0  0  0
    1.6110    1.2248   -0.3228 C   0  0  0  0  0  0  0  0  0  0  0  0
   -0.4905    0.9828   -1.9861 H   0  0  0  0  0  0  0  0  0  0  0  0
   -0.4324   -0.7761   -2.1203 H   0  0  0  0  0  0  0  0  0  0  0  0
    1.0356   -2.1416   -0.4488 H   0  0  0  0  0  0  0  0  0  0  0  0
    4.2266   -0.2211    1.3202 H   0  0  0  0  0  0  0  0  0  0  0  0
    3.3630    2.0569    0.6656 H   0  0  0  0  0  0  0  0  0  0  0  0
    1.2164    2.1923   -0.6150 H   0  0  0  0  0  0  0  0  0  0  0  0
  1  5  1  0  0  0  0
  2  3  1  0  0  0  0
  2  1  1  0  0  0  0
  3  4  1  0  0  0  0
  4  5  2  0  0  0  0
  4  8  1  0  0  0  0
  5  9  1  0  0  0  0
  6  1  1  0  0  0  0
  7  3  1  0  0  0  0
 10 11  1  0  0  0  0
 10  2  1  0  0  0  0
 11 16  2  0  0  0  0
 11 12  1  0  0  0  0
 12 13  2  0  0  0  0
 13 14  1  0  0  0  0
 14 20  1  0  0  0  0
 15 21  1  0  0  0  0
 15 14  2  0  0  0  0
 16 15  1  0  0  0  0
 17 10  1  0  0  0  0
 18 10  1  0  0  0  0
 19 12  1  0  0  0  0
 22 16  1  0  0  0  0
M  END
>  <MD_stabilization_energy>
-17.977

$$$$
/home/frits/SYNOPSISNN5678VALIDATERESULTS/Syn203920/Syn203920.car
 OpenBabel10121811313D

 26 27  0  0  0  0  0  0  0  0999 V2000
   -0.7566   -1.9340   -0.5248 N   0  0  0  0  0  0  0  0  0  0  0  0
   -1.2546   -0.6288   -0.2919 C   0  0  0  0  0  0  0  0  0  0  0  0
   -0.4781    0.4440   -0.6822 N   0  0  0  0  0  0  0  0  0  0  0  0
   -0.9908    1.6919   -0.4526 C   0  0  0  0  0  0  0  0  0  0  0  0
   -2.2330    1.9460    0.1436 C   0  0  0  0  0  0  0  0  0  0  0  0
   -3.0148    0.8538    0.5393 C   0  0  0  0  0  0  0  0  0  0  0  0
   -2.5367   -0.4590    0.3320 C   0  0  0  0  0  0  0  0  0  0  0  0
   -3.3438   -1.5373    0.7647 N   0  0  0  0  0  0  0  0  0  0  0  0
    0.2131   -2.0725   -0.7835 H   0  0  0  0  0  0  0  0  0  0  0  0
   -1.3435   -2.7582   -0.4556 H   0  0  0  0  0  0  0  0  0  0  0  0
   -0.3869    2.5426   -0.7547 H   0  0  0  0  0  0  0  0  0  0  0  0
   -2.5796    2.9624    0.2966 H   0  0  0  0  0  0  0  0  0  0  0  0
   -3.9779    1.0343    1.0071 H   0  0  0  0  0  0  0  0  0  0  0  0
   -4.2661   -1.3614    1.1540 H   0  0  0  0  0  0  0  0  0  0  0  0
   -3.0229   -2.4992    0.7373 H   0  0  0  0  0  0  0  0  0  0  0  0
    0.8420    0.4209   -1.3433 C   0  0  0  0  0  0  0  0  0  0  0  0
    1.9562    0.1773   -0.3871 C   0  0  0  0  0  0  0  0  0  0  0  0
    2.6885   -0.8829   -0.3929 N   0  0  0  0  0  0  0  0  0  0  0  0
    3.5423   -0.7260    0.5860 C   0  0  0  0  0  0  0  0  0  0  0  0
    3.3516    0.4120    1.2032 N   0  0  0  0  0  0  0  0  0  0  0  0
    2.3692    0.9963    0.6149 C   0  0  0  0  0  0  0  0  0  0  0  0
    1.0098    1.3641   -1.8765 H   0  0  0  0  0  0  0  0  0  0  0  0
    0.8083   -0.3564   -2.1144 H   0  0  0  0  0  0  0  0  0  0  0  0
    2.6430   -1.6744   -1.0244 H   0  0  0  0  0  0  0  0  0  0  0  0
    4.3091   -1.4417    0.8508 H   0  0  0  0  0  0  0  0  0  0  0  0
    2.0126    1.9649    0.9375 H   0  0  0  0  0  0  0  0  0  0  0  0
  1 10  1  0  0  0  0
  1  2  1  0  0  0  0
  2  7  2  0  0  0  0
  3  4  1  0  0  0  0
  3  2  1  0  0  0  0
  4  5  2  0  0  0  0
  5 12  1  0  0  0  0
  5  6  1  0  0  0  0
  6 13  1  0  0  0  0
  7  6  1  0  0  0  0
  7  8  1  0  0  0  0
  8 14  1  0  0  0  0
  9  1  1  0  0  0  0
 11  4  1  0  0  0  0
 15  8  1  0  0  0  0
 16  3  1  0  0  0  0
 16 17  1  0  0  0  0
 17 21  2  0  0  0  0
 18 17  1  0  0  0  0
 18 19  1  0  0  0  0
 19 25  1  0  0  0  0
 19 20  2  0  0  0  0
 21 26  1  0  0  0  0
 21 20  1  0  0  0  0
 22 16  1  0  0  0  0
 23 16  1  0  0  0  0
 24 18  1  0  0  0  0
M  END
>  <MD_stabilization_energy>
-17.977

$$$$
/home/frits/SYNOPSISNN5678VALIDATERESULTS/Syn017549/Syn017549.car
 OpenBabel10121811313D

 25 26  0  0  0  0  0  0  0  0999 V2000
    1.7003   -0.0195   -0.7896 N   0  0  0  0  0  0  0  0  0  0  0  0
    1.0004   -0.7390    0.1411 N   0  0  0  0  0  0  0  0  0  0  0  0
    1.8187   -0.8972    1.1538 C   0  0  0  0  0  0  0  0  0  0  0  0
    3.0328   -0.3234    0.9801 C   0  0  0  0  0  0  0  0  0  0  0  0
    2.8631    0.1963   -0.2559 C   0  0  0  0  0  0  0  0  0  0  0  0
    3.8393    0.9062   -0.9194 N   0  0  0  0  0  0  0  0  0  0  0  0
    1.2967    0.2398   -1.6844 H   0  0  0  0  0  0  0  0  0  0  0  0
    1.4846   -1.4500    2.0212 H   0  0  0  0  0  0  0  0  0  0  0  0
    3.8848   -0.2979    1.6453 H   0  0  0  0  0  0  0  0  0  0  0  0
    4.7524    1.0778   -0.5064 H   0  0  0  0  0  0  0  0  0  0  0  0
    3.6599    1.2749   -1.8482 H   0  0  0  0  0  0  0  0  0  0  0  0
   -0.3650   -1.1832   -0.1391 C   0  0  0  0  0  0  0  0  0  0  0  0
   -1.3826   -0.1098    0.0324 C   0  0  0  0  0  0  0  0  0  0  0  0
   -1.1293    1.0970    0.4133 N   0  0  0  0  0  0  0  0  0  0  0  0
   -2.2843    1.7181    0.4382 C   0  0  0  0  0  0  0  0  0  0  0  0
   -3.2617    0.9240    0.0785 N   0  0  0  0  0  0  0  0  0  0  0  0
   -2.7214   -0.2137   -0.1762 C   0  0  0  0  0  0  0  0  0  0  0  0
   -3.4990   -1.4115   -0.6240 C   0  0  0  0  0  0  0  0  0  0  0  0
   -0.5808   -2.0151    0.5407 H   0  0  0  0  0  0  0  0  0  0  0  0
   -0.3786   -1.5637   -1.1667 H   0  0  0  0  0  0  0  0  0  0  0  0
   -0.2291    1.4952    0.6516 H   0  0  0  0  0  0  0  0  0  0  0  0
   -2.4154    2.7540    0.7203 H   0  0  0  0  0  0  0  0  0  0  0  0
   -3.3794   -2.2305    0.0915 H   0  0  0  0  0  0  0  0  0  0  0  0
   -4.5648   -1.1738   -0.6966 H   0  0  0  0  0  0  0  0  0  0  0  0
   -3.1544   -1.7414   -1.6085 H   0  0  0  0  0  0  0  0  0  0  0  0
  1  5  1  0  0  0  0
  1  2  1  0  0  0  0
  2  3  1  0  0  0  0
  3  8  1  0  0  0  0
  4  3  1  0  0  0  0
  4  9  1  0  0  0  0
  5  4  2  0  0  0  0
  6 10  1  0  0  0  0
  6  5  1  0  0  0  0
  7  1  1  0  0  0  0
 11  6  1  0  0  0  0
 12 13  1  0  0  0  0
 12  2  1  0  0  0  0
 12 19  1  0  0  0  0
 13 14  1  0  0  0  0
 14 15  1  0  0  0  0
 14 21  1  0  0  0  0
 15 22  1  0  0  0  0
 16 15  2  0  0  0  0
 17 13  2  0  0  0  0
 17 16  1  0  0  0  0
 18 17  1  0  0  0  0
 18 23  1  0  0  0  0
 20 12  1  0  0  0  0
 24 18  1  0  0  0  0
 25 18  1  0  0  0  0
M  END
>  <MD_stabilization_energy>
-17.960

$$$$
/home/frits/SYNOPSISNN5678VALIDATERESULTS/Syn031900/Syn031900.car
 OpenBabel10121811313D

 26 27  0  0  0  0  0  0  0  0999 V2000
    0.1698   -1.1692    0.3662 N   0  0  0  0  0  0  0  0  0  0  0  0
    0.9477   -0.0400    0.4067 N   0  0  0  0  0  0  0  0  0  0  0  0
    0.1077    0.9362    0.1939 C   0  0  0  0  0  0  0  0  0  0  0  0
   -1.1814    0.5490    0.0167 C   0  0  0  0  0  0  0  0  0  0  0  0
   -1.0676   -0.8043    0.1394 C   0  0  0  0  0  0  0  0  0  0  0  0
   -2.1908   -1.6235    0.0212 C   0  0  0  0  0  0  0  0  0  0  0  0
   -3.4257   -0.9788   -0.2280 C   0  0  0  0  0  0  0  0  0  0  0  0
   -3.5106    0.4279   -0.3506 C   0  0  0  0  0  0  0  0  0  0  0  0
   -2.3637    1.2439   -0.2285 C   0  0  0  0  0  0  0  0  0  0  0  0
    0.5273    2.2522    0.1498 N   0  0  0  0  0  0  0  0  0  0  0  0
    0.5707   -2.0916    0.5001 H   0  0  0  0  0  0  0  0  0  0  0  0
   -2.1327   -2.7034    0.1138 H   0  0  0  0  0  0  0  0  0  0  0  0
   -4.3259   -1.5761   -0.3272 H   0  0  0  0  0  0  0  0  0  0  0  0
   -4.4739    0.8888   -0.5420 H   0  0  0  0  0  0  0  0  0  0  0  0
   -2.4148    2.3239   -0.3206 H   0  0  0  0  0  0  0  0  0  0  0  0
   -0.1172    3.0212   -0.0099 H   0  0  0  0  0  0  0  0  0  0  0  0
    1.5067    2.4850    0.2753 H   0  0  0  0  0  0  0  0  0  0  0  0
    2.3853   -0.1815    0.6476 C   0  0  0  0  0  0  0  0  0  0  0  0
    3.1620   -0.3182   -0.6703 C   0  0  0  0  0  0  0  0  0  0  0  0
    4.5900   -0.4825   -0.4145 N   0  0  0  0  0  0  0  0  0  0  0  0
    2.5286   -1.0583    1.2894 H   0  0  0  0  0  0  0  0  0  0  0  0
    2.7082    0.6980    1.2149 H   0  0  0  0  0  0  0  0  0  0  0  0
    2.7923   -1.1840   -1.2286 H   0  0  0  0  0  0  0  0  0  0  0  0
    2.9953    0.5615   -1.3005 H   0  0  0  0  0  0  0  0  0  0  0  0
    5.0900   -0.5754   -1.2987 H   0  0  0  0  0  0  0  0  0  0  0  0
    4.9696    0.3502    0.0368 H   0  0  0  0  0  0  0  0  0  0  0  0
  1  2  1  0  0  0  0
  1 11  1  0  0  0  0
  2 18  1  0  0  0  0
  3  2  1  0  0  0  0
  4  5  1  0  0  0  0
  4  3  2  0  0  0  0
  5  1  1  0  0  0  0
  6 12  1  0  0  0  0
  6  5  2  0  0  0  0
  7  6  1  0  0  0  0
  8  9  2  0  0  0  0
  8  7  1  0  0  0  0
  9  4  1  0  0  0  0
 10  3  1  0  0  0  0
 10 17  1  0  0  0  0
 13  7  1  0  0  0  0
 14  8  1  0  0  0  0
 15  9  1  0  0  0  0
 16 10  1  0  0  0  0
 18 22  1  0  0  0  0
 18 21  1  0  0  0  0
 19 20  1  0  0  0  0
 19 18  1  0  0  0  0
 20 26  1  0  0  0  0
 23 19  1  0  0  0  0
 24 19  1  0  0  0  0
 25 20  1  0  0  0  0
M  END
>  <MD_stabilization_energy>
-17.954

$$$$
/home/frits/SYNOPSISNN5678VALIDATERESULTS/Syn250722/Syn250722.car
 OpenBabel10121811313D

 27 28  0  0  0  0  0  0  0  0999 V2000
    1.7292    1.1545    0.3708 N   0  0  0  0  0  0  0  0  0  0  0  0
    0.7695    0.8692   -0.5802 N   0  0  0  0  0  0  0  0  0  0  0  0
    1.0665   -0.3193   -1.0536 C   0  0  0  0  0  0  0  0  0  0  0  0
    2.1661   -0.8445   -0.4705 C   0  0  0  0  0  0  0  0  0  0  0  0
    2.5214    0.1244    0.4004 C   0  0  0  0  0  0  0  0  0  0  0  0
    3.6040    0.0705    1.2531 N   0  0  0  0  0  0  0  0  0  0  0  0
    2.7532   -2.0667   -0.7220 N   0  0  0  0  0  0  0  0  0  0  0  0
    1.7257    2.0265    0.8897 H   0  0  0  0  0  0  0  0  0  0  0  0
    0.4443   -0.7596   -1.8217 H   0  0  0  0  0  0  0  0  0  0  0  0
    3.7993    0.8467    1.8774 H   0  0  0  0  0  0  0  0  0  0  0  0
    4.2297   -0.7295    1.2851 H   0  0  0  0  0  0  0  0  0  0  0  0
    3.5854   -2.3693   -0.2242 H   0  0  0  0  0  0  0  0  0  0  0  0
    2.3665   -2.7014   -1.4150 H   0  0  0  0  0  0  0  0  0  0  0  0
   -0.2951    1.8306   -0.8620 C   0  0  0  0  0  0  0  0  0  0  0  0
   -1.4048    1.8112    0.2048 C   0  0  0  0  0  0  0  0  0  0  0  0
   -2.1554    0.5301    0.2316 C   0  0  0  0  0  0  0  0  0  0  0  0
   -2.1715   -0.4191    1.1918 C   0  0  0  0  0  0  0  0  0  0  0  0
   -2.9302   -1.4253    0.8743 N   0  0  0  0  0  0  0  0  0  0  0  0
   -3.4574   -1.1547   -0.3519 N   0  0  0  0  0  0  0  0  0  0  0  0
   -2.9815    0.0052   -0.7005 C   0  0  0  0  0  0  0  0  0  0  0  0
   -0.6859    1.6000   -1.8595 H   0  0  0  0  0  0  0  0  0  0  0  0
    0.1734    2.8192   -0.9076 H   0  0  0  0  0  0  0  0  0  0  0  0
   -0.9753    1.9988    1.1947 H   0  0  0  0  0  0  0  0  0  0  0  0
   -2.1124    2.6239    0.0119 H   0  0  0  0  0  0  0  0  0  0  0  0
   -1.6471   -0.4271    2.1377 H   0  0  0  0  0  0  0  0  0  0  0  0
   -3.1560   -2.2834    1.3641 H   0  0  0  0  0  0  0  0  0  0  0  0
   -3.2688    0.4269   -1.6540 H   0  0  0  0  0  0  0  0  0  0  0  0
  1  5  1  0  0  0  0
  1  8  1  0  0  0  0
  2  1  1  0  0  0  0
  3  2  1  0  0  0  0
  3  4  1  0  0  0  0
  4  5  2  0  0  0  0
  5  6  1  0  0  0  0
  6 11  1  0  0  0  0
  6 10  1  0  0  0  0
  7  4  1  0  0  0  0
  7 12  1  0  0  0  0
  9  3  1  0  0  0  0
 13  7  1  0  0  0  0
 14  2  1  0  0  0  0
 14 15  1  0  0  0  0
 15 16  1  0  0  0  0
 15 23  1  0  0  0  0
 16 17  2  0  0  0  0
 17 25  1  0  0  0  0
 18 17  1  0  0  0  0
 18 26  1  0  0  0  0
 19 18  1  0  0  0  0
 20 19  2  0  0  0  0
 20 16  1  0  0  0  0
 21 14  1  0  0  0  0
 22 14  1  0  0  0  0
 24 15  1  0  0  0  0
 27 20  1  0  0  0  0
M  END
>  <MD_stabilization_energy>
-17.952

$$$$
/home/frits/SYNOPSISNN11VALIDATERESULTS/Syn025142/Syn025142.car
 OpenBabel10121811313D

 27 28  0  0  1  0  0  0  0  0999 V2000
   -0.6693   -0.9228   -0.0164 N   0  0  0  0  0  0  0  0  0  0  0  0
   -0.2722    0.3956    0.0416 N   0  0  2  0  0  0  0  0  0  0  0  0
   -1.4026    1.0673    0.0342 C   0  0  2  0  0  0  0  0  0  0  0  0
   -2.5331    0.3197   -0.0205 C   0  0  0  0  0  0  0  0  0  0  0  0
   -1.9689   -0.9086   -0.0490 C   0  0  0  0  0  0  0  0  0  0  0  0
   -2.7000   -2.0759   -0.1096 N   0  0  0  0  0  0  0  0  0  0  0  0
   -1.4472    2.4467    0.0764 N   0  0  0  0  0  0  0  0  0  0  0  0
   -0.0021   -1.6869   -0.0289 H   0  0  0  0  0  0  0  0  0  0  0  0
   -3.5738    0.6159   -0.0379 H   0  0  0  0  0  0  0  0  0  0  0  0
   -2.2284   -2.9751   -0.1295 H   0  0  0  0  0  0  0  0  0  0  0  0
   -3.7167   -2.0725   -0.1359 H   0  0  0  0  0  0  0  0  0  0  0  0
   -0.5959    2.9972    0.1077 H   0  0  0  0  0  0  0  0  0  0  0  0
   -2.3296    2.9517    0.0739 H   0  0  0  0  0  0  0  0  0  0  0  0
    1.1630    0.7199    0.0901 C   0  0  0  0  0  0  0  0  0  0  0  0
    1.9023    0.3104   -1.1933 C   0  0  0  0  0  0  0  0  0  0  0  0
    3.1934   -0.3570   -0.7375 C   0  0  0  0  0  0  0  0  0  0  0  0
    2.8781   -0.9364    0.6330 C   0  0  0  0  0  0  0  0  0  0  0  0
    1.8969    0.0460    1.2603 C   0  0  0  0  0  0  0  0  0  0  0  0
    1.2318    1.8044    0.2175 H   0  0  0  0  0  0  0  0  0  0  0  0
    2.1061    1.1724   -1.8360 H   0  0  0  0  0  0  0  0  0  0  0  0
    1.3127   -0.3955   -1.7876 H   0  0  0  0  0  0  0  0  0  0  0  0
    3.5408   -1.1181   -1.4425 H   0  0  0  0  0  0  0  0  0  0  0  0
    3.9826    0.3968   -0.6443 H   0  0  0  0  0  0  0  0  0  0  0  0
    2.3996   -1.9145    0.5177 H   0  0  0  0  0  0  0  0  0  0  0  0
    3.7758   -1.0748    1.2428 H   0  0  0  0  0  0  0  0  0  0  0  0
    1.2303   -0.4453    1.9762 H   0  0  0  0  0  0  0  0  0  0  0  0
    2.4607    0.8043    1.8138 H   0  0  0  0  0  0  0  0  0  0  0  0
  1  2  1  0  0  0  0
  2 14  1  6  0  0  0
  3  2  1  0  0  0  0
  3  7  1  6  0  0  0
  4  3  1  0  0  0  0
  5  4  2  0  0  0  0
  5  1  1  0  0  0  0
  6  5  1  0  0  0  0
  7 12  1  0  0  0  0
  8  1  1  0  0  0  0
  9  4  1  0  0  0  0
 10  6  1  0  0  0  0
 11  6  1  0  0  0  0
 13  7  1  0  0  0  0
 14 19  1  0  0  0  0
 14 18  1  0  0  0  0
 15 16  1  0  0  0  0
 15 14  1  0  0  0  0
 16 23  1  0  0  0  0
 16 17  1  0  0  0  0
 17 25  1  0  0  0  0
 17 18  1  0  0  0  0
 18 27  1  0  0  0  0
 18 26  1  0  0  0  0
 20 15  1  0  0  0  0
 21 15  1  0  0  0  0
 22 16  1  0  0  0  0
 24 17  1  0  0  0  0
M  END
>  <MD_stabilization_energy>
-17.949

$$$$
/home/frits/SYNOPSISNN12VALIDATERESULTS/Syn052113/Syn052113.car
 OpenBabel10121811313D

 22 23  0  0  0  0  0  0  0  0999 V2000
   -1.8185   -1.0367   -0.0284 N   0  0  0  0  0  0  0  0  0  0  0  0
   -1.5071    0.1880    0.4908 N   0  0  0  0  0  0  0  0  0  0  0  0
   -2.4110    1.0033    0.0184 C   0  0  0  0  0  0  0  0  0  0  0  0
   -3.3152    0.4080   -0.7911 C   0  0  0  0  0  0  0  0  0  0  0  0
   -2.8730   -0.8680   -0.7681 C   0  0  0  0  0  0  0  0  0  0  0  0
   -1.2663   -1.8635    0.1756 H   0  0  0  0  0  0  0  0  0  0  0  0
   -2.3761    2.0488    0.2930 H   0  0  0  0  0  0  0  0  0  0  0  0
   -4.1590    0.8354   -1.3132 H   0  0  0  0  0  0  0  0  0  0  0  0
   -3.2957   -1.7184   -1.2848 H   0  0  0  0  0  0  0  0  0  0  0  0
   -0.3572    0.3356    1.3791 C   0  0  0  0  0  0  0  0  0  0  0  0
    0.9376    0.1901    0.6323 C   0  0  0  0  0  0  0  0  0  0  0  0
    1.4783   -1.0495    0.5662 N   0  0  0  0  0  0  0  0  0  0  0  0
    2.6301   -1.2280   -0.1143 C   0  0  0  0  0  0  0  0  0  0  0  0
    3.3029   -0.1849   -0.7739 C   0  0  0  0  0  0  0  0  0  0  0  0
    2.7382    1.1037   -0.7155 C   0  0  0  0  0  0  0  0  0  0  0  0
    1.5366    1.3025   -0.0062 C   0  0  0  0  0  0  0  0  0  0  0  0
   -0.4259    1.3147    1.8662 H   0  0  0  0  0  0  0  0  0  0  0  0
   -0.4494   -0.4309    2.1568 H   0  0  0  0  0  0  0  0  0  0  0  0
    3.0194   -2.2403   -0.1282 H   0  0  0  0  0  0  0  0  0  0  0  0
    4.2269   -0.3675   -1.3118 H   0  0  0  0  0  0  0  0  0  0  0  0
    3.2237    1.9360   -1.2132 H   0  0  0  0  0  0  0  0  0  0  0  0
    1.0884    2.2896    0.0434 H   0  0  0  0  0  0  0  0  0  0  0  0
  1  6  1  0  0  0  0
  1  2  1  0  0  0  0
  2 10  1  0  0  0  0
  3  7  1  0  0  0  0
  3  2  1  0  0  0  0
  4  5  2  0  0  0  0
  4  3  1  0  0  0  0
  5  1  1  0  0  0  0
  8  4  1  0  0  0  0
  9  5  1  0  0  0  0
 10 17  1  0  0  0  0
 10 18  1  0  0  0  0
 11 10  1  0  0  0  0
 12 11  1  0  0  0  0
 13 12  2  0  0  0  0
 14 15  2  0  0  0  0
 14 13  1  0  0  0  0
 15 16  1  0  0  0  0
 16 22  1  0  0  0  0
 16 11  2  0  0  0  0
 19 13  1  0  0  0  0
 20 14  1  0  0  0  0
 21 15  1  0  0  0  0
M  END
>  <MD_stabilization_energy>
-17.943

$$$$
/home/frits/SYNOPSISNN5678VALIDATERESULTS/Syn182086/Syn182086.car
 OpenBabel10121811313D

 26 27  0  0  0  0  0  0  0  0999 V2000
    0.8071    2.4389    0.4156 N   0  0  0  0  0  0  0  0  0  0  0  0
    1.4074    1.1779    0.1823 C   0  0  0  0  0  0  0  0  0  0  0  0
    0.7502    0.0000    0.5184 N   0  0  0  0  0  0  0  0  0  0  0  0
    1.4074   -1.1779    0.1823 C   0  0  0  0  0  0  0  0  0  0  0  0
    2.6854   -1.2074   -0.4235 C   0  0  0  0  0  0  0  0  0  0  0  0
    3.3268   -0.0000   -0.7199 C   0  0  0  0  0  0  0  0  0  0  0  0
    2.6854    1.2074   -0.4235 C   0  0  0  0  0  0  0  0  0  0  0  0
    0.8071   -2.4389    0.4156 N   0  0  0  0  0  0  0  0  0  0  0  0
    1.3342    3.2977    0.2799 H   0  0  0  0  0  0  0  0  0  0  0  0
   -0.1768    2.5222    0.6455 H   0  0  0  0  0  0  0  0  0  0  0  0
    3.1772   -2.1437   -0.6707 H   0  0  0  0  0  0  0  0  0  0  0  0
    4.3059   -0.0000   -1.1864 H   0  0  0  0  0  0  0  0  0  0  0  0
    3.1772    2.1437   -0.6707 H   0  0  0  0  0  0  0  0  0  0  0  0
   -0.1768   -2.5222    0.6455 H   0  0  0  0  0  0  0  0  0  0  0  0
    1.3342   -3.2977    0.2799 H   0  0  0  0  0  0  0  0  0  0  0  0
   -0.5425    0.0000    1.2389 C   0  0  0  0  0  0  0  0  0  0  0  0
   -1.7348    0.0000    0.3452 C   0  0  0  0  0  0  0  0  0  0  0  0
   -1.6990   -0.0000   -0.9438 N   0  0  0  0  0  0  0  0  0  0  0  0
   -2.9484   -0.0000   -1.3310 C   0  0  0  0  0  0  0  0  0  0  0  0
   -3.7615    0.0000   -0.3059 N   0  0  0  0  0  0  0  0  0  0  0  0
   -3.0299    0.0000    0.7515 C   0  0  0  0  0  0  0  0  0  0  0  0
   -0.5692    0.8670    1.9062 H   0  0  0  0  0  0  0  0  0  0  0  0
   -0.5692   -0.8670    1.9062 H   0  0  0  0  0  0  0  0  0  0  0  0
   -0.8851   -0.0000   -1.5465 H   0  0  0  0  0  0  0  0  0  0  0  0
   -3.2699   -0.0000   -2.3639 H   0  0  0  0  0  0  0  0  0  0  0  0
   -3.4652    0.0000    1.7415 H   0  0  0  0  0  0  0  0  0  0  0  0
  1 10  1  0  0  0  0
  2  1  1  0  0  0  0
  2  3  1  0  0  0  0
  3 16  1  0  0  0  0
  4  8  1  0  0  0  0
  4  3  1  0  0  0  0
  5  4  2  0  0  0  0
  6  7  1  0  0  0  0
  6  5  1  0  0  0  0
  7  2  2  0  0  0  0
  8 14  1  0  0  0  0
  9  1  1  0  0  0  0
 11  5  1  0  0  0  0
 12  6  1  0  0  0  0
 13  7  1  0  0  0  0
 15  8  1  0  0  0  0
 16 22  1  0  0  0  0
 16 23  1  0  0  0  0
 17 21  2  0  0  0  0
 17 16  1  0  0  0  0
 18 17  1  0  0  0  0
 19 18  1  0  0  0  0
 19 20  2  0  0  0  0
 20 21  1  0  0  0  0
 21 26  1  0  0  0  0
 24 18  1  0  0  0  0
 25 19  1  0  0  0  0
M  END
>  <MD_stabilization_energy>
-17.941

$$$$
/home/frits/SYNOPSISNN10VALIDATERESULTS/Syn032636/Syn032636.car
 OpenBabel10121811313D

 25 26  0  0  1  0  0  0  0  0999 V2000
   -1.6648   -1.4380   -0.0216 N   0  0  0  0  0  0  0  0  0  0  0  0
   -1.3191   -0.1926   -0.4784 N   0  0  0  0  0  0  0  0  0  0  0  0
   -2.1962    0.5998    0.0824 C   0  0  2  0  0  0  0  0  0  0  0  0
   -3.1027   -0.0060    0.8835 C   0  0  0  0  0  0  0  0  0  0  0  0
   -2.6950   -1.2880    0.7612 C   0  0  0  0  0  0  0  0  0  0  0  0
   -2.1999    1.9632   -0.1272 N   0  0  0  0  0  0  0  0  0  0  0  0
   -1.1556   -2.2720   -0.2920 H   0  0  0  0  0  0  0  0  0  0  0  0
   -3.9209    0.4040    1.4593 H   0  0  0  0  0  0  0  0  0  0  0  0
   -3.1279   -2.1592    1.2327 H   0  0  0  0  0  0  0  0  0  0  0  0
   -2.8841    2.5696    0.3175 H   0  0  0  0  0  0  0  0  0  0  0  0
   -1.5141    2.3967   -0.7360 H   0  0  0  0  0  0  0  0  0  0  0  0
   -0.1778   -0.0675   -1.3894 C   0  0  0  0  0  0  0  0  0  0  0  0
    1.1319   -0.0070   -0.6476 C   0  0  0  0  0  0  0  0  0  0  0  0
    1.9019   -1.1798   -0.4476 C   0  0  0  0  0  0  0  0  0  0  0  0
    3.1163   -1.1249    0.2625 C   0  0  0  0  0  0  0  0  0  0  0  0
    3.5746    0.0986    0.7834 C   0  0  0  0  0  0  0  0  0  0  0  0
    2.8180    1.2693    0.5949 C   0  0  0  0  0  0  0  0  0  0  0  0
    1.6032    1.2188   -0.1147 C   0  0  0  0  0  0  0  0  0  0  0  0
   -0.3247    0.8334   -1.9944 H   0  0  0  0  0  0  0  0  0  0  0  0
   -0.2057   -0.9190   -2.0787 H   0  0  0  0  0  0  0  0  0  0  0  0
    3.6997   -2.0277    0.4091 H   0  0  0  0  0  0  0  0  0  0  0  0
    4.5105    0.1393    1.3305 H   0  0  0  0  0  0  0  0  0  0  0  0
    3.1715    2.2126    0.9976 H   0  0  0  0  0  0  0  0  0  0  0  0
    1.0334    2.1326   -0.2488 H   0  0  0  0  0  0  0  0  0  0  0  0
    1.5638   -2.1334   -0.8405 H   0  0  0  0  0  0  0  0  0  0  0  0
  1  5  1  0  0  0  0
  2  1  1  0  0  0  0
  2  3  1  0  0  0  0
  3  6  1  6  0  0  0
  3  4  1  0  0  0  0
  4  8  1  0  0  0  0
  5  4  2  0  0  0  0
  5  9  1  0  0  0  0
  6 10  1  0  0  0  0
  7  1  1  0  0  0  0
 11  6  1  0  0  0  0
 12 13  1  0  0  0  0
 12  2  1  0  0  0  0
 13 14  2  0  0  0  0
 13 18  1  0  0  0  0
 14 15  1  0  0  0  0
 15 21  1  0  0  0  0
 15 16  2  0  0  0  0
 16 22  1  0  0  0  0
 17 16  1  0  0  0  0
 17 23  1  0  0  0  0
 18 17  2  0  0  0  0
 19 12  1  0  0  0  0
 20 12  1  0  0  0  0
 24 18  1  0  0  0  0
 25 14  1  0  0  0  0
M  END
>  <MD_stabilization_energy>
-17.937

$$$$
/home/frits/SYNOPSISNN09VALIDATERESULTS/Syn075462/Syn075462.car
 OpenBabel10121811313D

 24 25  0  0  0  0  0  0  0  0999 V2000
    2.7546   -0.8898   -0.6720 N   0  0  0  0  0  0  0  0  0  0  0  0
    1.6634   -1.3296   -0.0906 C   0  0  0  0  0  0  0  0  0  0  0  0
    1.0847   -0.4032    0.6541 N   0  0  0  0  0  0  0  0  0  0  0  0
    1.8435    0.7149    0.5608 C   0  0  0  0  0  0  0  0  0  0  0  0
    2.9115    0.3882   -0.2964 C   0  0  0  0  0  0  0  0  0  0  0  0
    3.9381    1.2170   -0.6860 N   0  0  0  0  0  0  0  0  0  0  0  0
    3.3576   -1.4290   -1.2894 H   0  0  0  0  0  0  0  0  0  0  0  0
    1.2898   -2.3373   -0.2153 H   0  0  0  0  0  0  0  0  0  0  0  0
    1.5166    1.5845    1.1155 H   0  0  0  0  0  0  0  0  0  0  0  0
    4.6642    0.8811   -1.3114 H   0  0  0  0  0  0  0  0  0  0  0  0
    3.9940    2.1784   -0.3607 H   0  0  0  0  0  0  0  0  0  0  0  0
   -0.1418   -0.5710    1.4352 C   0  0  0  0  0  0  0  0  0  0  0  0
   -1.3703   -0.2104    0.6424 C   0  0  0  0  0  0  0  0  0  0  0  0
   -2.0537   -1.1882   -0.1242 C   0  0  0  0  0  0  0  0  0  0  0  0
   -3.1836   -0.7908   -0.8628 C   0  0  0  0  0  0  0  0  0  0  0  0
   -3.6465    0.4754   -0.8810 N   0  0  0  0  0  0  0  0  0  0  0  0
   -2.9952    1.4065   -0.1552 C   0  0  0  0  0  0  0  0  0  0  0  0
   -1.8557    1.1218    0.6198 C   0  0  0  0  0  0  0  0  0  0  0  0
   -0.1874   -1.6120    1.7765 H   0  0  0  0  0  0  0  0  0  0  0  0
   -0.0585    0.0538    2.3322 H   0  0  0  0  0  0  0  0  0  0  0  0
   -1.7234   -2.2216   -0.1473 H   0  0  0  0  0  0  0  0  0  0  0  0
   -3.7389   -1.5048   -1.4614 H   0  0  0  0  0  0  0  0  0  0  0  0
   -3.4030    2.4106   -0.2007 H   0  0  0  0  0  0  0  0  0  0  0  0
   -1.3688    1.9110    1.1835 H   0  0  0  0  0  0  0  0  0  0  0  0
  1  5  1  0  0  0  0
  1  2  1  0  0  0  0
  2  3  1  0  0  0  0
  3 12  1  0  0  0  0
  4  3  1  0  0  0  0
  4  9  1  0  0  0  0
  5  4  2  0  0  0  0
  6 11  1  0  0  0  0
  6  5  1  0  0  0  0
  7  1  1  0  0  0  0
  8  2  1  0  0  0  0
 10  6  1  0  0  0  0
 12 19  1  0  0  0  0
 12 20  1  0  0  0  0
 13 12  1  0  0  0  0
 14 13  2  0  0  0  0
 15 14  1  0  0  0  0
 16 15  2  0  0  0  0
 16 17  1  0  0  0  0
 17 18  2  0  0  0  0
 18 13  1  0  0  0  0
 18 24  1  0  0  0  0
 21 14  1  0  0  0  0
 22 15  1  0  0  0  0
 23 17  1  0  0  0  0
M  END
>  <MD_stabilization_energy>
-17.933

$$$$
/home/frits/SYNOPSISNN11VALIDATERESULTS/Syn541511/Syn541511.car
 OpenBabel10121811313D

 23 24  0  0  0  0  0  0  0  0999 V2000
   -1.9710   -1.0545    0.1733 N   0  0  0  0  0  0  0  0  0  0  0  0
   -1.5183    0.0376   -0.5110 N   0  0  0  0  0  0  0  0  0  0  0  0
   -2.3079    1.0169   -0.1598 C   0  0  0  0  0  0  0  0  0  0  0  0
   -3.2661    0.6577    0.7231 C   0  0  0  0  0  0  0  0  0  0  0  0
   -2.9853   -0.6539    0.8797 C   0  0  0  0  0  0  0  0  0  0  0  0
   -1.5353   -1.9663    0.0875 H   0  0  0  0  0  0  0  0  0  0  0  0
   -2.1478    2.0015   -0.5779 H   0  0  0  0  0  0  0  0  0  0  0  0
   -4.0426    1.2554    1.1782 H   0  0  0  0  0  0  0  0  0  0  0  0
   -3.5030   -1.3649    1.5085 H   0  0  0  0  0  0  0  0  0  0  0  0
   -0.3712   -0.0754   -1.4094 C   0  0  0  0  0  0  0  0  0  0  0  0
    0.9338   -0.0157   -0.6612 C   0  0  0  0  0  0  0  0  0  0  0  0
    1.6418   -1.2026   -0.3494 C   0  0  0  0  0  0  0  0  0  0  0  0
    2.8528   -1.1444    0.3664 C   0  0  0  0  0  0  0  0  0  0  0  0
    3.3685    0.0969    0.7814 C   0  0  0  0  0  0  0  0  0  0  0  0
    2.6728    1.2821    0.4813 C   0  0  0  0  0  0  0  0  0  0  0  0
    1.4615    1.2281   -0.2343 C   0  0  0  0  0  0  0  0  0  0  0  0
   -0.4749   -1.0145   -1.9647 H   0  0  0  0  0  0  0  0  0  0  0  0
   -0.4368    0.7408   -2.1377 H   0  0  0  0  0  0  0  0  0  0  0  0
    1.2582   -2.1692   -0.6599 H   0  0  0  0  0  0  0  0  0  0  0  0
    3.3894   -2.0581    0.5991 H   0  0  0  0  0  0  0  0  0  0  0  0
    4.3017    0.1401    1.3328 H   0  0  0  0  0  0  0  0  0  0  0  0
    3.0701    2.2390    0.8026 H   0  0  0  0  0  0  0  0  0  0  0  0
    0.9366    2.1519   -0.4556 H   0  0  0  0  0  0  0  0  0  0  0  0
  1  5  1  0  0  0  0
  2  3  1  0  0  0  0
  2  1  1  0  0  0  0
  3  4  1  0  0  0  0
  4  5  2  0  0  0  0
  4  8  1  0  0  0  0
  5  9  1  0  0  0  0
  6  1  1  0  0  0  0
  7  3  1  0  0  0  0
 10 11  1  0  0  0  0
 10  2  1  0  0  0  0
 11 12  2  0  0  0  0
 11 16  1  0  0  0  0
 12 13  1  0  0  0  0
 13 20  1  0  0  0  0
 13 14  2  0  0  0  0
 14 21  1  0  0  0  0
 15 14  1  0  0  0  0
 15 22  1  0  0  0  0
 16 15  2  0  0  0  0
 17 10  1  0  0  0  0
 18 10  1  0  0  0  0
 19 12  1  0  0  0  0
 23 16  1  0  0  0  0
M  END
>  <MD_stabilization_energy>
-17.931

$$$$
/home/frits/SYNOPSISNN09VALIDATERESULTS/Syn487654/Syn487654.car
 OpenBabel10121811313D

 26 27  0  0  1  0  0  0  0  0999 V2000
    1.6253    1.2274   -0.5693 N   0  0  0  0  0  0  0  0  0  0  0  0
    0.9166    0.0528   -0.7345 N   0  0  0  0  0  0  0  0  0  0  0  0
    1.6439   -0.8820   -0.1744 C   0  0  0  0  0  0  0  0  0  0  0  0
    2.7811   -0.3876    0.3552 C   0  0  0  0  0  0  0  0  0  0  0  0
    2.7139    0.9288    0.0788 C   0  0  0  0  0  0  0  0  0  0  0  0
    3.7772   -1.0669    1.0197 N   0  0  0  0  0  0  0  0  0  0  0  0
    1.2899    2.1185   -0.9182 H   0  0  0  0  0  0  0  0  0  0  0  0
    1.3006   -1.9083   -0.1790 H   0  0  0  0  0  0  0  0  0  0  0  0
    3.4234    1.7087    0.3214 H   0  0  0  0  0  0  0  0  0  0  0  0
    4.5964   -0.5820    1.3767 H   0  0  0  0  0  0  0  0  0  0  0  0
    3.7219   -2.0707    1.1705 H   0  0  0  0  0  0  0  0  0  0  0  0
   -0.3657    0.0460   -1.4400 C   0  0  0  0  0  0  0  0  0  0  0  0
   -1.5107   -0.2096   -0.5228 C   0  0  1  0  0  0  0  0  0  0  0  0
   -2.1738   -1.3475   -0.4788 N   0  0  0  0  0  0  0  0  0  0  0  0
   -3.1342   -1.2471    0.4511 C   0  0  0  0  0  0  0  0  0  0  0  0
   -3.0280    0.0434    0.9937 C   0  0  0  0  0  0  0  0  0  0  0  0
   -2.0048    0.6549    0.3528 N   0  0  0  0  0  0  0  0  0  0  0  0
   -0.4895    1.0073   -1.9496 H   0  0  0  0  0  0  0  0  0  0  0  0
   -0.3003   -0.7310   -2.2094 H   0  0  0  0  0  0  0  0  0  0  0  0
   -2.0006   -2.1720   -1.0499 H   0  0  0  0  0  0  0  0  0  0  0  0
   -3.7617   -2.1155    0.5966 H   0  0  0  0  0  0  0  0  0  0  0  0
   -3.5516    0.6057    1.7556 H   0  0  0  0  0  0  0  0  0  0  0  0
   -1.5796    2.0221    0.6469 C   0  0  0  0  0  0  0  0  0  0  0  0
   -1.3853    2.5420   -0.2963 H   0  0  0  0  0  0  0  0  0  0  0  0
   -0.6719    1.9730    1.2565 H   0  0  0  0  0  0  0  0  0  0  0  0
   -2.3727    2.5435    1.1928 H   0  0  0  0  0  0  0  0  0  0  0  0
  1  5  1  0  0  0  0
  2  1  1  0  0  0  0
  2  3  1  0  0  0  0
  3  4  1  0  0  0  0
  4  6  1  0  0  0  0
  5  9  1  0  0  0  0
  5  4  2  0  0  0  0
  6 11  1  0  0  0  0
  6 10  1  0  0  0  0
  7  1  1  0  0  0  0
  8  3  1  0  0  0  0
 12  2  1  0  0  0  0
 13 12  1  1  0  0  0
 13 14  1  0  0  0  0
 13 17  1  0  0  0  0
 14 15  1  0  0  0  0
 15 21  1  0  0  0  0
 15 16  2  0  0  0  0
 16 22  1  0  0  0  0
 17 23  1  0  0  0  0
 17 16  1  0  0  0  0
 18 12  1  0  0  0  0
 19 12  1  0  0  0  0
 20 14  1  0  0  0  0
 23 26  1  0  0  0  0
 23 25  1  0  0  0  0
 24 23  1  0  0  0  0
M  END
>  <MD_stabilization_energy>
-17.922

$$$$
/home/frits/SYNOPSISNN5678VALIDATERESULTS/Syn193817/Syn193817.car
 OpenBabel10121811313D

 25 26  0  0  0  0  0  0  0  0999 V2000
    0.9460    0.9323    0.4251 N   0  0  0  0  0  0  0  0  0  0  0  0
    0.4715   -0.3188    0.7511 N   0  0  0  0  0  0  0  0  0  0  0  0
    1.4118   -1.1642    0.3998 C   0  0  0  0  0  0  0  0  0  0  0  0
    2.4916   -0.5587   -0.1467 C   0  0  0  0  0  0  0  0  0  0  0  0
    2.1205    0.7403   -0.0950 C   0  0  0  0  0  0  0  0  0  0  0  0
    2.8902    1.7923   -0.5433 N   0  0  0  0  0  0  0  0  0  0  0  0
    3.7483   -1.1839   -0.6686 C   0  0  0  0  0  0  0  0  0  0  0  0
    0.4025    1.7727    0.5948 H   0  0  0  0  0  0  0  0  0  0  0  0
    1.2625   -2.2234    0.5619 H   0  0  0  0  0  0  0  0  0  0  0  0
    2.5420    2.7433   -0.4717 H   0  0  0  0  0  0  0  0  0  0  0  0
    3.8102    1.6542   -0.9525 H   0  0  0  0  0  0  0  0  0  0  0  0
    3.8599   -0.9728   -1.7364 H   0  0  0  0  0  0  0  0  0  0  0  0
    3.7257   -2.2697   -0.5351 H   0  0  0  0  0  0  0  0  0  0  0  0
    4.6170   -0.7925   -0.1308 H   0  0  0  0  0  0  0  0  0  0  0  0
   -0.8453   -0.4710    1.3676 C   0  0  0  0  0  0  0  0  0  0  0  0
   -1.9450   -0.2450    0.3942 C   0  0  0  0  0  0  0  0  0  0  0  0
   -2.6985    0.8128    0.4551 N   0  0  0  0  0  0  0  0  0  0  0  0
   -3.5745    0.7072   -0.5736 N   0  0  0  0  0  0  0  0  0  0  0  0
   -3.2822   -0.4086   -1.1796 C   0  0  0  0  0  0  0  0  0  0  0  0
   -2.2492   -1.0821   -0.6247 C   0  0  0  0  0  0  0  0  0  0  0  0
   -0.9070   -1.4810    1.7889 H   0  0  0  0  0  0  0  0  0  0  0  0
   -0.8968    0.2397    2.2002 H   0  0  0  0  0  0  0  0  0  0  0  0
   -2.7273    1.6070    1.0848 H   0  0  0  0  0  0  0  0  0  0  0  0
   -3.8624   -0.6998   -2.0440 H   0  0  0  0  0  0  0  0  0  0  0  0
   -1.8007   -2.0205   -0.9191 H   0  0  0  0  0  0  0  0  0  0  0  0
  1  8  1  0  0  0  0
  1  2  1  0  0  0  0
  2 15  1  0  0  0  0
  3  9  1  0  0  0  0
  3  2  1  0  0  0  0
  4  5  2  0  0  0  0
  4  3  1  0  0  0  0
  5  1  1  0  0  0  0
  6 10  1  0  0  0  0
  6  5  1  0  0  0  0
  7 13  1  0  0  0  0
  7  4  1  0  0  0  0
  7 14  1  0  0  0  0
 11  6  1  0  0  0  0
 12  7  1  0  0  0  0
 15 21  1  0  0  0  0
 15 22  1  0  0  0  0
 16 17  1  0  0  0  0
 16 15  1  0  0  0  0
 17 23  1  0  0  0  0
 18 17  1  0  0  0  0
 19 20  1  0  0  0  0
 19 18  2  0  0  0  0
 20 16  2  0  0  0  0
 24 19  1  0  0  0  0
 25 20  1  0  0  0  0
M  END
>  <MD_stabilization_energy>
-17.918

$$$$
/home/frits/SYNOPSISNN09VALIDATERESULTS/Syn100446/Syn100446.car
 OpenBabel10121811313D

 22 23  0  0  1  0  0  0  0  0999 V2000
   -1.7131   -1.3464    0.2866 N   0  0  0  0  0  0  0  0  0  0  0  0
   -1.0444   -0.1696    0.5028 N   0  0  0  0  0  0  0  0  0  0  0  0
   -1.7634    0.7210   -0.1283 C   0  0  2  0  0  0  0  0  0  0  0  0
   -2.8642    0.2457   -0.7545 C   0  0  0  0  0  0  0  0  0  0  0  0
   -2.7557   -1.0647   -0.4425 C   0  0  0  0  0  0  0  0  0  0  0  0
   -1.4172    2.0554   -0.1555 N   0  0  0  0  0  0  0  0  0  0  0  0
   -1.3876   -2.2310    0.6602 H   0  0  0  0  0  0  0  0  0  0  0  0
   -3.6184    0.7544   -1.3389 H   0  0  0  0  0  0  0  0  0  0  0  0
   -3.4260   -1.8623   -0.7309 H   0  0  0  0  0  0  0  0  0  0  0  0
   -1.9863    2.7456   -0.6382 H   0  0  0  0  0  0  0  0  0  0  0  0
   -0.5689    2.3773    0.2987 H   0  0  0  0  0  0  0  0  0  0  0  0
    0.1817   -0.1746    1.3058 C   0  0  0  0  0  0  0  0  0  0  0  0
    1.4029   -0.1639    0.4584 C   0  0  0  0  0  0  0  0  0  0  0  0
    2.1476    0.8974    0.3535 N   0  0  0  0  0  0  0  0  0  0  0  0
    3.1542    0.5657   -0.4908 N   0  0  0  0  0  0  0  0  0  0  0  0
    2.9407   -0.6729   -0.8337 C   0  0  0  0  0  0  0  0  0  0  0  0
    1.8385   -1.2178   -0.2709 C   0  0  0  0  0  0  0  0  0  0  0  0
    0.1700   -1.0537    1.9595 H   0  0  0  0  0  0  0  0  0  0  0  0
    0.1434    0.7100    1.9510 H   0  0  0  0  0  0  0  0  0  0  0  0
    2.0956    1.8239    0.7627 H   0  0  0  0  0  0  0  0  0  0  0  0
    3.6314   -1.1519   -1.5136 H   0  0  0  0  0  0  0  0  0  0  0  0
    1.4306   -2.2128   -0.3799 H   0  0  0  0  0  0  0  0  0  0  0  0
  1  2  1  0  0  0  0
  1  7  1  0  0  0  0
  2 12  1  0  0  0  0
  3  6  1  6  0  0  0
  3  2  1  0  0  0  0
  4  5  2  0  0  0  0
  4  3  1  0  0  0  0
  5  1  1  0  0  0  0
  6 11  1  0  0  0  0
  8  4  1  0  0  0  0
  9  5  1  0  0  0  0
 10  6  1  0  0  0  0
 12 19  1  0  0  0  0
 12 18  1  0  0  0  0
 13 12  1  0  0  0  0
 14 13  1  0  0  0  0
 14 20  1  0  0  0  0
 15 14  1  0  0  0  0
 16 15  2  0  0  0  0
 16 17  1  0  0  0  0
 17 13  2  0  0  0  0
 21 16  1  0  0  0  0
 22 17  1  0  0  0  0
M  END
>  <MD_stabilization_energy>
-17.916

$$$$
/home/frits/SYNOPSISNN10VALIDATERESULTS/Syn024840/Syn024840.car
 OpenBabel10121811313D

 24 25  0  0  1  0  0  0  0  0999 V2000
    4.2922    0.0810    0.9513 N   0  0  0  0  0  0  0  0  0  0  0  0
    3.0106    0.0509    0.3653 C   0  0  1  0  0  0  0  0  0  0  0  0
    2.2609    1.2409    0.2284 C   0  0  0  0  0  0  0  0  0  0  0  0
    0.9875    1.1524   -0.3635 C   0  0  0  0  0  0  0  0  0  0  0  0
    0.4332   -0.0104   -0.8104 N   0  0  0  0  0  0  0  0  0  0  0  0
    1.1803   -1.1414   -0.6676 C   0  0  0  0  0  0  0  0  0  0  0  0
    2.4635   -1.1695   -0.0911 C   0  0  0  0  0  0  0  0  0  0  0  0
    4.8362   -0.7719    1.0526 H   0  0  0  0  0  0  0  0  0  0  0  0
    4.6908    0.9560    1.2817 H   0  0  0  0  0  0  0  0  0  0  0  0
    2.6422    2.2001    0.5647 H   0  0  0  0  0  0  0  0  0  0  0  0
    0.3910    2.0522   -0.4797 H   0  0  0  0  0  0  0  0  0  0  0  0
    0.7380   -2.0662   -1.0253 H   0  0  0  0  0  0  0  0  0  0  0  0
    3.0046   -2.1069   -0.0063 H   0  0  0  0  0  0  0  0  0  0  0  0
   -0.9015   -0.0313   -1.4229 C   0  0  0  0  0  0  0  0  0  0  0  0
   -1.9884   -0.0505   -0.4080 C   0  0  0  0  0  0  0  0  0  0  0  0
   -2.7618    0.9504   -0.1615 N   0  0  0  0  0  0  0  0  0  0  0  0
   -3.5668    0.5470    0.7877 C   0  0  0  0  0  0  0  0  0  0  0  0
   -3.3063   -0.6870    1.1372 N   0  0  0  0  0  0  0  0  0  0  0  0
   -2.3261   -1.0839    0.4062 C   0  0  0  0  0  0  0  0  0  0  0  0
   -0.9844    0.8515   -2.0677 H   0  0  0  0  0  0  0  0  0  0  0  0
   -0.9767   -0.9094   -2.0750 H   0  0  0  0  0  0  0  0  0  0  0  0
   -2.7636    1.8634   -0.6018 H   0  0  0  0  0  0  0  0  0  0  0  0
   -4.3474    1.1531    1.2277 H   0  0  0  0  0  0  0  0  0  0  0  0
   -1.9166   -2.0803    0.5014 H   0  0  0  0  0  0  0  0  0  0  0  0
  1  8  1  0  0  0  0
  1  9  1  0  0  0  0
  2  1  1  6  0  0  0
  3  2  1  0  0  0  0
  3 10  1  0  0  0  0
  4  3  2  0  0  0  0
  5  6  1  0  0  0  0
  5  4  1  0  0  0  0
  6  7  2  0  0  0  0
  7 13  1  0  0  0  0
  7  2  1  0  0  0  0
 11  4  1  0  0  0  0
 12  6  1  0  0  0  0
 14  5  1  0  0  0  0
 14 15  1  0  0  0  0
 15 16  1  0  0  0  0
 15 19  2  0  0  0  0
 16 17  1  0  0  0  0
 17 18  2  0  0  0  0
 17 23  1  0  0  0  0
 19 24  1  0  0  0  0
 19 18  1  0  0  0  0
 20 14  1  0  0  0  0
 21 14  1  0  0  0  0
 22 16  1  0  0  0  0
M  END
>  <MD_stabilization_energy>
-17.916

$$$$
/home/frits/SYNOPSISNN12VALIDATERESULTS/Syn071402/Syn071402.car
 OpenBabel10121811313D

 22 23  0  0  0  0  0  0  0  0999 V2000
    3.1448   -0.6913   -0.7257 N   0  0  0  0  0  0  0  0  0  0  0  0
    2.1451   -1.0133    0.0582 C   0  0  0  0  0  0  0  0  0  0  0  0
    1.5128    0.0502    0.5141 N   0  0  0  0  0  0  0  0  0  0  0  0
    2.1422    1.1313   -0.0018 C   0  0  0  0  0  0  0  0  0  0  0  0
    3.1938    0.6470   -0.8036 C   0  0  0  0  0  0  0  0  0  0  0  0
    3.7714   -1.3426   -1.1919 H   0  0  0  0  0  0  0  0  0  0  0  0
    1.8790   -2.0351    0.2952 H   0  0  0  0  0  0  0  0  0  0  0  0
    1.7559    2.1043    0.2703 H   0  0  0  0  0  0  0  0  0  0  0  0
    3.9750    1.0680   -1.4211 H   0  0  0  0  0  0  0  0  0  0  0  0
    0.3583    0.0462    1.4141 C   0  0  0  0  0  0  0  0  0  0  0  0
   -0.9458    0.0187    0.6613 C   0  0  0  0  0  0  0  0  0  0  0  0
   -1.5608   -1.2120    0.3176 C   0  0  0  0  0  0  0  0  0  0  0  0
   -2.7681   -1.1787   -0.4046 C   0  0  0  0  0  0  0  0  0  0  0  0
   -3.3672   -0.0339   -0.7898 N   0  0  0  0  0  0  0  0  0  0  0  0
   -2.7811    1.1366   -0.4666 C   0  0  0  0  0  0  0  0  0  0  0  0
   -1.5746    1.2221    0.2524 C   0  0  0  0  0  0  0  0  0  0  0  0
    0.4234    0.9371    2.0497 H   0  0  0  0  0  0  0  0  0  0  0  0
    0.4469   -0.8233    2.0762 H   0  0  0  0  0  0  0  0  0  0  0  0
   -1.1210   -2.1628    0.6004 H   0  0  0  0  0  0  0  0  0  0  0  0
   -3.2752   -2.0949   -0.6872 H   0  0  0  0  0  0  0  0  0  0  0  0
   -3.2984    2.0306   -0.7978 H   0  0  0  0  0  0  0  0  0  0  0  0
   -1.1453    2.1915    0.4838 H   0  0  0  0  0  0  0  0  0  0  0  0
  1  2  1  0  0  0  0
  2  7  1  0  0  0  0
  2  3  1  0  0  0  0
  3 10  1  0  0  0  0
  4  8  1  0  0  0  0
  4  3  1  0  0  0  0
  5  1  1  0  0  0  0
  5  4  2  0  0  0  0
  6  1  1  0  0  0  0
  9  5  1  0  0  0  0
 10 17  1  0  0  0  0
 10 18  1  0  0  0  0
 11 10  1  0  0  0  0
 12 19  1  0  0  0  0
 12 11  1  0  0  0  0
 13 12  2  0  0  0  0
 14 15  2  0  0  0  0
 14 13  1  0  0  0  0
 15 16  1  0  0  0  0
 16 22  1  0  0  0  0
 16 11  2  0  0  0  0
 20 13  1  0  0  0  0
 21 15  1  0  0  0  0
M  END
>  <MD_stabilization_energy>
-17.911

$$$$
/home/frits/SYNOPSISNN5678VALIDATERESULTS/Syn208555/Syn208555.car
 OpenBabel10121811313D

 24 25  0  0  0  0  0  0  0  0999 V2000
   -2.8114   -1.2879    0.6935 N   0  0  0  0  0  0  0  0  0  0  0  0
   -1.7716   -1.3951   -0.1013 C   0  0  0  0  0  0  0  0  0  0  0  0
   -1.3212   -0.2190   -0.5030 N   0  0  0  0  0  0  0  0  0  0  0  0
   -2.1344    0.7003    0.0711 C   0  0  0  0  0  0  0  0  0  0  0  0
   -3.0911    0.0151    0.8439 C   0  0  0  0  0  0  0  0  0  0  0  0
   -2.0512    2.0672   -0.0710 N   0  0  0  0  0  0  0  0  0  0  0  0
   -3.3165   -2.0601    1.1205 H   0  0  0  0  0  0  0  0  0  0  0  0
   -1.3432   -2.3477   -0.3844 H   0  0  0  0  0  0  0  0  0  0  0  0
   -3.9322    0.2617    1.4774 H   0  0  0  0  0  0  0  0  0  0  0  0
   -2.7005    2.6865    0.4061 H   0  0  0  0  0  0  0  0  0  0  0  0
   -1.3420    2.4892   -0.6613 H   0  0  0  0  0  0  0  0  0  0  0  0
   -0.1689   -0.0779   -1.3993 C   0  0  0  0  0  0  0  0  0  0  0  0
    1.1377   -0.0515   -0.6500 C   0  0  0  0  0  0  0  0  0  0  0  0
    1.6722    1.1537   -0.1356 C   0  0  0  0  0  0  0  0  0  0  0  0
    2.8270    1.2197    0.5583 N   0  0  0  0  0  0  0  0  0  0  0  0
    3.5133    0.0800    0.7777 C   0  0  0  0  0  0  0  0  0  0  0  0
    3.0811   -1.1765    0.3188 C   0  0  0  0  0  0  0  0  0  0  0  0
    1.8731   -1.2386   -0.4041 C   0  0  0  0  0  0  0  0  0  0  0  0
   -0.1910   -0.9066   -2.1170 H   0  0  0  0  0  0  0  0  0  0  0  0
   -0.3011    0.8412   -1.9804 H   0  0  0  0  0  0  0  0  0  0  0  0
    1.1662    2.1027   -0.2786 H   0  0  0  0  0  0  0  0  0  0  0  0
    4.4358    0.1838    1.3388 H   0  0  0  0  0  0  0  0  0  0  0  0
    3.6611   -2.0716    0.5161 H   0  0  0  0  0  0  0  0  0  0  0  0
    1.5174   -2.1968   -0.7682 H   0  0  0  0  0  0  0  0  0  0  0  0
  1  5  1  0  0  0  0
  1  7  1  0  0  0  0
  2  1  1  0  0  0  0
  3  2  1  0  0  0  0
  3  4  1  0  0  0  0
  4  5  2  0  0  0  0
  5  9  1  0  0  0  0
  6  4  1  0  0  0  0
  6 10  1  0  0  0  0
  8  2  1  0  0  0  0
 11  6  1  0  0  0  0
 12 13  1  0  0  0  0
 12  3  1  0  0  0  0
 13 18  2  0  0  0  0
 13 14  1  0  0  0  0
 14 15  2  0  0  0  0
 15 16  1  0  0  0  0
 16 22  1  0  0  0  0
 17 23  1  0  0  0  0
 17 16  2  0  0  0  0
 18 17  1  0  0  0  0
 19 12  1  0  0  0  0
 20 12  1  0  0  0  0
 21 14  1  0  0  0  0
 24 18  1  0  0  0  0
M  END
>  <MD_stabilization_energy>
-17.910

$$$$
/home/frits/SYNOPSISNN5678VALIDATERESULTS/Syn414369/Syn414369.car
 OpenBabel10121811313D

 26 27  0  0  0  0  0  0  0  0999 V2000
   -0.0870    2.4945    0.0360 N   0  0  0  0  0  0  0  0  0  0  0  0
   -0.9320    1.3630    0.0199 C   0  0  0  0  0  0  0  0  0  0  0  0
   -0.5295    0.2127   -0.6223 N   0  0  0  0  0  0  0  0  0  0  0  0
   -1.4029   -0.8420   -0.5866 C   0  0  0  0  0  0  0  0  0  0  0  0
   -2.6581   -0.8101    0.0565 C   0  0  0  0  0  0  0  0  0  0  0  0
   -3.0479    0.3781    0.7040 C   0  0  0  0  0  0  0  0  0  0  0  0
   -2.1767    1.4795    0.6870 C   0  0  0  0  0  0  0  0  0  0  0  0
   -3.5022   -1.9382    0.0518 N   0  0  0  0  0  0  0  0  0  0  0  0
    0.8411    2.4551   -0.3692 H   0  0  0  0  0  0  0  0  0  0  0  0
   -0.3830    3.3598    0.4798 H   0  0  0  0  0  0  0  0  0  0  0  0
   -1.0886   -1.7532   -1.0891 H   0  0  0  0  0  0  0  0  0  0  0  0
   -4.0034    0.4558    1.2134 H   0  0  0  0  0  0  0  0  0  0  0  0
   -2.4698    2.3982    1.1860 H   0  0  0  0  0  0  0  0  0  0  0  0
   -4.4057   -1.9099    0.5170 H   0  0  0  0  0  0  0  0  0  0  0  0
   -3.2200   -2.7954   -0.4159 H   0  0  0  0  0  0  0  0  0  0  0  0
    0.7302   -0.0149   -1.3557 C   0  0  0  0  0  0  0  0  0  0  0  0
    1.8767   -0.2906   -0.4482 C   0  0  0  0  0  0  0  0  0  0  0  0
    2.8865    0.4973   -0.3064 N   0  0  0  0  0  0  0  0  0  0  0  0
    3.6667   -0.0850    0.5678 C   0  0  0  0  0  0  0  0  0  0  0  0
    3.1583   -1.2202    0.9746 N   0  0  0  0  0  0  0  0  0  0  0  0
    2.0425   -1.3735    0.3550 C   0  0  0  0  0  0  0  0  0  0  0  0
    0.6054   -0.8460   -2.0597 H   0  0  0  0  0  0  0  0  0  0  0  0
    0.9174    0.8736   -1.9684 H   0  0  0  0  0  0  0  0  0  0  0  0
    3.0663    1.3780   -0.7746 H   0  0  0  0  0  0  0  0  0  0  0  0
    4.6112    0.3169    0.9094 H   0  0  0  0  0  0  0  0  0  0  0  0
    1.4216   -2.2442    0.5157 H   0  0  0  0  0  0  0  0  0  0  0  0
  1 10  1  0  0  0  0
  2  1  1  0  0  0  0
  2  7  2  0  0  0  0
  3  4  1  0  0  0  0
  3  2  1  0  0  0  0
  4  5  2  0  0  0  0
  5  6  1  0  0  0  0
  6 12  1  0  0  0  0
  7  6  1  0  0  0  0
  7 13  1  0  0  0  0
  8  5  1  0  0  0  0
  8 14  1  0  0  0  0
  9  1  1  0  0  0  0
 11  4  1  0  0  0  0
 15  8  1  0  0  0  0
 16  3  1  0  0  0  0
 16 17  1  0  0  0  0
 17 18  1  0  0  0  0
 17 21  2  0  0  0  0
 18 19  1  0  0  0  0
 19 25  1  0  0  0  0
 19 20  2  0  0  0  0
 21 26  1  0  0  0  0
 21 20  1  0  0  0  0
 22 16  1  0  0  0  0
 23 16  1  0  0  0  0
 24 18  1  0  0  0  0
M  END
>  <MD_stabilization_energy>
-17.902

$$$$
/home/frits/SYNOPSISNN10VALIDATERESULTS/Syn870320/Syn870320.car
 OpenBabel10121811313D

 23 24  0  0  1  0  0  0  0  0999 V2000
   -1.4012    0.3585    0.0188 C   0  0  0  0  0  0  0  0  0  0  0  0
   -1.8142   -0.9763    0.2575 C   0  0  0  0  0  0  0  0  0  0  0  0
   -3.1126   -1.3421    0.2611 N   0  0  0  0  0  0  0  0  0  0  0  0
   -4.0290   -0.3801    0.0385 C   0  0  0  0  0  0  0  0  0  0  0  0
   -3.7523    0.9194   -0.1816 N   0  0  0  0  0  0  0  0  0  0  0  0
   -2.4535    1.2815   -0.1861 C   0  0  0  0  0  0  0  0  0  0  0  0
   -1.1241   -1.7805    0.4780 H   0  0  0  0  0  0  0  0  0  0  0  0
   -5.0728   -0.6751    0.0395 H   0  0  0  0  0  0  0  0  0  0  0  0
   -2.2690    2.3361   -0.3646 H   0  0  0  0  0  0  0  0  0  0  0  0
    2.2970    0.8294    0.1631 N   0  0  0  0  0  0  0  0  0  0  0  0
    3.3282   -0.0486    0.0190 N   0  0  0  0  0  0  0  0  0  0  0  0
    2.7739   -1.1834   -0.2830 C   0  0  0  0  0  0  0  0  0  0  0  0
    1.4275   -1.1296   -0.3493 C   0  0  0  0  0  0  0  0  0  0  0  0
    1.1824    0.1754   -0.0473 C   0  0  2  0  0  0  0  0  0  0  0  0
   -0.0491    0.8095    0.0156 N   0  0  0  0  0  0  0  0  0  0  0  0
    2.4719    1.8013    0.4000 H   0  0  0  0  0  0  0  0  0  0  0  0
    3.3980   -2.0490   -0.4586 H   0  0  0  0  0  0  0  0  0  0  0  0
    0.7530   -1.9336   -0.6029 H   0  0  0  0  0  0  0  0  0  0  0  0
    0.0770    1.8172    0.0539 H   0  0  0  0  0  0  0  0  0  0  0  0
    4.7000    0.4043    0.2035 C   0  0  0  0  0  0  0  0  0  0  0  0
    4.9028    1.1897   -0.5311 H   0  0  0  0  0  0  0  0  0  0  0  0
    5.3734   -0.4446    0.0492 H   0  0  0  0  0  0  0  0  0  0  0  0
    4.7994    0.7885    1.2234 H   0  0  0  0  0  0  0  0  0  0  0  0
  1  2  2  0  0  0  0
  2  3  1  0  0  0  0
  2  7  1  0  0  0  0
  4  8  1  0  0  0  0
  4  3  2  0  0  0  0
  5  4  1  0  0  0  0
  6  5  2  0  0  0  0
  6  1  1  0  0  0  0
  9  6  1  0  0  0  0
 10 16  1  0  0  0  0
 11 10  1  0  0  0  0
 11 20  1  0  0  0  0
 12 11  1  0  0  0  0
 13 12  2  0  0  0  0
 13 14  1  0  0  0  0
 14 15  1  6  0  0  0
 14 10  1  0  0  0  0
 15  1  1  0  0  0  0
 15 19  1  0  0  0  0
 17 12  1  0  0  0  0
 18 13  1  0  0  0  0
 20 23  1  0  0  0  0
 21 20  1  0  0  0  0
 22 20  1  0  0  0  0
M  END
>  <MD_stabilization_energy>
-17.901

$$$$
/home/frits/SYNOPSISNN12VALIDATERESULTS/Syn106767/Syn106767.car
 OpenBabel10121811313D

 22 23  0  0  1  0  0  0  0  0999 V2000
   -1.3806   -1.4359    0.0322 N   0  0  0  0  0  0  0  0  0  0  0  0
   -1.0294   -0.1884    0.4798 N   0  0  0  0  0  0  0  0  0  0  0  0
   -1.9575    0.5920   -0.0090 C   0  0  2  0  0  0  0  0  0  0  0  0
   -2.9077   -0.0234   -0.7498 C   0  0  0  0  0  0  0  0  0  0  0  0
   -2.4675   -1.2984   -0.6726 C   0  0  0  0  0  0  0  0  0  0  0  0
   -1.9647    1.9533    0.2114 N   0  0  0  0  0  0  0  0  0  0  0  0
   -0.8335   -2.2612    0.2522 H   0  0  0  0  0  0  0  0  0  0  0  0
   -3.7720    0.3766   -1.2619 H   0  0  0  0  0  0  0  0  0  0  0  0
   -2.9153   -2.1729   -1.1235 H   0  0  0  0  0  0  0  0  0  0  0  0
   -1.2360    2.3943    0.7624 H   0  0  0  0  0  0  0  0  0  0  0  0
   -2.6923    2.5515   -0.1710 H   0  0  0  0  0  0  0  0  0  0  0  0
    0.1689   -0.0450    1.3099 C   0  0  0  0  0  0  0  0  0  0  0  0
    1.4034    0.0113    0.4922 C   0  0  0  0  0  0  0  0  0  0  0  0
    2.2478   -0.9541    0.4209 N   0  0  0  0  0  0  0  0  0  0  0  0
    3.1832   -0.5487   -0.3975 C   0  0  0  0  0  0  0  0  0  0  0  0
    2.9331    0.6582   -0.8424 N   0  0  0  0  0  0  0  0  0  0  0  0
    1.8255    1.0292   -0.3007 C   0  0  0  0  0  0  0  0  0  0  0  0
    0.0634    0.8632    1.9119 H   0  0  0  0  0  0  0  0  0  0  0  0
    0.1953   -0.8955    2.0003 H   0  0  0  0  0  0  0  0  0  0  0  0
    4.0503   -1.1348   -0.6711 H   0  0  0  0  0  0  0  0  0  0  0  0
    3.5029    1.1935   -1.4869 H   0  0  0  0  0  0  0  0  0  0  0  0
    1.3893    1.9977   -0.5056 H   0  0  0  0  0  0  0  0  0  0  0  0
  1  7  1  0  0  0  0
  1  2  1  0  0  0  0
  2 12  1  0  0  0  0
  3  6  1  6  0  0  0
  3  2  1  0  0  0  0
  4  5  2  0  0  0  0
  4  3  1  0  0  0  0
  5  1  1  0  0  0  0
  6 10  1  0  0  0  0
  8  4  1  0  0  0  0
  9  5  1  0  0  0  0
 11  6  1  0  0  0  0
 12 18  1  0  0  0  0
 12 19  1  0  0  0  0
 13 12  1  0  0  0  0
 14 13  1  0  0  0  0
 15 14  2  0  0  0  0
 16 15  1  0  0  0  0
 16 17  1  0  0  0  0
 17 13  2  0  0  0  0
 20 15  1  0  0  0  0
 21 16  1  0  0  0  0
 22 17  1  0  0  0  0
M  END
>  <MD_stabilization_energy>
-17.898

$$$$
/home/frits/SYNOPSISNN10VALIDATERESULTS/Syn031819/Syn031819.car
 OpenBabel10121811313D

 24 25  0  0  0  0  0  0  0  0999 V2000
    3.3280    1.8396    0.3381 N   0  0  0  0  0  0  0  0  0  0  0  0
    2.5633    0.6686    0.1671 C   0  0  0  0  0  0  0  0  0  0  0  0
    1.3155    0.7079   -0.4950 C   0  0  0  0  0  0  0  0  0  0  0  0
    0.5320   -0.3906   -0.6888 N   0  0  0  0  0  0  0  0  0  0  0  0
    1.0035   -1.5764   -0.2086 C   0  0  0  0  0  0  0  0  0  0  0  0
    2.2313   -1.7195    0.4632 C   0  0  0  0  0  0  0  0  0  0  0  0
    3.0259   -0.5743    0.6541 C   0  0  0  0  0  0  0  0  0  0  0  0
    2.9933    2.7330   -0.0125 H   0  0  0  0  0  0  0  0  0  0  0  0
    4.2250    1.8060    0.8153 H   0  0  0  0  0  0  0  0  0  0  0  0
    0.9279    1.6470   -0.8809 H   0  0  0  0  0  0  0  0  0  0  0  0
    0.3757   -2.4491   -0.3626 H   0  0  0  0  0  0  0  0  0  0  0  0
    2.5568   -2.6886    0.8256 H   0  0  0  0  0  0  0  0  0  0  0  0
    3.9774   -0.6592    1.1700 H   0  0  0  0  0  0  0  0  0  0  0  0
   -0.7580   -0.3043   -1.3830 C   0  0  0  0  0  0  0  0  0  0  0  0
   -1.8697   -0.0227   -0.4417 C   0  0  0  0  0  0  0  0  0  0  0  0
   -2.3714    1.1644   -0.2123 N   0  0  0  0  0  0  0  0  0  0  0  0
   -3.3022    0.9884    0.6607 C   0  0  0  0  0  0  0  0  0  0  0  0
   -3.3605   -0.3346    0.9632 C   0  0  0  0  0  0  0  0  0  0  0  0
   -2.4645   -0.9428    0.2694 N   0  0  0  0  0  0  0  0  0  0  0  0
   -0.9327   -1.2518   -1.9059 H   0  0  0  0  0  0  0  0  0  0  0  0
   -0.6862    0.4784   -2.1470 H   0  0  0  0  0  0  0  0  0  0  0  0
   -2.0970    2.0461   -0.6303 H   0  0  0  0  0  0  0  0  0  0  0  0
   -3.8909    1.8147    1.0346 H   0  0  0  0  0  0  0  0  0  0  0  0
   -4.0060   -0.8694    1.6459 H   0  0  0  0  0  0  0  0  0  0  0  0
  1  9  1  0  0  0  0
  2  1  1  0  0  0  0
  2  7  1  0  0  0  0
  3  2  2  0  0  0  0
  4  3  1  0  0  0  0
  4  5  1  0  0  0  0
  5  6  2  0  0  0  0
  6  7  1  0  0  0  0
  6 12  1  0  0  0  0
  7 13  1  0  0  0  0
  8  1  1  0  0  0  0
 10  3  1  0  0  0  0
 11  5  1  0  0  0  0
 14  4  1  0  0  0  0
 14 15  1  0  0  0  0
 15 16  1  0  0  0  0
 15 19  2  0  0  0  0
 16 17  1  0  0  0  0
 17 18  2  0  0  0  0
 17 23  1  0  0  0  0
 18 24  1  0  0  0  0
 19 18  1  0  0  0  0
 20 14  1  0  0  0  0
 21 14  1  0  0  0  0
 22 16  1  0  0  0  0
M  END
>  <MD_stabilization_energy>
-17.895

$$$$
/home/frits/SYNOPSISNN10VALIDATERESULTS/Syn154334/Syn154334.car
 OpenBabel10121811313D

 26 27  0  0  0  0  0  0  0  0999 V2000
   -1.2257    0.9466   -0.4372 N   0  0  0  0  0  0  0  0  0  0  0  0
   -0.7680   -0.2998   -0.8201 N   0  0  0  0  0  0  0  0  0  0  0  0
   -1.6699   -1.1611   -0.4093 C   0  0  0  0  0  0  0  0  0  0  0  0
   -2.6999   -0.5619    0.2276 C   0  0  0  0  0  0  0  0  0  0  0  0
   -2.3551    0.7426    0.1719 C   0  0  0  0  0  0  0  0  0  0  0  0
   -3.0927    1.7844    0.6938 N   0  0  0  0  0  0  0  0  0  0  0  0
   -3.8107   -1.1600    0.7845 N   0  0  0  0  0  0  0  0  0  0  0  0
   -0.6979    1.7906   -0.6374 H   0  0  0  0  0  0  0  0  0  0  0  0
   -1.5269   -2.2165   -0.5995 H   0  0  0  0  0  0  0  0  0  0  0  0
   -3.9770    1.6368    1.1722 H   0  0  0  0  0  0  0  0  0  0  0  0
   -2.7567    2.7384    0.6079 H   0  0  0  0  0  0  0  0  0  0  0  0
   -3.9370   -2.1677    0.7496 H   0  0  0  0  0  0  0  0  0  0  0  0
   -4.5336   -0.6145    1.2448 H   0  0  0  0  0  0  0  0  0  0  0  0
    0.4962   -0.4262   -1.5406 C   0  0  0  0  0  0  0  0  0  0  0  0
    1.6768   -0.2318   -0.6316 C   0  0  0  0  0  0  0  0  0  0  0  0
    2.2534    0.9933   -0.6147 N   0  0  0  0  0  0  0  0  0  0  0  0
    3.3056    1.2141    0.2010 C   0  0  0  0  0  0  0  0  0  0  0  0
    3.8399    0.2295    1.0498 C   0  0  0  0  0  0  0  0  0  0  0  0
    3.2402   -1.0444    1.0397 C   0  0  0  0  0  0  0  0  0  0  0  0
    2.1415   -1.2869    0.1909 C   0  0  0  0  0  0  0  0  0  0  0  0
    0.5223   -1.4153   -2.0114 H   0  0  0  0  0  0  0  0  0  0  0  0
    0.4882    0.3225   -2.3408 H   0  0  0  0  0  0  0  0  0  0  0  0
    3.7280    2.2127    0.1689 H   0  0  0  0  0  0  0  0  0  0  0  0
    4.6869    0.4446    1.6923 H   0  0  0  0  0  0  0  0  0  0  0  0
    3.6211   -1.8324    1.6803 H   0  0  0  0  0  0  0  0  0  0  0  0
    1.6705   -2.2646    0.1755 H   0  0  0  0  0  0  0  0  0  0  0  0
  1  5  1  0  0  0  0
  2  1  1  0  0  0  0
  2  3  1  0  0  0  0
  3  4  1  0  0  0  0
  4  7  1  0  0  0  0
  5  4  2  0  0  0  0
  5  6  1  0  0  0  0
  6 10  1  0  0  0  0
  7 13  1  0  0  0  0
  8  1  1  0  0  0  0
  9  3  1  0  0  0  0
 11  6  1  0  0  0  0
 12  7  1  0  0  0  0
 14  2  1  0  0  0  0
 14 15  1  0  0  0  0
 15 16  2  0  0  0  0
 15 20  1  0  0  0  0
 16 17  1  0  0  0  0
 17 18  2  0  0  0  0
 18 24  1  0  0  0  0
 19 18  1  0  0  0  0
 19 25  1  0  0  0  0
 20 19  2  0  0  0  0
 21 14  1  0  0  0  0
 22 14  1  0  0  0  0
 23 17  1  0  0  0  0
 26 20  1  0  0  0  0
M  END
>  <MD_stabilization_energy>
-17.895

$$$$
/home/frits/SYNOPSISNN11VALIDATERESULTS/Syn128836/Syn128836.car
 OpenBabel10121811313D

 25 26  0  0  0  0  0  0  0  0999 V2000
   -2.7400   -1.3234    0.7475 N   0  0  0  0  0  0  0  0  0  0  0  0
   -1.6935   -1.4092   -0.0411 C   0  0  0  0  0  0  0  0  0  0  0  0
   -1.3037   -0.2290   -0.4911 N   0  0  0  0  0  0  0  0  0  0  0  0
   -2.1648    0.6699    0.0438 C   0  0  0  0  0  0  0  0  0  0  0  0
   -3.0873   -0.0316    0.8433 C   0  0  0  0  0  0  0  0  0  0  0  0
   -2.1522    2.0324   -0.1541 N   0  0  0  0  0  0  0  0  0  0  0  0
   -3.2055   -2.1024    1.2058 H   0  0  0  0  0  0  0  0  0  0  0  0
   -1.2152   -2.3491   -0.2839 H   0  0  0  0  0  0  0  0  0  0  0  0
   -3.9420    0.1972    1.4652 H   0  0  0  0  0  0  0  0  0  0  0  0
   -2.8364    2.6359    0.2933 H   0  0  0  0  0  0  0  0  0  0  0  0
   -1.4594    2.4662   -0.7554 H   0  0  0  0  0  0  0  0  0  0  0  0
   -0.1571   -0.0698   -1.3917 C   0  0  0  0  0  0  0  0  0  0  0  0
    1.1515   -0.0139   -0.6456 C   0  0  0  0  0  0  0  0  0  0  0  0
    1.9438   -1.1788   -0.4936 C   0  0  0  0  0  0  0  0  0  0  0  0
    3.1561   -1.1304    0.2206 C   0  0  0  0  0  0  0  0  0  0  0  0
    3.5900    0.0788    0.7934 C   0  0  0  0  0  0  0  0  0  0  0  0
    2.8110    1.2414    0.6525 C   0  0  0  0  0  0  0  0  0  0  0  0
    1.5982    1.1970   -0.0610 C   0  0  0  0  0  0  0  0  0  0  0  0
   -0.3070    0.8435   -1.9774 H   0  0  0  0  0  0  0  0  0  0  0  0
   -0.1696   -0.9022   -2.1056 H   0  0  0  0  0  0  0  0  0  0  0  0
    1.6249   -2.1212   -0.9274 H   0  0  0  0  0  0  0  0  0  0  0  0
    3.7568   -2.0270    0.3298 H   0  0  0  0  0  0  0  0  0  0  0  0
    4.5244    0.1146    1.3433 H   0  0  0  0  0  0  0  0  0  0  0  0
    3.1454    2.1738    1.0947 H   0  0  0  0  0  0  0  0  0  0  0  0
    1.0110    2.1042   -0.1584 H   0  0  0  0  0  0  0  0  0  0  0  0
  1  5  1  0  0  0  0
  1  7  1  0  0  0  0
  2  1  1  0  0  0  0
  3  2  1  0  0  0  0
  3  4  1  0  0  0  0
  4  5  2  0  0  0  0
  5  9  1  0  0  0  0
  6  4  1  0  0  0  0
  6 10  1  0  0  0  0
  8  2  1  0  0  0  0
 11  6  1  0  0  0  0
 12 13  1  0  0  0  0
 12  3  1  0  0  0  0
 13 14  2  0  0  0  0
 13 18  1  0  0  0  0
 14 15  1  0  0  0  0
 15 22  1  0  0  0  0
 15 16  2  0  0  0  0
 16 23  1  0  0  0  0
 17 16  1  0  0  0  0
 17 24  1  0  0  0  0
 18 17  2  0  0  0  0
 19 12  1  0  0  0  0
 20 12  1  0  0  0  0
 21 14  1  0  0  0  0
 25 18  1  0  0  0  0
M  END
>  <MD_stabilization_energy>
-17.894

$$$$
/home/frits/SYNOPSISNN5678VALIDATERESULTS/Syn381940/Syn381940.car
 OpenBabel10121811313D

 26 27  0  0  1  0  0  0  0  0999 V2000
   -2.9275    2.0597   -0.0950 N   0  0  0  0  0  0  0  0  0  0  0  0
   -2.2415    0.8254   -0.1488 C   0  0  0  0  0  0  0  0  0  0  0  0
   -0.9344    0.7887   -0.6900 C   0  0  0  0  0  0  0  0  0  0  0  0
   -0.1801   -0.3409   -0.7911 N   0  0  0  0  0  0  0  0  0  0  0  0
   -0.7386   -1.4960   -0.3374 C   0  0  0  0  0  0  0  0  0  0  0  0
   -2.0265   -1.5825    0.2189 C   0  0  0  0  0  0  0  0  0  0  0  0
   -2.8013   -0.4029    0.3191 C   0  0  1  0  0  0  0  0  0  0  0  0
   -4.0966   -0.4906    0.8789 N   0  0  0  0  0  0  0  0  0  0  0  0
   -2.4851    2.9076   -0.4390 H   0  0  0  0  0  0  0  0  0  0  0  0
   -3.8657    2.1363    0.2838 H   0  0  0  0  0  0  0  0  0  0  0  0
   -0.4695    1.7010   -1.0546 H   0  0  0  0  0  0  0  0  0  0  0  0
   -0.1326   -2.3935   -0.4168 H   0  0  0  0  0  0  0  0  0  0  0  0
   -2.4029   -2.5418    0.5604 H   0  0  0  0  0  0  0  0  0  0  0  0
   -4.4568   -1.3851    1.2005 H   0  0  0  0  0  0  0  0  0  0  0  0
   -4.6967    0.3218    0.9763 H   0  0  0  0  0  0  0  0  0  0  0  0
    1.1730   -0.3162   -1.3647 C   0  0  0  0  0  0  0  0  0  0  0  0
    2.2396   -0.0619   -0.3596 C   0  0  0  0  0  0  0  0  0  0  0  0
    2.0352    0.1198    0.8973 N   0  0  0  0  0  0  0  0  0  0  0  0
    3.2147    0.3087    1.4278 C   0  0  0  0  0  0  0  0  0  0  0  0
    4.1569    0.2477    0.5199 N   0  0  0  0  0  0  0  0  0  0  0  0
    3.5720    0.0172   -0.6040 C   0  0  0  0  0  0  0  0  0  0  0  0
    1.1955    0.4603   -2.1382 H   0  0  0  0  0  0  0  0  0  0  0  0
    1.3468   -1.2795   -1.8583 H   0  0  0  0  0  0  0  0  0  0  0  0
    3.3887    0.4913    2.4797 H   0  0  0  0  0  0  0  0  0  0  0  0
    5.1519    0.3604    0.6742 H   0  0  0  0  0  0  0  0  0  0  0  0
    4.1303   -0.0798   -1.5254 H   0  0  0  0  0  0  0  0  0  0  0  0
  1 10  1  0  0  0  0
  2  1  1  0  0  0  0
  2  7  1  0  0  0  0
  3  2  2  0  0  0  0
  4  3  1  0  0  0  0
  4  5  1  0  0  0  0
  5  6  2  0  0  0  0
  6  7  1  0  0  0  0
  6 13  1  0  0  0  0
  7  8  1  1  0  0  0
  8 15  1  0  0  0  0
  8 14  1  0  0  0  0
  9  1  1  0  0  0  0
 11  3  1  0  0  0  0
 12  5  1  0  0  0  0
 16  4  1  0  0  0  0
 16 17  1  0  0  0  0
 17 18  1  0  0  0  0
 18 19  2  0  0  0  0
 19 24  1  0  0  0  0
 20 25  1  0  0  0  0
 20 19  1  0  0  0  0
 21 17  2  0  0  0  0
 21 20  1  0  0  0  0
 22 16  1  0  0  0  0
 23 16  1  0  0  0  0
 26 21  1  0  0  0  0
M  END
>  <MD_stabilization_energy>
-17.891

$$$$
/home/frits/SYNOPSISNN5678VALIDATERESULTS/Syn042365/Syn042365.car
 OpenBabel10121811313D

 25 26  0  0  1  0  0  0  0  0999 V2000
   -1.8769   -0.6880    0.1789 N   0  0  0  0  0  0  0  0  0  0  0  0
   -3.1547   -0.2275    0.0683 N   0  0  0  0  0  0  0  0  0  0  0  0
   -3.0439    1.0276   -0.2495 C   0  0  0  0  0  0  0  0  0  0  0  0
   -1.7671    1.4492   -0.3611 C   0  0  0  0  0  0  0  0  0  0  0  0
   -1.0697    0.3150   -0.0798 C   0  0  1  0  0  0  0  0  0  0  0  0
    0.3906    0.1484   -0.0412 C   0  0  0  0  0  0  0  0  0  0  0  0
    0.9994   -1.1112   -0.3035 C   0  0  0  0  0  0  0  0  0  0  0  0
    2.3981   -1.2646   -0.2674 C   0  0  0  0  0  0  0  0  0  0  0  0
    3.2216   -0.1583    0.0314 C   0  0  0  0  0  0  0  0  0  0  0  0
    2.6398    1.1006    0.2919 C   0  0  0  0  0  0  0  0  0  0  0  0
    1.2407    1.2503    0.2542 C   0  0  0  0  0  0  0  0  0  0  0  0
    4.6225   -0.3101    0.0682 N   0  0  0  0  0  0  0  0  0  0  0  0
   -1.6947   -1.6536    0.4333 H   0  0  0  0  0  0  0  0  0  0  0  0
   -3.9376    1.6192   -0.3952 H   0  0  0  0  0  0  0  0  0  0  0  0
   -1.4081    2.4368   -0.6148 H   0  0  0  0  0  0  0  0  0  0  0  0
    0.3995   -1.9814   -0.5492 H   0  0  0  0  0  0  0  0  0  0  0  0
    2.8295   -2.2393   -0.4743 H   0  0  0  0  0  0  0  0  0  0  0  0
    3.2583    1.9623    0.5239 H   0  0  0  0  0  0  0  0  0  0  0  0
    0.8280    2.2314    0.4666 H   0  0  0  0  0  0  0  0  0  0  0  0
    5.2238    0.4811    0.2821 H   0  0  0  0  0  0  0  0  0  0  0  0
    5.0508   -1.2128   -0.1186 H   0  0  0  0  0  0  0  0  0  0  0  0
   -4.2747   -1.1280    0.3040 C   0  0  0  0  0  0  0  0  0  0  0  0
   -4.2043   -1.4998    1.3309 H   0  0  0  0  0  0  0  0  0  0  0  0
   -4.2092   -1.9508   -0.4146 H   0  0  0  0  0  0  0  0  0  0  0  0
   -5.2071   -0.5726    0.1631 H   0  0  0  0  0  0  0  0  0  0  0  0
  1 13  1  0  0  0  0
  2  1  1  0  0  0  0
  2 22  1  0  0  0  0
  3  2  1  0  0  0  0
  4  3  2  0  0  0  0
  4  5  1  0  0  0  0
  5  6  1  1  0  0  0
  5  1  1  0  0  0  0
  6 11  2  0  0  0  0
  7  8  2  0  0  0  0
  7  6  1  0  0  0  0
  8  9  1  0  0  0  0
  9 12  1  0  0  0  0
  9 10  2  0  0  0  0
 10 18  1  0  0  0  0
 11 10  1  0  0  0  0
 11 19  1  0  0  0  0
 12 20  1  0  0  0  0
 14  3  1  0  0  0  0
 15  4  1  0  0  0  0
 16  7  1  0  0  0  0
 17  8  1  0  0  0  0
 21 12  1  0  0  0  0
 22 23  1  0  0  0  0
 24 22  1  0  0  0  0
 25 22  1  0  0  0  0
M  END
>  <MD_stabilization_energy>
-17.889

$$$$
/home/frits/SYNOPSISNN10VALIDATERESULTS/Syn282111/Syn282111.car
 OpenBabel10121811313D

 25 26  0  0  1  0  0  0  0  0999 V2000
    1.2823   -0.9613    0.4625 N   0  0  0  0  0  0  0  0  0  0  0  0
    0.7159    0.2824    0.6006 N   0  0  0  0  0  0  0  0  0  0  0  0
    1.5439    1.0946   -0.0229 C   0  0  1  0  0  0  0  0  0  0  0  0
    2.6319    0.4961   -0.5691 C   0  0  0  0  0  0  0  0  0  0  0  0
    2.3764   -0.7823   -0.2138 C   0  0  0  0  0  0  0  0  0  0  0  0
    3.2032   -1.8360   -0.5368 N   0  0  0  0  0  0  0  0  0  0  0  0
    1.3069    2.5743   -0.1275 C   0  0  0  0  0  0  0  0  0  0  0  0
    0.8475   -1.7944    0.8472 H   0  0  0  0  0  0  0  0  0  0  0  0
    3.4566    0.9200   -1.1264 H   0  0  0  0  0  0  0  0  0  0  0  0
    4.0608   -1.7021   -1.0663 H   0  0  0  0  0  0  0  0  0  0  0  0
    2.9649   -2.7793   -0.2470 H   0  0  0  0  0  0  0  0  0  0  0  0
    1.2878    2.8799   -1.1784 H   0  0  0  0  0  0  0  0  0  0  0  0
    2.1052    3.1210    0.3839 H   0  0  0  0  0  0  0  0  0  0  0  0
    0.3553    2.8700    0.3207 H   0  0  0  0  0  0  0  0  0  0  0  0
   -0.5469    0.3998    1.3327 C   0  0  0  0  0  0  0  0  0  0  0  0
   -1.7075    0.0528    0.4802 C   0  0  0  0  0  0  0  0  0  0  0  0
   -2.3214   -1.0732    0.5493 N   0  0  0  0  0  0  0  0  0  0  0  0
   -3.2593   -1.0228   -0.3603 C   0  0  0  0  0  0  0  0  0  0  0  0
   -3.2366    0.1196   -1.0018 N   0  0  0  0  0  0  0  0  0  0  0  0
   -2.2737    0.8082   -0.4951 C   0  0  0  0  0  0  0  0  0  0  0  0
   -0.4886   -0.2673    2.2002 H   0  0  0  0  0  0  0  0  0  0  0  0
   -0.6358    1.4220    1.7139 H   0  0  0  0  0  0  0  0  0  0  0  0
   -3.9616   -1.8216   -0.5571 H   0  0  0  0  0  0  0  0  0  0  0  0
   -3.8570    0.4034   -1.7509 H   0  0  0  0  0  0  0  0  0  0  0  0
   -2.0339    1.8004   -0.8530 H   0  0  0  0  0  0  0  0  0  0  0  0
  1  2  1  0  0  0  0
  1  8  1  0  0  0  0
  2 15  1  0  0  0  0
  3  7  1  6  0  0  0
  3  2  1  0  0  0  0
  4  5  2  0  0  0  0
  4  3  1  0  0  0  0
  5  1  1  0  0  0  0
  6 11  1  0  0  0  0
  6  5  1  0  0  0  0
  7 14  1  0  0  0  0
  7 13  1  0  0  0  0
  9  4  1  0  0  0  0
 10  6  1  0  0  0  0
 12  7  1  0  0  0  0
 15 22  1  0  0  0  0
 15 21  1  0  0  0  0
 16 17  1  0  0  0  0
 16 15  1  0  0  0  0
 18 17  2  0  0  0  0
 19 20  1  0  0  0  0
 19 18  1  0  0  0  0
 20 16  2  0  0  0  0
 23 18  1  0  0  0  0
 24 19  1  0  0  0  0
 25 20  1  0  0  0  0
M  END
>  <MD_stabilization_energy>
-17.880

$$$$
/home/frits/SYNOPSISNN10VALIDATERESULTS/Syn126366/Syn126366.car
 OpenBabel10121811313D

 22 23  0  0  1  0  0  0  0  0999 V2000
   -1.7107   -1.3371   -0.3267 N   0  0  0  0  0  0  0  0  0  0  0  0
   -1.0482   -0.1517   -0.5133 N   0  0  0  0  0  0  0  0  0  0  0  0
   -1.7689    0.7183    0.1440 C   0  0  1  0  0  0  0  0  0  0  0  0
   -2.8653    0.2211    0.7608 C   0  0  0  0  0  0  0  0  0  0  0  0
   -2.7521   -1.0799    0.4132 C   0  0  0  0  0  0  0  0  0  0  0  0
   -1.4286    2.0531    0.2060 N   0  0  0  0  0  0  0  0  0  0  0  0
   -1.3831   -2.2099   -0.7255 H   0  0  0  0  0  0  0  0  0  0  0  0
   -3.6198    0.7104    1.3613 H   0  0  0  0  0  0  0  0  0  0  0  0
   -3.4178   -1.8880    0.6821 H   0  0  0  0  0  0  0  0  0  0  0  0
   -1.9990    2.7273    0.7093 H   0  0  0  0  0  0  0  0  0  0  0  0
   -0.5835    2.3910   -0.2425 H   0  0  0  0  0  0  0  0  0  0  0  0
    0.1755   -0.1281   -1.3194 C   0  0  0  0  0  0  0  0  0  0  0  0
    1.3970   -0.1232   -0.4746 C   0  0  0  0  0  0  0  0  0  0  0  0
    2.2046    0.8769   -0.3785 N   0  0  0  0  0  0  0  0  0  0  0  0
    3.1372    0.4962    0.4564 C   0  0  0  0  0  0  0  0  0  0  0  0
    2.9226   -0.7226    0.8826 N   0  0  0  0  0  0  0  0  0  0  0  0
    1.8436   -1.1326    0.3167 C   0  0  0  0  0  0  0  0  0  0  0  0
    0.1729   -0.9972   -1.9863 H   0  0  0  0  0  0  0  0  0  0  0  0
    0.1274    0.7680   -1.9475 H   0  0  0  0  0  0  0  0  0  0  0  0
    2.1486    1.7747   -0.8458 H   0  0  0  0  0  0  0  0  0  0  0  0
    3.9776    1.1076    0.7566 H   0  0  0  0  0  0  0  0  0  0  0  0
    1.4458   -2.1204    0.5052 H   0  0  0  0  0  0  0  0  0  0  0  0
  1  5  1  0  0  0  0
  2  1  1  0  0  0  0
  2  3  1  0  0  0  0
  3  6  1  1  0  0  0
  3  4  1  0  0  0  0
  4  8  1  0  0  0  0
  5  9  1  0  0  0  0
  5  4  2  0  0  0  0
  6 10  1  0  0  0  0
  7  1  1  0  0  0  0
 11  6  1  0  0  0  0
 12  2  1  0  0  0  0
 12 13  1  0  0  0  0
 13 14  1  0  0  0  0
 13 17  2  0  0  0  0
 14 15  1  0  0  0  0
 15 21  1  0  0  0  0
 15 16  2  0  0  0  0
 17 22  1  0  0  0  0
 17 16  1  0  0  0  0
 18 12  1  0  0  0  0
 19 12  1  0  0  0  0
 20 14  1  0  0  0  0
M  END
>  <MD_stabilization_energy>
-17.860

$$$$
/home/frits/SYNOPSISNN10VALIDATERESULTS/Syn066332/Syn066332.car
 OpenBabel10121811313D

 22 23  0  0  0  0  0  0  0  0999 V2000
    3.3686    1.8416   -0.2401 N   0  0  0  0  0  0  0  0  0  0  0  0
    2.5978    0.6673   -0.1300 C   0  0  0  0  0  0  0  0  0  0  0  0
    1.3493    0.6791    0.5320 C   0  0  0  0  0  0  0  0  0  0  0  0
    0.5595   -0.4242    0.6684 N   0  0  0  0  0  0  0  0  0  0  0  0
    1.0264   -1.5862    0.1291 C   0  0  0  0  0  0  0  0  0  0  0  0
    2.2544   -1.7008   -0.5480 C   0  0  0  0  0  0  0  0  0  0  0  0
    3.0546   -0.5513   -0.6796 C   0  0  0  0  0  0  0  0  0  0  0  0
    3.0379    2.7176    0.1554 H   0  0  0  0  0  0  0  0  0  0  0  0
    4.2660    1.8280   -0.7174 H   0  0  0  0  0  0  0  0  0  0  0  0
    0.9668    1.5994    0.9655 H   0  0  0  0  0  0  0  0  0  0  0  0
    0.3954   -2.4632    0.2388 H   0  0  0  0  0  0  0  0  0  0  0  0
    2.5760   -2.6518   -0.9587 H   0  0  0  0  0  0  0  0  0  0  0  0
    4.0064   -0.6144   -1.1983 H   0  0  0  0  0  0  0  0  0  0  0  0
   -0.7308   -0.3658    1.3660 C   0  0  0  0  0  0  0  0  0  0  0  0
   -1.8426   -0.0380    0.4433 C   0  0  0  0  0  0  0  0  0  0  0  0
   -2.1987    1.1924    0.2054 N   0  0  0  0  0  0  0  0  0  0  0  0
   -3.1739    1.0051   -0.6387 N   0  0  0  0  0  0  0  0  0  0  0  0
   -3.3680   -0.2544   -0.8719 N   0  0  0  0  0  0  0  0  0  0  0  0
   -2.5155   -0.9649   -0.1806 N   0  0  0  0  0  0  0  0  0  0  0  0
   -0.6580    0.3840    2.1623 H   0  0  0  0  0  0  0  0  0  0  0  0
   -0.9051   -1.3340    1.8497 H   0  0  0  0  0  0  0  0  0  0  0  0
   -3.7148    1.7508   -1.0602 H   0  0  0  0  0  0  0  0  0  0  0  0
  1  2  1  0  0  0  0
  1  8  1  0  0  0  0
  2  3  2  0  0  0  0
  3  4  1  0  0  0  0
  3 10  1  0  0  0  0
  4 14  1  0  0  0  0
  5 11  1  0  0  0  0
  5  4  1  0  0  0  0
  6  5  2  0  0  0  0
  7  6  1  0  0  0  0
  7  2  1  0  0  0  0
  9  1  1  0  0  0  0
 12  6  1  0  0  0  0
 13  7  1  0  0  0  0
 14 21  1  0  0  0  0
 14 20  1  0  0  0  0
 15 14  1  0  0  0  0
 16 15  2  0  0  0  0
 17 16  1  0  0  0  0
 18 17  1  0  0  0  0
 18 19  2  0  0  0  0
 19 15  1  0  0  0  0
 22 17  1  0  0  0  0
M  END
>  <MD_stabilization_energy>
-17.858

$$$$
/home/frits/SYNOPSISNN11VALIDATERESULTS/Syn156160/Syn156160.car
 OpenBabel10121811313D

 22 23  0  0  0  0  0  0  0  0999 V2000
    2.8373   -1.0330    0.4326 N   0  0  0  0  0  0  0  0  0  0  0  0
    1.7782   -1.2981   -0.2974 C   0  0  0  0  0  0  0  0  0  0  0  0
    1.0410   -0.2247   -0.5205 N   0  0  0  0  0  0  0  0  0  0  0  0
    1.6749    0.7943    0.1072 C   0  0  0  0  0  0  0  0  0  0  0  0
    2.8301    0.2768    0.7226 C   0  0  0  0  0  0  0  0  0  0  0  0
    1.2646    2.1077    0.1413 N   0  0  0  0  0  0  0  0  0  0  0  0
    3.5407   -1.7053    0.7266 H   0  0  0  0  0  0  0  0  0  0  0  0
    1.5500   -2.2898   -0.6656 H   0  0  0  0  0  0  0  0  0  0  0  0
    3.6494    0.6465    1.3240 H   0  0  0  0  0  0  0  0  0  0  0  0
    1.8047    2.8167    0.6292 H   0  0  0  0  0  0  0  0  0  0  0  0
    0.4021    2.3933   -0.3108 H   0  0  0  0  0  0  0  0  0  0  0  0
   -0.1916   -0.2341   -1.3140 C   0  0  0  0  0  0  0  0  0  0  0  0
   -1.4098   -0.2073   -0.4616 C   0  0  0  0  0  0  0  0  0  0  0  0
   -2.1385    0.8640   -0.3544 N   0  0  0  0  0  0  0  0  0  0  0  0
   -3.1460    0.5474    0.4948 N   0  0  0  0  0  0  0  0  0  0  0  0
   -2.9478   -0.6936    0.8382 C   0  0  0  0  0  0  0  0  0  0  0  0
   -1.8559   -1.2542    0.2709 C   0  0  0  0  0  0  0  0  0  0  0  0
   -0.1917   -1.1229   -1.9561 H   0  0  0  0  0  0  0  0  0  0  0  0
   -0.1552    0.6397   -1.9744 H   0  0  0  0  0  0  0  0  0  0  0  0
   -2.0762    1.7883   -0.7667 H   0  0  0  0  0  0  0  0  0  0  0  0
   -3.6419   -1.1624    1.5216 H   0  0  0  0  0  0  0  0  0  0  0  0
   -1.4617   -2.2548    0.3786 H   0  0  0  0  0  0  0  0  0  0  0  0
  1  5  1  0  0  0  0
  1  7  1  0  0  0  0
  2  1  1  0  0  0  0
  3  2  1  0  0  0  0
  3  4  1  0  0  0  0
  4  6  1  0  0  0  0
  4  5  2  0  0  0  0
  5  9  1  0  0  0  0
  6 10  1  0  0  0  0
  8  2  1  0  0  0  0
 11  6  1  0  0  0  0
 12  3  1  0  0  0  0
 12 13  1  0  0  0  0
 13 14  1  0  0  0  0
 13 17  2  0  0  0  0
 14 15  1  0  0  0  0
 15 16  2  0  0  0  0
 16 21  1  0  0  0  0
 17 22  1  0  0  0  0
 17 16  1  0  0  0  0
 18 12  1  0  0  0  0
 19 12  1  0  0  0  0
 20 14  1  0  0  0  0
M  END
>  <MD_stabilization_energy>
-17.854

$$$$
/home/frits/SYNOPSISNN09VALIDATERESULTS/Syn587874/Syn587874.car
 OpenBabel10121811313D

 25 26  0  0  1  0  0  0  0  0999 V2000
   -1.1552   -1.4307    0.0004 N   0  0  0  0  0  0  0  0  0  0  0  0
   -2.3289   -0.7234   -0.0026 N   0  0  0  0  0  0  0  0  0  0  0  0
   -1.9542    0.5249   -0.0011 C   0  0  0  0  0  0  0  0  0  0  0  0
   -0.6098    0.7145   -0.0014 C   0  0  0  0  0  0  0  0  0  0  0  0
   -0.1637   -0.5732   -0.0005 C   0  0  0  0  0  0  0  0  0  0  0  0
    1.2032   -0.8522    0.0002 C   0  0  0  0  0  0  0  0  0  0  0  0
    2.0953    0.2662   -0.0001 C   0  0  1  0  0  0  0  0  0  0  0  0
    1.5821    1.5942   -0.0009 C   0  0  0  0  0  0  0  0  0  0  0  0
    0.1935    1.8506   -0.0014 C   0  0  0  0  0  0  0  0  0  0  0  0
    3.5104    0.0944    0.0004 N   0  0  0  0  0  0  0  0  0  0  0  0
    4.0871   -1.1718    0.0012 N   0  0  0  0  0  0  0  0  0  0  0  0
   -2.8784    1.5520    0.0033 N   0  0  0  0  0  0  0  0  0  0  0  0
   -1.1479   -2.4452    0.0030 H   0  0  0  0  0  0  0  0  0  0  0  0
    1.5617   -1.8772    0.0010 H   0  0  0  0  0  0  0  0  0  0  0  0
    2.2601    2.4423   -0.0010 H   0  0  0  0  0  0  0  0  0  0  0  0
   -0.2020    2.8610   -0.0018 H   0  0  0  0  0  0  0  0  0  0  0  0
    4.1201    0.9091    0.0002 H   0  0  0  0  0  0  0  0  0  0  0  0
    4.6984   -1.2257    0.8159 H   0  0  0  0  0  0  0  0  0  0  0  0
    4.6989   -1.2265   -0.8131 H   0  0  0  0  0  0  0  0  0  0  0  0
   -3.8721    1.3470    0.0108 H   0  0  0  0  0  0  0  0  0  0  0  0
   -2.6028    2.5298    0.0016 H   0  0  0  0  0  0  0  0  0  0  0  0
   -3.6014   -1.4399    0.0004 C   0  0  0  0  0  0  0  0  0  0  0  0
   -3.4235   -2.5059   -0.1705 H   0  0  0  0  0  0  0  0  0  0  0  0
   -4.0737   -1.2832    0.9747 H   0  0  0  0  0  0  0  0  0  0  0  0
   -4.2246   -1.0322   -0.8012 H   0  0  0  0  0  0  0  0  0  0  0  0
  1 13  1  0  0  0  0
  2  3  1  0  0  0  0
  2 22  1  0  0  0  0
  2  1  1  0  0  0  0
  3 12  1  0  0  0  0
  4  9  1  0  0  0  0
  4  3  2  0  0  0  0
  4  5  1  0  0  0  0
  5  6  2  0  0  0  0
  5  1  1  0  0  0  0
  6 14  1  0  0  0  0
  7  6  1  0  0  0  0
  7 10  1  1  0  0  0
  8  7  1  0  0  0  0
  9  8  2  0  0  0  0
 10 11  1  0  0  0  0
 11 18  1  0  0  0  0
 12 20  1  0  0  0  0
 15  8  1  0  0  0  0
 16  9  1  0  0  0  0
 17 10  1  0  0  0  0
 19 11  1  0  0  0  0
 21 12  1  0  0  0  0
 22 24  1  0  0  0  0
 23 22  1  0  0  0  0
 25 22  1  0  0  0  0
M  END
>  <MD_stabilization_energy>
-17.847

$$$$
/home/frits/SYNOPSISNN09VALIDATERESULTS/Syn585714/Syn585714.car
 OpenBabel10121811313D

 25 26  0  0  0  0  0  0  0  0999 V2000
    0.6388   -1.3404   -0.6786 N   0  0  0  0  0  0  0  0  0  0  0  0
    0.3442   -0.7627    0.5336 N   0  0  0  0  0  0  0  0  0  0  0  0
    1.4307   -0.1332    0.8981 C   0  0  0  0  0  0  0  0  0  0  0  0
    2.4338   -0.2574   -0.0001 C   0  0  0  0  0  0  0  0  0  0  0  0
    1.8675   -1.0199   -0.9607 C   0  0  0  0  0  0  0  0  0  0  0  0
    3.7973    0.3239    0.0433 C   0  0  0  0  0  0  0  0  0  0  0  0
    3.8087    1.7417   -0.3075 N   0  0  0  0  0  0  0  0  0  0  0  0
   -0.0405   -1.8914   -1.1924 H   0  0  0  0  0  0  0  0  0  0  0  0
    1.4451    0.4125    1.8322 H   0  0  0  0  0  0  0  0  0  0  0  0
    2.3073   -1.3659   -1.8860 H   0  0  0  0  0  0  0  0  0  0  0  0
    4.4605   -0.2307   -0.6297 H   0  0  0  0  0  0  0  0  0  0  0  0
    4.2021    0.1957    1.0528 H   0  0  0  0  0  0  0  0  0  0  0  0
    4.7523    2.1139   -0.1988 H   0  0  0  0  0  0  0  0  0  0  0  0
    3.5747    1.8679   -1.2929 H   0  0  0  0  0  0  0  0  0  0  0  0
   -0.9784   -0.9362    1.1311 C   0  0  0  0  0  0  0  0  0  0  0  0
   -2.0077   -0.1152    0.4470 C   0  0  0  0  0  0  0  0  0  0  0  0
   -2.8743   -0.6670   -0.3495 N   0  0  0  0  0  0  0  0  0  0  0  0
   -3.6349    0.3575   -0.8066 N   0  0  0  0  0  0  0  0  0  0  0  0
   -3.1727    1.4438   -0.2586 C   0  0  0  0  0  0  0  0  0  0  0  0
   -2.1217    1.2288    0.5634 C   0  0  0  0  0  0  0  0  0  0  0  0
   -1.2228   -2.0031    1.0741 H   0  0  0  0  0  0  0  0  0  0  0  0
   -0.9102   -0.6665    2.1910 H   0  0  0  0  0  0  0  0  0  0  0  0
   -4.3988    0.1978   -1.4532 H   0  0  0  0  0  0  0  0  0  0  0  0
   -3.6402    2.3905   -0.4910 H   0  0  0  0  0  0  0  0  0  0  0  0
   -1.5422    1.9339    1.1424 H   0  0  0  0  0  0  0  0  0  0  0  0
  1  2  1  0  0  0  0
  2  3  1  0  0  0  0
  2 15  1  0  0  0  0
  3  9  1  0  0  0  0
  4  6  1  0  0  0  0
  4  3  1  0  0  0  0
  5  1  1  0  0  0  0
  5  4  2  0  0  0  0
  6 12  1  0  0  0  0
  7 13  1  0  0  0  0
  7  6  1  0  0  0  0
  8  1  1  0  0  0  0
 10  5  1  0  0  0  0
 11  6  1  0  0  0  0
 14  7  1  0  0  0  0
 15 22  1  0  0  0  0
 16 20  1  0  0  0  0
 16 15  1  0  0  0  0
 17 16  2  0  0  0  0
 18 17  1  0  0  0  0
 18 19  1  0  0  0  0
 19 20  2  0  0  0  0
 20 25  1  0  0  0  0
 21 15  1  0  0  0  0
 23 18  1  0  0  0  0
 24 19  1  0  0  0  0
M  END
>  <MD_stabilization_energy>
-17.842

$$$$
/home/frits/SYNOPSISNN5678VALIDATERESULTS/Syn015409/Syn015409.car
 OpenBabel10121811313D

 26 27  0  0  0  0  0  0  0  0999 V2000
    0.1567    2.5343   -0.1137 N   0  0  0  0  0  0  0  0  0  0  0  0
    0.9590    1.3733   -0.0611 C   0  0  0  0  0  0  0  0  0  0  0  0
    0.5124    0.2035   -0.6338 N   0  0  0  0  0  0  0  0  0  0  0  0
    1.3370   -0.8840   -0.5224 C   0  0  0  0  0  0  0  0  0  0  0  0
    2.5904   -0.8642    0.1251 C   0  0  0  0  0  0  0  0  0  0  0  0
    3.0297    0.3465    0.6951 C   0  0  0  0  0  0  0  0  0  0  0  0
    2.2062    1.4806    0.6027 C   0  0  0  0  0  0  0  0  0  0  0  0
    3.3846   -2.0255    0.1996 N   0  0  0  0  0  0  0  0  0  0  0  0
    0.4980    3.4216    0.2458 H   0  0  0  0  0  0  0  0  0  0  0  0
   -0.7953    2.4885   -0.4610 H   0  0  0  0  0  0  0  0  0  0  0  0
    0.9838   -1.8111   -0.9665 H   0  0  0  0  0  0  0  0  0  0  0  0
    3.9862    0.4163    1.2037 H   0  0  0  0  0  0  0  0  0  0  0  0
    2.5356    2.4160    1.0448 H   0  0  0  0  0  0  0  0  0  0  0  0
    4.2870   -2.0057    0.6673 H   0  0  0  0  0  0  0  0  0  0  0  0
    3.0668   -2.8986   -0.2128 H   0  0  0  0  0  0  0  0  0  0  0  0
   -0.7485   -0.0141   -1.3642 C   0  0  0  0  0  0  0  0  0  0  0  0
   -1.8862   -0.2478   -0.4413 C   0  0  0  0  0  0  0  0  0  0  0  0
   -2.2588   -1.4207    0.0037 N   0  0  0  0  0  0  0  0  0  0  0  0
   -3.2657   -1.1980    0.7756 C   0  0  0  0  0  0  0  0  0  0  0  0
   -3.5024    0.1395    0.7951 C   0  0  0  0  0  0  0  0  0  0  0  0
   -2.6357    0.7095    0.0348 N   0  0  0  0  0  0  0  0  0  0  0  0
   -0.9323    0.8655   -1.9905 H   0  0  0  0  0  0  0  0  0  0  0  0
   -0.6342   -0.8601   -2.0517 H   0  0  0  0  0  0  0  0  0  0  0  0
   -1.8510   -2.3239   -0.2091 H   0  0  0  0  0  0  0  0  0  0  0  0
   -3.7783   -2.0033    1.2835 H   0  0  0  0  0  0  0  0  0  0  0  0
   -4.2552    0.7102    1.3208 H   0  0  0  0  0  0  0  0  0  0  0  0
  1  2  1  0  0  0  0
  1  9  1  0  0  0  0
  2  7  2  0  0  0  0
  3  4  1  0  0  0  0
  3  2  1  0  0  0  0
  4  5  2  0  0  0  0
  5  8  1  0  0  0  0
  5  6  1  0  0  0  0
  6 12  1  0  0  0  0
  7  6  1  0  0  0  0
  7 13  1  0  0  0  0
  8 14  1  0  0  0  0
 10  1  1  0  0  0  0
 11  4  1  0  0  0  0
 15  8  1  0  0  0  0
 16  3  1  0  0  0  0
 16 17  1  0  0  0  0
 17 18  1  0  0  0  0
 17 21  2  0  0  0  0
 18 19  1  0  0  0  0
 19 20  2  0  0  0  0
 19 25  1  0  0  0  0
 20 26  1  0  0  0  0
 21 20  1  0  0  0  0
 22 16  1  0  0  0  0
 23 16  1  0  0  0  0
 24 18  1  0  0  0  0
M  END
>  <MD_stabilization_energy>
-17.834

$$$$
/home/frits/SYNOPSISNN09VALIDATERESULTS/Syn298117/Syn298117.car
 OpenBabel10121811313D

 23 24  0  0  1  0  0  0  0  0999 V2000
    2.2610    0.9508    0.5816 N   0  0  0  0  0  0  0  0  0  0  0  0
    1.3726    0.5067   -0.3611 N   0  0  0  0  0  0  0  0  0  0  0  0
    1.6312   -0.7720   -0.4573 C   0  0  1  0  0  0  0  0  0  0  0  0
    2.6215   -1.2292    0.3428 C   0  0  0  0  0  0  0  0  0  0  0  0
    2.9626   -0.0785    0.9632 C   0  0  0  0  0  0  0  0  0  0  0  0
    0.9355   -1.6018   -1.3114 N   0  0  0  0  0  0  0  0  0  0  0  0
    2.2987    1.9217    0.8716 H   0  0  0  0  0  0  0  0  0  0  0  0
    3.0298   -2.2232    0.4626 H   0  0  0  0  0  0  0  0  0  0  0  0
    3.7296    0.0571    1.7127 H   0  0  0  0  0  0  0  0  0  0  0  0
    1.1501   -2.5926   -1.3859 H   0  0  0  0  0  0  0  0  0  0  0  0
    0.1777   -1.2408   -1.8813 H   0  0  0  0  0  0  0  0  0  0  0  0
    0.4509    1.4727   -0.9663 C   0  0  0  0  0  0  0  0  0  0  0  0
   -0.7448    1.8036   -0.0565 C   0  0  0  0  0  0  0  0  0  0  0  0
   -1.6336    0.6345    0.1414 C   0  0  0  0  0  0  0  0  0  0  0  0
   -1.5846   -0.0910    1.2225 N   0  0  0  0  0  0  0  0  0  0  0  0
   -2.4945   -0.9852    0.9577 N   0  0  0  0  0  0  0  0  0  0  0  0
   -3.0356   -0.7867   -0.2024 N   0  0  0  0  0  0  0  0  0  0  0  0
   -2.4977    0.2645   -0.7633 N   0  0  0  0  0  0  0  0  0  0  0  0
    0.1260    1.0635   -1.9286 H   0  0  0  0  0  0  0  0  0  0  0  0
    1.0308    2.3779   -1.1745 H   0  0  0  0  0  0  0  0  0  0  0  0
   -0.3932    2.1604    0.9172 H   0  0  0  0  0  0  0  0  0  0  0  0
   -1.3275    2.6152   -0.5032 H   0  0  0  0  0  0  0  0  0  0  0  0
   -2.7498   -1.7413    1.5816 H   0  0  0  0  0  0  0  0  0  0  0  0
  1  7  1  0  0  0  0
  1  5  1  0  0  0  0
  2  1  1  0  0  0  0
  3  6  1  1  0  0  0
  3  2  1  0  0  0  0
  3  4  1  0  0  0  0
  4  8  1  0  0  0  0
  4  5  2  0  0  0  0
  5  9  1  0  0  0  0
 10  6  1  0  0  0  0
 11  6  1  0  0  0  0
 12  2  1  0  0  0  0
 12 13  1  0  0  0  0
 13 14  1  0  0  0  0
 13 21  1  0  0  0  0
 14 15  2  0  0  0  0
 16 15  1  0  0  0  0
 16 23  1  0  0  0  0
 17 16  1  0  0  0  0
 18 17  2  0  0  0  0
 18 14  1  0  0  0  0
 19 12  1  0  0  0  0
 20 12  1  0  0  0  0
 22 13  1  0  0  0  0
M  END
>  <MD_stabilization_energy>
-17.830

$$$$
/home/frits/SYNOPSISNN5678VALIDATERESULTS/Syn842032/Syn842032.car
 OpenBabel10121811313D

 24 26  0  0  0  0  0  0  0  0999 V2000
    0.5269    0.7984    0.7652 N   0  0  0  0  0  0  0  0  0  0  0  0
   -0.1114   -0.4118    0.8501 N   0  0  0  0  0  0  0  0  0  0  0  0
    0.7438   -1.2893    0.4038 C   0  0  0  0  0  0  0  0  0  0  0  0
    1.9186   -0.7412    0.0202 C   0  0  0  0  0  0  0  0  0  0  0  0
    1.7178    0.5812    0.2733 C   0  0  0  0  0  0  0  0  0  0  0  0
    2.7218    1.5118    0.0058 C   0  0  0  0  0  0  0  0  0  0  0  0
    3.9300    1.0040   -0.5310 C   0  0  0  0  0  0  0  0  0  0  0  0
    4.1027   -0.3789   -0.7809 C   0  0  0  0  0  0  0  0  0  0  0  0
    3.0740   -1.3079   -0.5038 C   0  0  0  0  0  0  0  0  0  0  0  0
    0.0734    1.6598    1.0528 H   0  0  0  0  0  0  0  0  0  0  0  0
    0.4647   -2.3344    0.3738 H   0  0  0  0  0  0  0  0  0  0  0  0
    2.5942    2.5727    0.1956 H   0  0  0  0  0  0  0  0  0  0  0  0
    4.7404    1.6894   -0.7556 H   0  0  0  0  0  0  0  0  0  0  0  0
    5.0420   -0.7325   -1.1928 H   0  0  0  0  0  0  0  0  0  0  0  0
    3.1865   -2.3716   -0.6883 H   0  0  0  0  0  0  0  0  0  0  0  0
   -1.4747   -0.4945    1.3696 C   0  0  0  0  0  0  0  0  0  0  0  0
   -2.4707   -0.1193    0.3399 C   0  0  0  0  0  0  0  0  0  0  0  0
   -2.9853   -0.9816   -0.4854 N   0  0  0  0  0  0  0  0  0  0  0  0
   -3.7822   -0.2414   -1.2043 N   0  0  0  0  0  0  0  0  0  0  0  0
   -3.7204    0.9925   -0.8006 N   0  0  0  0  0  0  0  0  0  0  0  0
   -2.8808    1.1073    0.1975 N   0  0  0  0  0  0  0  0  0  0  0  0
   -1.6387   -1.5224    1.7117 H   0  0  0  0  0  0  0  0  0  0  0  0
   -1.5416    0.1661    2.2413 H   0  0  0  0  0  0  0  0  0  0  0  0
   -2.8819   -1.9775   -0.6369 H   0  0  0  0  0  0  0  0  0  0  0  0
  1  2  1  0  0  0  0
  1 10  1  0  0  0  0
  2 16  1  0  0  0  0
  3  2  1  0  0  0  0
  4  5  1  0  0  0  0
  4  3  2  0  0  0  0
  5  1  1  0  0  0  0
  6 12  1  0  0  0  0
  6  5  2  0  0  0  0
  7  6  1  0  0  0  0
  8  7  1  0  0  0  0
  8  9  2  0  0  0  0
  9  4  1  0  0  0  0
 11  3  1  0  0  0  0
 13  7  1  0  0  0  0
 14  8  1  0  0  0  0
 15  9  1  0  0  0  0
 16 22  1  0  0  0  0
 16 23  1  0  0  0  0
 17 16  1  0  0  0  0
 18 17  1  0  0  0  0
 19 20  2  0  0  0  0
 19 18  1  0  0  0  0
 20 21  1  0  0  0  0
 21 17  2  0  0  0  0
 24 18  1  0  0  0  0
M  END
>  <MD_stabilization_energy>
-17.829

$$$$
/home/frits/SYNOPSISNN5678VALIDATERESULTS/Syn014190/Syn014190.car
 OpenBabel10121811313D

 26 27  0  0  0  0  0  0  0  0999 V2000
   -0.1166    2.5028   -0.0202 N   0  0  0  0  0  0  0  0  0  0  0  0
   -0.9490    1.3617   -0.0081 C   0  0  0  0  0  0  0  0  0  0  0  0
   -0.5399    0.2054   -0.6352 N   0  0  0  0  0  0  0  0  0  0  0  0
   -1.3956   -0.8615   -0.5666 C   0  0  0  0  0  0  0  0  0  0  0  0
   -2.6426   -0.8350    0.0927 C   0  0  0  0  0  0  0  0  0  0  0  0
   -3.0416    0.3604    0.7216 C   0  0  0  0  0  0  0  0  0  0  0  0
   -2.1868    1.4737    0.6723 C   0  0  0  0  0  0  0  0  0  0  0  0
   -3.4698   -1.9751    0.1217 N   0  0  0  0  0  0  0  0  0  0  0  0
   -0.4253    3.3782    0.3940 H   0  0  0  0  0  0  0  0  0  0  0  0
    0.8216    2.4557   -0.4031 H   0  0  0  0  0  0  0  0  0  0  0  0
   -1.0738   -1.7771   -1.0560 H   0  0  0  0  0  0  0  0  0  0  0  0
   -3.9915    0.4342    1.2419 H   0  0  0  0  0  0  0  0  0  0  0  0
   -2.4862    2.3974    1.1583 H   0  0  0  0  0  0  0  0  0  0  0  0
   -3.1811   -2.8373   -0.3329 H   0  0  0  0  0  0  0  0  0  0  0  0
   -4.3675   -1.9507    0.5982 H   0  0  0  0  0  0  0  0  0  0  0  0
    0.7111   -0.0135   -1.3841 C   0  0  0  0  0  0  0  0  0  0  0  0
    1.8676   -0.2595   -0.4873 C   0  0  0  0  0  0  0  0  0  0  0  0
    2.7409    0.6386   -0.2045 N   0  0  0  0  0  0  0  0  0  0  0  0
    3.5817    0.0697    0.6193 C   0  0  0  0  0  0  0  0  0  0  0  0
    3.2426   -1.1731    0.8593 N   0  0  0  0  0  0  0  0  0  0  0  0
    2.1730   -1.4015    0.1797 C   0  0  0  0  0  0  0  0  0  0  0  0
    0.8836    0.8736   -2.0034 H   0  0  0  0  0  0  0  0  0  0  0  0
    0.5887   -0.8501   -2.0818 H   0  0  0  0  0  0  0  0  0  0  0  0
    4.4445    0.5626    1.0470 H   0  0  0  0  0  0  0  0  0  0  0  0
    3.7291   -1.8253    1.4631 H   0  0  0  0  0  0  0  0  0  0  0  0
    1.6787   -2.3633    0.2040 H   0  0  0  0  0  0  0  0  0  0  0  0
  1  2  1  0  0  0  0
  1  9  1  0  0  0  0
  2  7  2  0  0  0  0
  3  4  1  0  0  0  0
  3  2  1  0  0  0  0
  4  5  2  0  0  0  0
  5  8  1  0  0  0  0
  5  6  1  0  0  0  0
  6 12  1  0  0  0  0
  7  6  1  0  0  0  0
  7 13  1  0  0  0  0
  8 15  1  0  0  0  0
 10  1  1  0  0  0  0
 11  4  1  0  0  0  0
 14  8  1  0  0  0  0
 16  3  1  0  0  0  0
 16 17  1  0  0  0  0
 17 18  1  0  0  0  0
 17 21  2  0  0  0  0
 18 19  2  0  0  0  0
 19 20  1  0  0  0  0
 19 24  1  0  0  0  0
 20 25  1  0  0  0  0
 21 26  1  0  0  0  0
 21 20  1  0  0  0  0
 22 16  1  0  0  0  0
 23 16  1  0  0  0  0
M  END
>  <MD_stabilization_energy>
-17.814

$$$$
/home/frits/SYNOPSISNN5678VALIDATERESULTS/Syn148353/Syn148353.car
 OpenBabel10121811313D

 23 24  0  0  1  0  0  0  0  0999 V2000
    2.5754   -1.1479    0.2690 N   0  0  0  0  0  0  0  0  0  0  0  0
    1.5801   -0.7139   -0.4719 C   0  0  2  0  0  0  0  0  0  0  0  0
    1.3874    0.5883   -0.3171 N   0  0  0  0  0  0  0  0  0  0  0  0
    2.3159    1.0161    0.5743 C   0  0  0  0  0  0  0  0  0  0  0  0
    3.0755   -0.1062    0.9487 C   0  0  0  0  0  0  0  0  0  0  0  0
    0.8399   -1.5346   -1.2946 N   0  0  0  0  0  0  0  0  0  0  0  0
    2.9180   -2.1045    0.3291 H   0  0  0  0  0  0  0  0  0  0  0  0
    2.3168    2.0672    0.8299 H   0  0  0  0  0  0  0  0  0  0  0  0
    3.9076   -0.3128    1.6069 H   0  0  0  0  0  0  0  0  0  0  0  0
    1.0557   -2.5237   -1.3684 H   0  0  0  0  0  0  0  0  0  0  0  0
    0.0544   -1.1761   -1.8280 H   0  0  0  0  0  0  0  0  0  0  0  0
    0.4232    1.5169   -0.9248 C   0  0  0  0  0  0  0  0  0  0  0  0
   -0.7952    1.8124   -0.0281 C   0  0  0  0  0  0  0  0  0  0  0  0
   -1.6462    0.6150    0.1793 C   0  0  0  0  0  0  0  0  0  0  0  0
   -2.4614    0.1687   -0.7300 N   0  0  0  0  0  0  0  0  0  0  0  0
   -2.9809   -0.8784   -0.1528 N   0  0  0  0  0  0  0  0  0  0  0  0
   -2.4795   -1.0189    1.0378 N   0  0  0  0  0  0  0  0  0  0  0  0
   -1.6133   -0.0692    1.2860 N   0  0  0  0  0  0  0  0  0  0  0  0
    0.9616    2.4465   -1.1401 H   0  0  0  0  0  0  0  0  0  0  0  0
    0.1171    1.0984   -1.8895 H   0  0  0  0  0  0  0  0  0  0  0  0
   -1.4033    2.5969   -0.4900 H   0  0  0  0  0  0  0  0  0  0  0  0
   -0.4687    2.1977    0.9437 H   0  0  0  0  0  0  0  0  0  0  0  0
   -2.7170    0.4587   -1.6661 H   0  0  0  0  0  0  0  0  0  0  0  0
  1  7  1  0  0  0  0
  1  5  1  0  0  0  0
  2  6  1  1  0  0  0
  2  3  1  0  0  0  0
  2  1  1  0  0  0  0
  3  4  1  0  0  0  0
  4  8  1  0  0  0  0
  4  5  2  0  0  0  0
  5  9  1  0  0  0  0
 10  6  1  0  0  0  0
 11  6  1  0  0  0  0
 12  3  1  0  0  0  0
 12 13  1  0  0  0  0
 13 14  1  0  0  0  0
 13 22  1  0  0  0  0
 14 18  2  0  0  0  0
 15 16  1  0  0  0  0
 15 14  1  0  0  0  0
 16 17  2  0  0  0  0
 17 18  1  0  0  0  0
 19 12  1  0  0  0  0
 20 12  1  0  0  0  0
 21 13  1  0  0  0  0
 23 15  1  0  0  0  0
M  END
>  <MD_stabilization_energy>
-17.810

$$$$
/home/frits/SYNOPSISNN10VALIDATERESULTS/Syn287824/Syn287824.car
 OpenBabel10121811313D

 22 23  0  0  1  0  0  0  0  0999 V2000
   -1.5680   -1.3858   -0.2451 N   0  0  0  0  0  0  0  0  0  0  0  0
   -1.0213   -0.1557   -0.5038 N   0  0  0  0  0  0  0  0  0  0  0  0
   -1.8197    0.6781    0.1079 C   0  0  1  0  0  0  0  0  0  0  0  0
   -2.8650    0.1160    0.7571 C   0  0  0  0  0  0  0  0  0  0  0  0
   -2.6295   -1.1864    0.4837 C   0  0  0  0  0  0  0  0  0  0  0  0
   -1.6049    2.0401    0.0952 N   0  0  0  0  0  0  0  0  0  0  0  0
   -1.1534   -2.2443   -0.5908 H   0  0  0  0  0  0  0  0  0  0  0  0
   -3.6619    0.5654    1.3333 H   0  0  0  0  0  0  0  0  0  0  0  0
   -3.2147   -2.0373    0.8030 H   0  0  0  0  0  0  0  0  0  0  0  0
   -2.2351    2.6846    0.5650 H   0  0  0  0  0  0  0  0  0  0  0  0
   -0.7978    2.4307   -0.3792 H   0  0  0  0  0  0  0  0  0  0  0  0
    0.1956   -0.0660   -1.3132 C   0  0  0  0  0  0  0  0  0  0  0  0
    1.4115   -0.0623   -0.4657 C   0  0  0  0  0  0  0  0  0  0  0  0
    2.0902    1.0077   -0.1354 N   0  0  0  0  0  0  0  0  0  0  0  0
    3.0614    0.5925    0.6020 C   0  0  0  0  0  0  0  0  0  0  0  0
    2.9638   -0.7575    0.7179 C   0  0  0  0  0  0  0  0  0  0  0  0
    1.9351   -1.1427    0.0490 N   0  0  0  0  0  0  0  0  0  0  0  0
    0.1290    0.8488   -1.9113 H   0  0  0  0  0  0  0  0  0  0  0  0
    0.2107   -0.9153   -2.0049 H   0  0  0  0  0  0  0  0  0  0  0  0
    1.9046    1.9684   -0.4004 H   0  0  0  0  0  0  0  0  0  0  0  0
    3.7888    1.2762    1.0175 H   0  0  0  0  0  0  0  0  0  0  0  0
    3.5876   -1.4617    1.2506 H   0  0  0  0  0  0  0  0  0  0  0  0
  1  5  1  0  0  0  0
  2  1  1  0  0  0  0
  2  3  1  0  0  0  0
  3  6  1  1  0  0  0
  3  4  1  0  0  0  0
  4  8  1  0  0  0  0
  5  4  2  0  0  0  0
  5  9  1  0  0  0  0
  6 10  1  0  0  0  0
  7  1  1  0  0  0  0
 11  6  1  0  0  0  0
 12  2  1  0  0  0  0
 12 13  1  0  0  0  0
 13 14  1  0  0  0  0
 13 17  2  0  0  0  0
 14 15  1  0  0  0  0
 15 16  2  0  0  0  0
 15 21  1  0  0  0  0
 16 22  1  0  0  0  0
 17 16  1  0  0  0  0
 18 12  1  0  0  0  0
 19 12  1  0  0  0  0
 20 14  1  0  0  0  0
M  END
>  <MD_stabilization_energy>
-17.809

$$$$
/home/frits/SYNOPSISNN12VALIDATERESULTS/Syn072140/Syn072140.car
 OpenBabel10121811313D

 26 27  0  0  0  0  0  0  0  0999 V2000
   -0.9695    0.6359   -0.4246 N   0  0  0  0  0  0  0  0  0  0  0  0
   -1.4582   -0.6385   -0.3304 N   0  0  0  0  0  0  0  0  0  0  0  0
   -0.4197   -1.3945   -0.1101 C   0  0  0  0  0  0  0  0  0  0  0  0
    0.7401   -0.7025   -0.0475 C   0  0  0  0  0  0  0  0  0  0  0  0
    0.3242    0.5769   -0.2535 C   0  0  0  0  0  0  0  0  0  0  0  0
    1.2417    1.6268   -0.2612 C   0  0  0  0  0  0  0  0  0  0  0  0
    2.6001    1.2884   -0.0487 C   0  0  0  0  0  0  0  0  0  0  0  0
    3.0001   -0.0609    0.1622 C   0  0  0  0  0  0  0  0  0  0  0  0
    2.0493   -1.1160    0.1673 C   0  0  0  0  0  0  0  0  0  0  0  0
    4.3626   -0.3571    0.3701 N   0  0  0  0  0  0  0  0  0  0  0  0
   -1.5908    1.4232   -0.5837 H   0  0  0  0  0  0  0  0  0  0  0  0
   -0.5557   -2.4625   -0.0004 H   0  0  0  0  0  0  0  0  0  0  0  0
    0.9401    2.6568   -0.4216 H   0  0  0  0  0  0  0  0  0  0  0  0
    3.3384    2.0845   -0.0496 H   0  0  0  0  0  0  0  0  0  0  0  0
    2.3179   -2.1566    0.3258 H   0  0  0  0  0  0  0  0  0  0  0  0
    4.6678   -1.3148    0.5226 H   0  0  0  0  0  0  0  0  0  0  0  0
    5.0600    0.3825    0.3705 H   0  0  0  0  0  0  0  0  0  0  0  0
   -2.8892   -0.8963   -0.4911 C   0  0  0  0  0  0  0  0  0  0  0  0
   -3.7447   -0.2737    0.6254 C   0  0  0  0  0  0  0  0  0  0  0  0
   -3.7940    1.1831    0.5116 N   0  0  0  0  0  0  0  0  0  0  0  0
   -3.0155   -1.9840   -0.4888 H   0  0  0  0  0  0  0  0  0  0  0  0
   -3.1766   -0.5313   -1.4836 H   0  0  0  0  0  0  0  0  0  0  0  0
   -3.3357   -0.5452    1.6037 H   0  0  0  0  0  0  0  0  0  0  0  0
   -4.7627   -0.6720    0.5703 H   0  0  0  0  0  0  0  0  0  0  0  0
   -4.3447    1.5669    1.2801 H   0  0  0  0  0  0  0  0  0  0  0  0
   -4.2846    1.4527   -0.3416 H   0  0  0  0  0  0  0  0  0  0  0  0
  1  2  1  0  0  0  0
  1  5  1  0  0  0  0
  2  3  1  0  0  0  0
  3  4  2  0  0  0  0
  3 12  1  0  0  0  0
  4  9  1  0  0  0  0
  5  4  1  0  0  0  0
  6  5  2  0  0  0  0
  6  7  1  0  0  0  0
  7  8  1  0  0  0  0
  8  9  2  0  0  0  0
  8 10  1  0  0  0  0
  9 15  1  0  0  0  0
 10 17  1  0  0  0  0
 10 16  1  0  0  0  0
 11  1  1  0  0  0  0
 13  6  1  0  0  0  0
 14  7  1  0  0  0  0
 18 21  1  0  0  0  0
 18  2  1  0  0  0  0
 18 19  1  0  0  0  0
 19 23  1  0  0  0  0
 20 19  1  0  0  0  0
 20 25  1  0  0  0  0
 22 18  1  0  0  0  0
 24 19  1  0  0  0  0
 26 20  1  0  0  0  0
M  END
>  <MD_stabilization_energy>
-17.809

$$$$
/home/frits/SYNOPSISNN10VALIDATERESULTS/Syn023550/Syn023550.car
 OpenBabel10121811313D

 24 25  0  0  1  0  0  0  0  0999 V2000
    4.2964    0.1532   -0.9369 N   0  0  0  0  0  0  0  0  0  0  0  0
    3.0126    0.0800   -0.3596 C   0  0  2  0  0  0  0  0  0  0  0  0
    2.2505    1.2538   -0.1643 C   0  0  0  0  0  0  0  0  0  0  0  0
    0.9754    1.1220    0.4160 C   0  0  0  0  0  0  0  0  0  0  0  0
    0.4306   -0.0678    0.7986 N   0  0  0  0  0  0  0  0  0  0  0  0
    1.1898   -1.1824    0.6007 C   0  0  0  0  0  0  0  0  0  0  0  0
    2.4758   -1.1678    0.0299 C   0  0  0  0  0  0  0  0  0  0  0  0
    4.8494   -0.6879   -1.0798 H   0  0  0  0  0  0  0  0  0  0  0  0
    4.6877    1.0481   -1.2192 H   0  0  0  0  0  0  0  0  0  0  0  0
    2.6237    2.2330   -0.4480 H   0  0  0  0  0  0  0  0  0  0  0  0
    0.3697    2.0088    0.5764 H   0  0  0  0  0  0  0  0  0  0  0  0
    0.7553   -2.1289    0.9075 H   0  0  0  0  0  0  0  0  0  0  0  0
    3.0266   -2.0942   -0.1011 H   0  0  0  0  0  0  0  0  0  0  0  0
   -0.9065   -0.1349    1.4033 C   0  0  0  0  0  0  0  0  0  0  0  0
   -1.9926   -0.1052    0.3858 C   0  0  0  0  0  0  0  0  0  0  0  0
   -2.7414    0.9457    0.2229 N   0  0  0  0  0  0  0  0  0  0  0  0
   -3.6056    0.6385   -0.7746 N   0  0  0  0  0  0  0  0  0  0  0  0
   -3.3138   -0.5777   -1.1391 C   0  0  0  0  0  0  0  0  0  0  0  0
   -2.2917   -1.1296   -0.4470 C   0  0  0  0  0  0  0  0  0  0  0  0
   -0.9975    0.7097    2.0966 H   0  0  0  0  0  0  0  0  0  0  0  0
   -0.9752   -1.0470    2.0080 H   0  0  0  0  0  0  0  0  0  0  0  0
   -2.7718    1.8516    0.6777 H   0  0  0  0  0  0  0  0  0  0  0  0
   -3.8864   -1.0351   -1.9339 H   0  0  0  0  0  0  0  0  0  0  0  0
   -1.8484   -2.1110   -0.5408 H   0  0  0  0  0  0  0  0  0  0  0  0
  2  1  1  1  0  0  0
  2  3  1  0  0  0  0
  2  7  1  0  0  0  0
  3  4  2  0  0  0  0
  4 11  1  0  0  0  0
  4  5  1  0  0  0  0
  5 14  1  0  0  0  0
  6  5  1  0  0  0  0
  6 12  1  0  0  0  0
  7  6  2  0  0  0  0
  8  1  1  0  0  0  0
  9  1  1  0  0  0  0
 10  3  1  0  0  0  0
 13  7  1  0  0  0  0
 14 21  1  0  0  0  0
 14 20  1  0  0  0  0
 15 14  1  0  0  0  0
 16 15  1  0  0  0  0
 16 22  1  0  0  0  0
 17 16  1  0  0  0  0
 18 17  2  0  0  0  0
 18 19  1  0  0  0  0
 19 15  2  0  0  0  0
 23 18  1  0  0  0  0
 24 19  1  0  0  0  0
M  END
>  <MD_stabilization_energy>
-17.802

$$$$
/home/frits/SYNOPSISNN10VALIDATERESULTS/Syn031463/Syn031463.car
 OpenBabel10121811313D

 25 26  0  0  0  0  0  0  0  0999 V2000
    0.9568    0.9142    0.4750 N   0  0  0  0  0  0  0  0  0  0  0  0
    0.4802   -0.3492    0.7461 N   0  0  0  0  0  0  0  0  0  0  0  0
    1.4129   -1.1805    0.3448 C   0  0  0  0  0  0  0  0  0  0  0  0
    2.4898   -0.5539   -0.1831 C   0  0  0  0  0  0  0  0  0  0  0  0
    2.1251    0.7427   -0.0657 C   0  0  0  0  0  0  0  0  0  0  0  0
    2.8945    1.8119   -0.4717 N   0  0  0  0  0  0  0  0  0  0  0  0
    3.7381   -1.1584   -0.7481 C   0  0  0  0  0  0  0  0  0  0  0  0
    0.4178    1.7473    0.6903 H   0  0  0  0  0  0  0  0  0  0  0  0
    1.2604   -2.2457    0.4574 H   0  0  0  0  0  0  0  0  0  0  0  0
    2.5512    2.7596   -0.3511 H   0  0  0  0  0  0  0  0  0  0  0  0
    3.8096    1.6899   -0.8969 H   0  0  0  0  0  0  0  0  0  0  0  0
    3.8365   -0.9010   -1.8069 H   0  0  0  0  0  0  0  0  0  0  0  0
    3.7142   -2.2489   -0.6618 H   0  0  0  0  0  0  0  0  0  0  0  0
    4.6147   -0.7928   -0.2049 H   0  0  0  0  0  0  0  0  0  0  0  0
   -0.8312   -0.5233    1.3678 C   0  0  0  0  0  0  0  0  0  0  0  0
   -1.9355   -0.2632    0.4119 C   0  0  0  0  0  0  0  0  0  0  0  0
   -2.6139    0.8442    0.4682 N   0  0  0  0  0  0  0  0  0  0  0  0
   -3.5110    0.7595   -0.5441 N   0  0  0  0  0  0  0  0  0  0  0  0
   -3.3072   -0.3826   -1.1339 C   0  0  0  0  0  0  0  0  0  0  0  0
   -2.3072   -1.1047   -0.5814 C   0  0  0  0  0  0  0  0  0  0  0  0
   -0.8793    0.1623    2.2216 H   0  0  0  0  0  0  0  0  0  0  0  0
   -0.8895   -1.5455    1.7585 H   0  0  0  0  0  0  0  0  0  0  0  0
   -4.1748    1.5043   -0.7224 H   0  0  0  0  0  0  0  0  0  0  0  0
   -3.9220   -0.6549   -1.9805 H   0  0  0  0  0  0  0  0  0  0  0  0
   -1.9201   -2.0746   -0.8603 H   0  0  0  0  0  0  0  0  0  0  0  0
  1  8  1  0  0  0  0
  1  2  1  0  0  0  0
  2 15  1  0  0  0  0
  3  9  1  0  0  0  0
  3  2  1  0  0  0  0
  4  5  2  0  0  0  0
  4  3  1  0  0  0  0
  5  1  1  0  0  0  0
  6 10  1  0  0  0  0
  6  5  1  0  0  0  0
  7 13  1  0  0  0  0
  7 14  1  0  0  0  0
  7  4  1  0  0  0  0
 11  6  1  0  0  0  0
 12  7  1  0  0  0  0
 15 22  1  0  0  0  0
 15 21  1  0  0  0  0
 16 17  2  0  0  0  0
 16 15  1  0  0  0  0
 18 17  1  0  0  0  0
 19 20  2  0  0  0  0
 19 18  1  0  0  0  0
 20 16  1  0  0  0  0
 23 18  1  0  0  0  0
 24 19  1  0  0  0  0
 25 20  1  0  0  0  0
M  END
>  <MD_stabilization_energy>
-17.793

$$$$
/home/frits/SYNOPSISNN10VALIDATERESULTS/Syn135877/Syn135877.car
 OpenBabel10121811313D

 24 25  0  0  1  0  0  0  0  0999 V2000
   -3.0687   -0.0010   -0.7871 N   0  0  0  0  0  0  0  0  0  0  0  0
   -2.1837    0.5834   -0.0099 C   0  0  2  0  0  0  0  0  0  0  0  0
   -1.3108   -0.2869    0.4776 N   0  0  0  0  0  0  0  0  0  0  0  0
   -1.6610   -1.5037   -0.0114 C   0  0  0  0  0  0  0  0  0  0  0  0
   -2.7900   -1.3115   -0.8265 C   0  0  0  0  0  0  0  0  0  0  0  0
   -2.1894    1.9367    0.2492 N   0  0  0  0  0  0  0  0  0  0  0  0
   -3.8380    0.4481   -1.2798 H   0  0  0  0  0  0  0  0  0  0  0  0
   -1.0602   -2.3541    0.2820 H   0  0  0  0  0  0  0  0  0  0  0  0
   -3.4406   -1.9264   -1.4323 H   0  0  0  0  0  0  0  0  0  0  0  0
   -1.4998    2.3610    0.8607 H   0  0  0  0  0  0  0  0  0  0  0  0
   -2.8918    2.5395   -0.1678 H   0  0  0  0  0  0  0  0  0  0  0  0
   -0.1613   -0.1236    1.3777 C   0  0  0  0  0  0  0  0  0  0  0  0
    1.1421   -0.0110    0.6301 C   0  0  0  0  0  0  0  0  0  0  0  0
    2.0036   -1.1236    0.4784 C   0  0  0  0  0  0  0  0  0  0  0  0
    3.1697   -1.0762   -0.1976 N   0  0  0  0  0  0  0  0  0  0  0  0
    3.5410    0.0912   -0.7610 C   0  0  0  0  0  0  0  0  0  0  0  0
    2.7684    1.2628   -0.6790 C   0  0  0  0  0  0  0  0  0  0  0  0
    1.5503    1.2057    0.0272 C   0  0  0  0  0  0  0  0  0  0  0  0
   -0.3280    0.7661    1.9940 H   0  0  0  0  0  0  0  0  0  0  0  0
   -0.1473   -0.9773    2.0657 H   0  0  0  0  0  0  0  0  0  0  0  0
    1.7591   -2.0898    0.9078 H   0  0  0  0  0  0  0  0  0  0  0  0
    4.4865    0.0806   -1.2925 H   0  0  0  0  0  0  0  0  0  0  0  0
    3.1009    2.1835   -1.1461 H   0  0  0  0  0  0  0  0  0  0  0  0
    0.9367    2.0968    0.1041 H   0  0  0  0  0  0  0  0  0  0  0  0
  1  2  1  0  0  0  0
  2  6  1  1  0  0  0
  2  3  1  0  0  0  0
  3 12  1  0  0  0  0
  4  8  1  0  0  0  0
  4  3  1  0  0  0  0
  5  1  1  0  0  0  0
  5  4  2  0  0  0  0
  6 10  1  0  0  0  0
  7  1  1  0  0  0  0
  9  5  1  0  0  0  0
 11  6  1  0  0  0  0
 12 19  1  0  0  0  0
 12 20  1  0  0  0  0
 13 12  1  0  0  0  0
 14 13  1  0  0  0  0
 14 21  1  0  0  0  0
 15 14  2  0  0  0  0
 16 17  2  0  0  0  0
 16 15  1  0  0  0  0
 17 18  1  0  0  0  0
 18 24  1  0  0  0  0
 18 13  2  0  0  0  0
 22 16  1  0  0  0  0
 23 17  1  0  0  0  0
M  END
>  <MD_stabilization_energy>
-17.785

$$$$
/home/frits/SYNOPSISNN11VALIDATERESULTS/Syn030727/Syn030727.car
 OpenBabel10121811313D

 22 23  0  0  0  0  0  0  0  0999 V2000
   -3.1701    0.6901   -0.6701 N   0  0  0  0  0  0  0  0  0  0  0  0
   -2.1812    0.9920    0.1353 C   0  0  0  0  0  0  0  0  0  0  0  0
   -1.5059   -0.0766    0.5101 N   0  0  0  0  0  0  0  0  0  0  0  0
   -2.0939   -1.1404   -0.0850 C   0  0  0  0  0  0  0  0  0  0  0  0
   -3.1666   -0.6396   -0.8479 C   0  0  0  0  0  0  0  0  0  0  0  0
   -3.8235    1.3490   -1.0861 H   0  0  0  0  0  0  0  0  0  0  0  0
   -1.9549    2.0030    0.4478 H   0  0  0  0  0  0  0  0  0  0  0  0
   -1.6689   -2.1150    0.1134 H   0  0  0  0  0  0  0  0  0  0  0  0
   -3.9325   -1.0438   -1.4948 H   0  0  0  0  0  0  0  0  0  0  0  0
   -0.3492   -0.0954    1.4072 C   0  0  0  0  0  0  0  0  0  0  0  0
    0.9525   -0.0149    0.6550 C   0  0  0  0  0  0  0  0  0  0  0  0
    1.6490   -1.1809    0.2578 C   0  0  0  0  0  0  0  0  0  0  0  0
    2.8058   -1.1568   -0.4353 N   0  0  0  0  0  0  0  0  0  0  0  0
    3.3310    0.0389   -0.7714 C   0  0  0  0  0  0  0  0  0  0  0  0
    2.7283    1.2639   -0.4356 C   0  0  0  0  0  0  0  0  0  0  0  0
    1.5188    1.2316    0.2871 C   0  0  0  0  0  0  0  0  0  0  0  0
   -0.4012   -1.0147    2.0022 H   0  0  0  0  0  0  0  0  0  0  0  0
   -0.4462    0.7430    2.1070 H   0  0  0  0  0  0  0  0  0  0  0  0
    1.2749   -2.1711    0.4970 H   0  0  0  0  0  0  0  0  0  0  0  0
    4.2622    0.0074   -1.3268 H   0  0  0  0  0  0  0  0  0  0  0  0
    3.1813    2.2059   -0.7253 H   0  0  0  0  0  0  0  0  0  0  0  0
    1.0323    2.1629    0.5572 H   0  0  0  0  0  0  0  0  0  0  0  0
  1  2  1  0  0  0  0
  2  7  1  0  0  0  0
  2  3  1  0  0  0  0
  3 10  1  0  0  0  0
  4  8  1  0  0  0  0
  4  3  1  0  0  0  0
  5  1  1  0  0  0  0
  5  4  2  0  0  0  0
  6  1  1  0  0  0  0
  9  5  1  0  0  0  0
 10 17  1  0  0  0  0
 10 18  1  0  0  0  0
 11 10  1  0  0  0  0
 12 19  1  0  0  0  0
 12 11  1  0  0  0  0
 13 12  2  0  0  0  0
 14 15  2  0  0  0  0
 14 13  1  0  0  0  0
 15 16  1  0  0  0  0
 16 22  1  0  0  0  0
 16 11  2  0  0  0  0
 20 14  1  0  0  0  0
 21 15  1  0  0  0  0
M  END
>  <MD_stabilization_energy>
-17.780

$$$$
/home/frits/SYNOPSISNN09VALIDATERESULTS/Syn064273/Syn064273.car
 OpenBabel10121811313D

 25 26  0  0  0  0  0  0  0  0999 V2000
    0.6813   -0.5240    0.6652 N   0  0  0  0  0  0  0  0  0  0  0  0
    1.3842    0.5905    0.2126 N   0  0  0  0  0  0  0  0  0  0  0  0
    2.4632    0.0834   -0.3283 C   0  0  0  0  0  0  0  0  0  0  0  0
    2.5679   -1.2632   -0.2750 C   0  0  0  0  0  0  0  0  0  0  0  0
    1.4173   -1.5644    0.3633 C   0  0  0  0  0  0  0  0  0  0  0  0
    3.4384    0.8605   -0.9210 N   0  0  0  0  0  0  0  0  0  0  0  0
    3.3439   -1.9236   -0.6369 H   0  0  0  0  0  0  0  0  0  0  0  0
    1.0712   -2.5544    0.6279 H   0  0  0  0  0  0  0  0  0  0  0  0
    3.3437    1.8687   -0.9753 H   0  0  0  0  0  0  0  0  0  0  0  0
    4.2742    0.4481   -1.3267 H   0  0  0  0  0  0  0  0  0  0  0  0
    0.8627    1.9483    0.3893 C   0  0  0  0  0  0  0  0  0  0  0  0
    0.0026    2.0754   -0.2738 H   0  0  0  0  0  0  0  0  0  0  0  0
    0.5827    2.0878    1.4368 H   0  0  0  0  0  0  0  0  0  0  0  0
    1.6383    2.6729    0.1299 H   0  0  0  0  0  0  0  0  0  0  0  0
   -0.6137   -0.4569    1.3505 C   0  0  0  0  0  0  0  0  0  0  0  0
   -1.7275   -0.1994    0.4084 C   0  0  0  0  0  0  0  0  0  0  0  0
   -1.9854   -0.9211   -0.6515 N   0  0  0  0  0  0  0  0  0  0  0  0
   -3.0139   -0.3776   -1.2041 C   0  0  0  0  0  0  0  0  0  0  0  0
   -3.3814    0.6967   -0.4582 C   0  0  0  0  0  0  0  0  0  0  0  0
   -2.5702    0.7892    0.5357 N   0  0  0  0  0  0  0  0  0  0  0  0
   -0.7758   -1.4165    1.8538 H   0  0  0  0  0  0  0  0  0  0  0  0
   -0.5523    0.3135    2.1256 H   0  0  0  0  0  0  0  0  0  0  0  0
   -1.4850   -1.7403   -0.9760 H   0  0  0  0  0  0  0  0  0  0  0  0
   -3.4473   -0.7779   -2.1102 H   0  0  0  0  0  0  0  0  0  0  0  0
   -4.1902    1.4008   -0.5948 H   0  0  0  0  0  0  0  0  0  0  0  0
  1 15  1  0  0  0  0
  2 11  1  0  0  0  0
  2  1  1  0  0  0  0
  3  4  2  0  0  0  0
  3  2  1  0  0  0  0
  4  5  1  0  0  0  0
  5  8  1  0  0  0  0
  5  1  1  0  0  0  0
  6  3  1  0  0  0  0
  7  4  1  0  0  0  0
  9  6  1  0  0  0  0
 10  6  1  0  0  0  0
 11 13  1  0  0  0  0
 12 11  1  0  0  0  0
 14 11  1  0  0  0  0
 15 21  1  0  0  0  0
 15 22  1  0  0  0  0
 16 20  2  0  0  0  0
 16 15  1  0  0  0  0
 17 16  1  0  0  0  0
 18 17  1  0  0  0  0
 18 19  2  0  0  0  0
 19 20  1  0  0  0  0
 23 17  1  0  0  0  0
 24 18  1  0  0  0  0
 25 19  1  0  0  0  0
M  END
>  <MD_stabilization_energy>
-17.775

$$$$
/home/frits/SYNOPSISNN10VALIDATERESULTS/Syn129326/Syn129326.car
 OpenBabel10121811313D

 22 23  0  0  1  0  0  0  0  0999 V2000
   -2.8604    0.1915    0.5829 N   0  0  0  0  0  0  0  0  0  0  0  0
   -1.8000    0.6834   -0.0182 C   0  0  2  0  0  0  0  0  0  0  0  0
   -1.0429   -0.2738   -0.5329 N   0  0  0  0  0  0  0  0  0  0  0  0
   -1.6506   -1.4513   -0.2433 C   0  0  0  0  0  0  0  0  0  0  0  0
   -2.8198   -1.1444    0.4750 C   0  0  0  0  0  0  0  0  0  0  0  0
   -1.5283    2.0324   -0.0869 N   0  0  0  0  0  0  0  0  0  0  0  0
   -3.5919    0.7184    1.0555 H   0  0  0  0  0  0  0  0  0  0  0  0
   -1.1710   -2.3592   -0.5836 H   0  0  0  0  0  0  0  0  0  0  0  0
   -3.6340   -1.6912    0.9290 H   0  0  0  0  0  0  0  0  0  0  0  0
   -2.1639    2.7098    0.3225 H   0  0  0  0  0  0  0  0  0  0  0  0
   -0.6818    2.3767   -0.5285 H   0  0  0  0  0  0  0  0  0  0  0  0
    0.2159   -0.1939   -1.2856 C   0  0  0  0  0  0  0  0  0  0  0  0
    1.4181   -0.1135   -0.4157 C   0  0  0  0  0  0  0  0  0  0  0  0
    1.3962   -0.1611    0.8693 N   0  0  0  0  0  0  0  0  0  0  0  0
    2.6421   -0.0624    1.2514 C   0  0  0  0  0  0  0  0  0  0  0  0
    3.4456    0.0453    0.2226 N   0  0  0  0  0  0  0  0  0  0  0  0
    2.7039    0.0153   -0.8296 C   0  0  0  0  0  0  0  0  0  0  0  0
    0.2811   -1.0758   -1.9329 H   0  0  0  0  0  0  0  0  0  0  0  0
    0.1563    0.6892   -1.9310 H   0  0  0  0  0  0  0  0  0  0  0  0
    2.9661   -0.0691    2.2834 H   0  0  0  0  0  0  0  0  0  0  0  0
    4.4543    0.1346    0.2510 H   0  0  0  0  0  0  0  0  0  0  0  0
    3.1243    0.0867   -1.8237 H   0  0  0  0  0  0  0  0  0  0  0  0
  1  7  1  0  0  0  0
  2  6  1  1  0  0  0
  2  1  1  0  0  0  0
  3  4  1  0  0  0  0
  3  2  1  0  0  0  0
  4  5  2  0  0  0  0
  5  1  1  0  0  0  0
  5  9  1  0  0  0  0
  6 10  1  0  0  0  0
  8  4  1  0  0  0  0
 11  6  1  0  0  0  0
 12  3  1  0  0  0  0
 12 13  1  0  0  0  0
 13 14  1  0  0  0  0
 14 15  2  0  0  0  0
 15 20  1  0  0  0  0
 16 21  1  0  0  0  0
 16 15  1  0  0  0  0
 17 13  2  0  0  0  0
 17 16  1  0  0  0  0
 18 12  1  0  0  0  0
 19 12  1  0  0  0  0
 22 17  1  0  0  0  0
M  END
>  <MD_stabilization_energy>
-17.772

$$$$
/home/frits/SYNOPSISNN09VALIDATERESULTS/Syn142448/Syn142448.car
 OpenBabel10121811313D

 22 23  0  0  0  0  0  0  0  0999 V2000
    1.1410   -1.1959   -0.4569 N   0  0  0  0  0  0  0  0  0  0  0  0
    0.7684   -0.3660    0.5814 N   0  0  0  0  0  0  0  0  0  0  0  0
    1.7523    0.4851    0.7278 C   0  0  0  0  0  0  0  0  0  0  0  0
    2.7459    0.2641   -0.1567 C   0  0  0  0  0  0  0  0  0  0  0  0
    2.3088   -0.7936   -0.8671 C   0  0  0  0  0  0  0  0  0  0  0  0
    3.9284    0.9548   -0.3010 N   0  0  0  0  0  0  0  0  0  0  0  0
    0.5491   -1.9532   -0.7798 H   0  0  0  0  0  0  0  0  0  0  0  0
    1.6949    1.2476    1.4935 H   0  0  0  0  0  0  0  0  0  0  0  0
    2.7943   -1.3070   -1.6862 H   0  0  0  0  0  0  0  0  0  0  0  0
    4.6069    0.6929   -1.0111 H   0  0  0  0  0  0  0  0  0  0  0  0
    4.1540    1.7446    0.2978 H   0  0  0  0  0  0  0  0  0  0  0  0
   -0.5094   -0.5655    1.2638 C   0  0  0  0  0  0  0  0  0  0  0  0
   -1.6586   -0.0852    0.4539 C   0  0  0  0  0  0  0  0  0  0  0  0
   -2.5709   -0.8547   -0.0330 N   0  0  0  0  0  0  0  0  0  0  0  0
   -3.3905   -0.0640   -0.6771 C   0  0  0  0  0  0  0  0  0  0  0  0
   -3.0031    1.1837   -0.6005 N   0  0  0  0  0  0  0  0  0  0  0  0
   -1.9257    1.1989    0.1007 C   0  0  0  0  0  0  0  0  0  0  0  0
   -0.4678   -0.0290    2.2184 H   0  0  0  0  0  0  0  0  0  0  0  0
   -0.5963   -1.6352    1.4845 H   0  0  0  0  0  0  0  0  0  0  0  0
   -2.6556   -1.8608    0.0576 H   0  0  0  0  0  0  0  0  0  0  0  0
   -4.2747   -0.3962   -1.2045 H   0  0  0  0  0  0  0  0  0  0  0  0
   -1.4025    2.1212    0.3136 H   0  0  0  0  0  0  0  0  0  0  0  0
  1  2  1  0  0  0  0
  2  3  1  0  0  0  0
  2 12  1  0  0  0  0
  3  8  1  0  0  0  0
  4  3  1  0  0  0  0
  5  1  1  0  0  0  0
  5  4  2  0  0  0  0
  6  4  1  0  0  0  0
  6 11  1  0  0  0  0
  7  1  1  0  0  0  0
  9  5  1  0  0  0  0
 10  6  1  0  0  0  0
 12 19  1  0  0  0  0
 12 18  1  0  0  0  0
 13 12  1  0  0  0  0
 14 20  1  0  0  0  0
 14 13  1  0  0  0  0
 15 16  2  0  0  0  0
 15 14  1  0  0  0  0
 16 17  1  0  0  0  0
 17 22  1  0  0  0  0
 17 13  2  0  0  0  0
 21 15  1  0  0  0  0
M  END
>  <MD_stabilization_energy>
-17.766

$$$$
/home/frits/SYNOPSISNN5678VALIDATERESULTS/Syn008865/Syn008865.car
 OpenBabel10121811313D

 25 26  0  0  1  0  0  0  0  0999 V2000
   -0.7817   -0.6503   -0.4526 N   0  0  0  0  0  0  0  0  0  0  0  0
   -1.5257    0.4951   -0.3653 N   0  0  0  0  0  0  0  0  0  0  0  0
   -0.6767    1.4438   -0.0878 C   0  0  0  0  0  0  0  0  0  0  0  0
    0.5972    1.0040    0.0181 C   0  0  0  0  0  0  0  0  0  0  0  0
    0.4641   -0.3290   -0.2232 C   0  0  0  0  0  0  0  0  0  0  0  0
    1.5788   -1.1675   -0.2055 C   0  0  0  0  0  0  0  0  0  0  0  0
    2.8317   -0.5522    0.0741 C   0  0  1  0  0  0  0  0  0  0  0  0
    2.9288    0.8459    0.3209 C   0  0  0  0  0  0  0  0  0  0  0  0
    1.7827    1.6722    0.2969 C   0  0  0  0  0  0  0  0  0  0  0  0
    3.9980   -1.3438    0.1068 N   0  0  0  0  0  0  0  0  0  0  0  0
   -1.2121   -1.5456   -0.6605 H   0  0  0  0  0  0  0  0  0  0  0  0
   -1.0362    2.4575    0.0316 H   0  0  0  0  0  0  0  0  0  0  0  0
    1.4921   -2.2335   -0.3954 H   0  0  0  0  0  0  0  0  0  0  0  0
    3.8919    1.3004    0.5327 H   0  0  0  0  0  0  0  0  0  0  0  0
    1.8348    2.7402    0.4826 H   0  0  0  0  0  0  0  0  0  0  0  0
    4.9033   -0.9256    0.3044 H   0  0  0  0  0  0  0  0  0  0  0  0
    3.9513   -2.3444   -0.0665 H   0  0  0  0  0  0  0  0  0  0  0  0
   -2.9684    0.4483   -0.5757 C   0  0  0  0  0  0  0  0  0  0  0  0
   -3.6597   -0.1442    0.6079 C   0  0  0  0  0  0  0  0  0  0  0  0
   -4.3816   -1.2785    0.5516 C   0  0  0  0  0  0  0  0  0  0  0  0
   -3.1464   -0.1251   -1.4921 H   0  0  0  0  0  0  0  0  0  0  0  0
   -3.3129    1.4740   -0.7421 H   0  0  0  0  0  0  0  0  0  0  0  0
   -3.5796    0.3767    1.5555 H   0  0  0  0  0  0  0  0  0  0  0  0
   -4.4982   -1.8328   -0.3725 H   0  0  0  0  0  0  0  0  0  0  0  0
   -4.8683   -1.6625    1.4402 H   0  0  0  0  0  0  0  0  0  0  0  0
  1  2  1  0  0  0  0
  1  5  1  0  0  0  0
  2  3  1  0  0  0  0
  3  4  2  0  0  0  0
  3 12  1  0  0  0  0
  4  9  1  0  0  0  0
  5  6  2  0  0  0  0
  5  4  1  0  0  0  0
  6  7  1  0  0  0  0
  7 10  1  1  0  0  0
  7  8  1  0  0  0  0
  8 14  1  0  0  0  0
  9  8  2  0  0  0  0
  9 15  1  0  0  0  0
 10 16  1  0  0  0  0
 11  1  1  0  0  0  0
 13  6  1  0  0  0  0
 17 10  1  0  0  0  0
 18  2  1  0  0  0  0
 18 19  1  0  0  0  0
 19 23  1  0  0  0  0
 20 19  2  0  0  0  0
 20 25  1  0  0  0  0
 21 18  1  0  0  0  0
 22 18  1  0  0  0  0
 24 20  1  0  0  0  0
M  END
>  <MD_stabilization_energy>
-17.760

$$$$
/home/frits/SYNOPSISNN5678VALIDATERESULTS/Syn073576/Syn073576.car
 OpenBabel10121811313D

 24 26  0  0  0  0  0  0  0  0999 V2000
    1.6837   -1.9261    0.3840 N   0  0  0  0  0  0  0  0  0  0  0  0
    2.1269   -0.7173    0.2999 C   0  0  0  0  0  0  0  0  0  0  0  0
    1.1773    0.0307   -0.3558 C   0  0  0  0  0  0  0  0  0  0  0  0
    0.1854   -0.7606   -0.6450 N   0  0  0  0  0  0  0  0  0  0  0  0
    0.5138   -1.9463   -0.1872 C   0  0  0  0  0  0  0  0  0  0  0  0
    1.3498    1.3924   -0.6116 C   0  0  0  0  0  0  0  0  0  0  0  0
    2.5576    1.9678   -0.1595 C   0  0  0  0  0  0  0  0  0  0  0  0
    3.5293    1.1951    0.5131 C   0  0  0  0  0  0  0  0  0  0  0  0
    3.3288   -0.1807    0.7583 C   0  0  0  0  0  0  0  0  0  0  0  0
    2.1492   -2.7184    0.8122 H   0  0  0  0  0  0  0  0  0  0  0  0
   -0.1001   -2.8345   -0.2664 H   0  0  0  0  0  0  0  0  0  0  0  0
    0.6049    1.9890   -1.1274 H   0  0  0  0  0  0  0  0  0  0  0  0
    2.7421    3.0229   -0.3320 H   0  0  0  0  0  0  0  0  0  0  0  0
    4.4470    1.6669    0.8480 H   0  0  0  0  0  0  0  0  0  0  0  0
    4.0741   -0.7767    1.2752 H   0  0  0  0  0  0  0  0  0  0  0  0
   -1.0813   -0.5015   -1.3382 C   0  0  0  0  0  0  0  0  0  0  0  0
   -2.1263   -0.0090   -0.4111 C   0  0  0  0  0  0  0  0  0  0  0  0
   -2.8821   -0.8243    0.2681 N   0  0  0  0  0  0  0  0  0  0  0  0
   -3.6196    0.0217    0.9305 N   0  0  0  0  0  0  0  0  0  0  0  0
   -3.3088    1.2476    0.6499 N   0  0  0  0  0  0  0  0  0  0  0  0
   -2.3369    1.2646   -0.2245 N   0  0  0  0  0  0  0  0  0  0  0  0
   -0.8884    0.2312   -2.1297 H   0  0  0  0  0  0  0  0  0  0  0  0
   -1.4065   -1.4289   -1.8242 H   0  0  0  0  0  0  0  0  0  0  0  0
   -4.3468   -0.2447    1.5835 H   0  0  0  0  0  0  0  0  0  0  0  0
  1 10  1  0  0  0  0
  2  1  1  0  0  0  0
  2  9  1  0  0  0  0
  3  2  2  0  0  0  0
  4  3  1  0  0  0  0
  4  5  1  0  0  0  0
  5  1  1  0  0  0  0
  6  3  1  0  0  0  0
  6  7  2  0  0  0  0
  7  8  1  0  0  0  0
  8  9  2  0  0  0  0
  8 14  1  0  0  0  0
  9 15  1  0  0  0  0
 11  5  1  0  0  0  0
 12  6  1  0  0  0  0
 13  7  1  0  0  0  0
 16  4  1  0  0  0  0
 16 17  1  0  0  0  0
 17 21  1  0  0  0  0
 17 18  2  0  0  0  0
 18 19  1  0  0  0  0
 19 24  1  0  0  0  0
 20 19  1  0  0  0  0
 21 20  2  0  0  0  0
 22 16  1  0  0  0  0
 23 16  1  0  0  0  0
M  END
>  <MD_stabilization_energy>
-17.747

$$$$
/home/frits/SYNOPSISNN10VALIDATERESULTS/Syn184619/Syn184619.car
 OpenBabel10121811313D

 23 24  0  0  0  0  0  0  0  0999 V2000
    1.8899    1.1924   -0.6884 N   0  0  0  0  0  0  0  0  0  0  0  0
    1.0571    0.8759    0.3633 N   0  0  0  0  0  0  0  0  0  0  0  0
    1.4975   -0.2612    0.8387 C   0  0  0  0  0  0  0  0  0  0  0  0
    2.5694   -0.7111    0.1558 C   0  0  0  0  0  0  0  0  0  0  0  0
    2.7670    0.2351   -0.7823 C   0  0  0  0  0  0  0  0  0  0  0  0
    3.2921   -1.8643    0.3656 N   0  0  0  0  0  0  0  0  0  0  0  0
    1.7683    2.0370   -1.2359 H   0  0  0  0  0  0  0  0  0  0  0  0
    0.9983   -0.7207    1.6818 H   0  0  0  0  0  0  0  0  0  0  0  0
    3.5263    0.2786   -1.5515 H   0  0  0  0  0  0  0  0  0  0  0  0
    3.0478   -2.5110    1.1108 H   0  0  0  0  0  0  0  0  0  0  0  0
    4.0887   -2.0995   -0.2204 H   0  0  0  0  0  0  0  0  0  0  0  0
   -0.0450    1.7666    0.7217 C   0  0  0  0  0  0  0  0  0  0  0  0
   -1.2250    1.6750   -0.2609 C   0  0  0  0  0  0  0  0  0  0  0  0
   -1.8965    0.3530   -0.2046 C   0  0  0  0  0  0  0  0  0  0  0  0
   -2.8084    0.0652    0.6767 N   0  0  0  0  0  0  0  0  0  0  0  0
   -3.1077   -1.1683    0.3793 N   0  0  0  0  0  0  0  0  0  0  0  0
   -2.3947   -1.5628   -0.6329 N   0  0  0  0  0  0  0  0  0  0  0  0
   -1.6017   -0.6031   -1.0374 N   0  0  0  0  0  0  0  0  0  0  0  0
   -0.3504    1.5120    1.7429 H   0  0  0  0  0  0  0  0  0  0  0  0
    0.3624    2.7829    0.7361 H   0  0  0  0  0  0  0  0  0  0  0  0
   -1.9566    2.4536   -0.0230 H   0  0  0  0  0  0  0  0  0  0  0  0
   -0.8828    1.8621   -1.2842 H   0  0  0  0  0  0  0  0  0  0  0  0
   -3.2538    0.5649    1.4370 H   0  0  0  0  0  0  0  0  0  0  0  0
  1  2  1  0  0  0  0
  2 12  1  0  0  0  0
  2  3  1  0  0  0  0
  3  8  1  0  0  0  0
  4  6  1  0  0  0  0
  4  3  1  0  0  0  0
  5  1  1  0  0  0  0
  5  4  2  0  0  0  0
  6 10  1  0  0  0  0
  7  1  1  0  0  0  0
  9  5  1  0  0  0  0
 11  6  1  0  0  0  0
 12 20  1  0  0  0  0
 12 19  1  0  0  0  0
 13 14  1  0  0  0  0
 13 21  1  0  0  0  0
 13 12  1  0  0  0  0
 14 15  1  0  0  0  0
 15 23  1  0  0  0  0
 16 15  1  0  0  0  0
 17 16  2  0  0  0  0
 18 17  1  0  0  0  0
 18 14  2  0  0  0  0
 22 13  1  0  0  0  0
M  END
>  <MD_stabilization_energy>
-17.744

$$$$
/home/frits/SYNOPSISNN5678VALIDATERESULTS/Syn151514/Syn151514.car
 OpenBabel10121811313D

 22 23  0  0  0  0  0  0  0  0999 V2000
    0.9375    2.2291    0.1931 N   0  0  0  0  0  0  0  0  0  0  0  0
    1.4898    0.9351    0.0711 C   0  0  0  0  0  0  0  0  0  0  0  0
    0.8216   -0.1493    0.5944 N   0  0  0  0  0  0  0  0  0  0  0  0
    1.4167   -1.3699    0.4189 C   0  0  0  0  0  0  0  0  0  0  0  0
    2.6390   -1.5708   -0.2429 C   0  0  0  0  0  0  0  0  0  0  0  0
    3.3035   -0.4496   -0.7615 C   0  0  0  0  0  0  0  0  0  0  0  0
    2.7287    0.8227   -0.6071 C   0  0  0  0  0  0  0  0  0  0  0  0
    1.4431    3.0453   -0.1408 H   0  0  0  0  0  0  0  0  0  0  0  0
    0.0083    2.3618    0.5770 H   0  0  0  0  0  0  0  0  0  0  0  0
    0.9008   -2.2369    0.8209 H   0  0  0  0  0  0  0  0  0  0  0  0
    3.0586   -2.5655   -0.3491 H   0  0  0  0  0  0  0  0  0  0  0  0
    4.2502   -0.5640   -1.2784 H   0  0  0  0  0  0  0  0  0  0  0  0
    3.2379    1.6925   -1.0110 H   0  0  0  0  0  0  0  0  0  0  0  0
   -0.4537   -0.1538    1.3336 C   0  0  0  0  0  0  0  0  0  0  0  0
   -1.6252   -0.1270    0.4237 C   0  0  0  0  0  0  0  0  0  0  0  0
   -2.1774   -1.2072   -0.0439 N   0  0  0  0  0  0  0  0  0  0  0  0
   -3.1406   -0.7327   -0.7833 N   0  0  0  0  0  0  0  0  0  0  0  0
   -3.1343    0.5659   -0.7349 N   0  0  0  0  0  0  0  0  0  0  0  0
   -2.1669    0.9914    0.0378 N   0  0  0  0  0  0  0  0  0  0  0  0
   -0.4602    0.7151    2.0003 H   0  0  0  0  0  0  0  0  0  0  0  0
   -0.4962   -1.0353    1.9840 H   0  0  0  0  0  0  0  0  0  0  0  0
   -2.0089   -2.2006    0.0574 H   0  0  0  0  0  0  0  0  0  0  0  0
  1  9  1  0  0  0  0
  2  1  1  0  0  0  0
  2  3  1  0  0  0  0
  3 14  1  0  0  0  0
  4  3  1  0  0  0  0
  4 10  1  0  0  0  0
  5  4  2  0  0  0  0
  6  7  1  0  0  0  0
  6  5  1  0  0  0  0
  7  2  2  0  0  0  0
  8  1  1  0  0  0  0
 11  5  1  0  0  0  0
 12  6  1  0  0  0  0
 13  7  1  0  0  0  0
 14 21  1  0  0  0  0
 14 20  1  0  0  0  0
 15 14  1  0  0  0  0
 16 22  1  0  0  0  0
 16 15  1  0  0  0  0
 17 18  2  0  0  0  0
 17 16  1  0  0  0  0
 18 19  1  0  0  0  0
 19 15  2  0  0  0  0
M  END
>  <MD_stabilization_energy>
-17.743

$$$$
/home/frits/SYNOPSISNN5678VALIDATERESULTS/Syn260395/Syn260395.car
 OpenBabel10121811313D

 25 26  0  0  1  0  0  0  0  0999 V2000
    1.3380   -0.9194    0.5152 N   0  0  0  0  0  0  0  0  0  0  0  0
    0.6848    0.2864    0.5910 N   0  0  0  0  0  0  0  0  0  0  0  0
    1.4497    1.1209   -0.0810 C   0  0  1  0  0  0  0  0  0  0  0  0
    2.5769    0.5738   -0.6010 C   0  0  0  0  0  0  0  0  0  0  0  0
    2.4150   -0.6988   -0.1764 C   0  0  0  0  0  0  0  0  0  0  0  0
    3.3145   -1.7063   -0.4484 N   0  0  0  0  0  0  0  0  0  0  0  0
    1.1030    2.5708   -0.2643 C   0  0  0  0  0  0  0  0  0  0  0  0
    0.9638   -1.7600    0.9446 H   0  0  0  0  0  0  0  0  0  0  0  0
    3.3672    1.0253   -1.1857 H   0  0  0  0  0  0  0  0  0  0  0  0
    3.1451   -2.6475   -0.1075 H   0  0  0  0  0  0  0  0  0  0  0  0
    4.1589   -1.5399   -0.9898 H   0  0  0  0  0  0  0  0  0  0  0  0
    1.8580    3.2025    0.2139 H   0  0  0  0  0  0  0  0  0  0  0  0
    1.0606    2.8167   -1.3300 H   0  0  0  0  0  0  0  0  0  0  0  0
    0.1316    2.8170    0.1713 H   0  0  0  0  0  0  0  0  0  0  0  0
   -0.5819    0.3571    1.3209 C   0  0  0  0  0  0  0  0  0  0  0  0
   -1.7218   -0.0232    0.4548 C   0  0  0  0  0  0  0  0  0  0  0  0
   -2.4912    0.8221   -0.1824 N   0  0  0  0  0  0  0  0  0  0  0  0
   -3.3449    0.1026   -0.8246 C   0  0  0  0  0  0  0  0  0  0  0  0
   -3.0813   -1.2052   -0.5679 C   0  0  0  0  0  0  0  0  0  0  0  0
   -2.0711   -1.2607    0.2262 N   0  0  0  0  0  0  0  0  0  0  0  0
   -0.6984    1.3763    1.7028 H   0  0  0  0  0  0  0  0  0  0  0  0
   -0.5131   -0.3134    2.1847 H   0  0  0  0  0  0  0  0  0  0  0  0
   -2.4363    1.8342   -0.1789 H   0  0  0  0  0  0  0  0  0  0  0  0
   -4.1110    0.5503   -1.4426 H   0  0  0  0  0  0  0  0  0  0  0  0
   -3.5736   -2.1011   -0.9196 H   0  0  0  0  0  0  0  0  0  0  0  0
  1  2  1  0  0  0  0
  1  8  1  0  0  0  0
  2 15  1  0  0  0  0
  3  7  1  6  0  0  0
  3  2  1  0  0  0  0
  4  5  2  0  0  0  0
  4  3  1  0  0  0  0
  5  1  1  0  0  0  0
  6  5  1  0  0  0  0
  6 10  1  0  0  0  0
  7 14  1  0  0  0  0
  7 12  1  0  0  0  0
  9  4  1  0  0  0  0
 11  6  1  0  0  0  0
 13  7  1  0  0  0  0
 15 21  1  0  0  0  0
 15 22  1  0  0  0  0
 16 15  1  0  0  0  0
 17 23  1  0  0  0  0
 17 16  1  0  0  0  0
 18 19  2  0  0  0  0
 18 17  1  0  0  0  0
 19 20  1  0  0  0  0
 20 16  2  0  0  0  0
 24 18  1  0  0  0  0
 25 19  1  0  0  0  0
M  END
>  <MD_stabilization_energy>
-17.742

$$$$
/home/frits/SYNOPSISNN5678VALIDATERESULTS/Syn075126/Syn075126.car
 OpenBabel10121811313D

 27 28  0  0  0  0  0  0  0  0999 V2000
    1.1246   -1.0896   -0.2202 N   0  0  0  0  0  0  0  0  0  0  0  0
    0.6154    0.0379   -0.8386 N   0  0  0  0  0  0  0  0  0  0  0  0
    1.5219    0.9761   -0.6860 C   0  0  0  0  0  0  0  0  0  0  0  0
    2.5996    0.5434    0.0046 C   0  0  0  0  0  0  0  0  0  0  0  0
    2.2819   -0.7440    0.2598 C   0  0  0  0  0  0  0  0  0  0  0  0
    3.0724   -1.6370    0.9523 N   0  0  0  0  0  0  0  0  0  0  0  0
    3.7267    1.2607    0.3465 N   0  0  0  0  0  0  0  0  0  0  0  0
    0.6110   -1.9647   -0.1978 H   0  0  0  0  0  0  0  0  0  0  0  0
    1.3461    1.9616   -1.0967 H   0  0  0  0  0  0  0  0  0  0  0  0
    3.9789   -1.3781    1.3315 H   0  0  0  0  0  0  0  0  0  0  0  0
    2.7545   -2.5897    1.0998 H   0  0  0  0  0  0  0  0  0  0  0  0
    4.4868    0.8381    0.8716 H   0  0  0  0  0  0  0  0  0  0  0  0
    3.8279    2.2365    0.0816 H   0  0  0  0  0  0  0  0  0  0  0  0
   -0.6888   -0.0073   -1.4983 C   0  0  0  0  0  0  0  0  0  0  0  0
   -1.8095   -0.1517   -0.5305 C   0  0  0  0  0  0  0  0  0  0  0  0
   -2.5058   -1.2300   -0.3992 N   0  0  0  0  0  0  0  0  0  0  0  0
   -3.3853   -0.9791    0.5411 C   0  0  0  0  0  0  0  0  0  0  0  0
   -3.2538    0.2381    1.0064 N   0  0  0  0  0  0  0  0  0  0  0  0
   -2.2825    0.7681    0.3532 C   0  0  0  0  0  0  0  0  0  0  0  0
   -1.8079    2.1679    0.5895 C   0  0  0  0  0  0  0  0  0  0  0  0
   -0.6627   -0.8464   -2.2022 H   0  0  0  0  0  0  0  0  0  0  0  0
   -0.8054    0.9129   -2.0818 H   0  0  0  0  0  0  0  0  0  0  0  0
   -2.4130   -2.0993   -0.9123 H   0  0  0  0  0  0  0  0  0  0  0  0
   -4.1267   -1.6857    0.8889 H   0  0  0  0  0  0  0  0  0  0  0  0
   -2.4645    2.6800    1.2998 H   0  0  0  0  0  0  0  0  0  0  0  0
   -0.7969    2.1629    1.0060 H   0  0  0  0  0  0  0  0  0  0  0  0
   -1.8125    2.7359   -0.3455 H   0  0  0  0  0  0  0  0  0  0  0  0
  1  8  1  0  0  0  0
  1  5  1  0  0  0  0
  2  3  1  0  0  0  0
  2  1  1  0  0  0  0
  3  4  1  0  0  0  0
  4  5  2  0  0  0  0
  4  7  1  0  0  0  0
  5  6  1  0  0  0  0
  6 11  1  0  0  0  0
  6 10  1  0  0  0  0
  7 12  1  0  0  0  0
  9  3  1  0  0  0  0
 13  7  1  0  0  0  0
 14  2  1  0  0  0  0
 14 15  1  0  0  0  0
 15 16  1  0  0  0  0
 15 19  2  0  0  0  0
 16 17  1  0  0  0  0
 17 24  1  0  0  0  0
 17 18  2  0  0  0  0
 19 20  1  0  0  0  0
 19 18  1  0  0  0  0
 20 26  1  0  0  0  0
 20 25  1  0  0  0  0
 21 14  1  0  0  0  0
 22 14  1  0  0  0  0
 23 16  1  0  0  0  0
 27 20  1  0  0  0  0
M  END
>  <MD_stabilization_energy>
-17.739

$$$$
/home/frits/SYNOPSISNN10VALIDATERESULTS/Syn157093/Syn157093.car
 OpenBabel10121811313D

 25 26  0  0  1  0  0  0  0  0999 V2000
   -2.5705   -0.3282    0.6086 N   0  0  0  0  0  0  0  0  0  0  0  0
   -1.5310    0.1984   -0.0034 C   0  0  2  0  0  0  0  0  0  0  0  0
   -0.7609   -0.7494   -0.5235 N   0  0  0  0  0  0  0  0  0  0  0  0
   -1.3417   -1.9400   -0.2345 C   0  0  0  0  0  0  0  0  0  0  0  0
   -2.5072   -1.6609    0.4970 C   0  0  0  0  0  0  0  0  0  0  0  0
   -1.2689    1.6609   -0.0725 C   0  0  0  0  0  0  0  0  0  0  0  0
   -2.4559    2.4588    0.2238 N   0  0  0  0  0  0  0  0  0  0  0  0
   -3.2986    0.1985    1.0864 H   0  0  0  0  0  0  0  0  0  0  0  0
   -0.8493   -2.8374   -0.5844 H   0  0  0  0  0  0  0  0  0  0  0  0
   -3.3061   -2.2246    0.9578 H   0  0  0  0  0  0  0  0  0  0  0  0
   -0.4836    1.9030    0.6508 H   0  0  0  0  0  0  0  0  0  0  0  0
   -0.8948    1.9257   -1.0667 H   0  0  0  0  0  0  0  0  0  0  0  0
   -3.1450    2.3552   -0.5219 H   0  0  0  0  0  0  0  0  0  0  0  0
   -2.2083    3.4483    0.2343 H   0  0  0  0  0  0  0  0  0  0  0  0
    0.4888   -0.6318   -1.2856 C   0  0  0  0  0  0  0  0  0  0  0  0
    1.6460   -0.2577   -0.4288 C   0  0  0  0  0  0  0  0  0  0  0  0
    2.2505    0.8851   -0.5673 N   0  0  0  0  0  0  0  0  0  0  0  0
    3.2349    0.9029    0.3636 N   0  0  0  0  0  0  0  0  0  0  0  0
    3.1526   -0.2348    0.9932 C   0  0  0  0  0  0  0  0  0  0  0  0
    2.1615   -1.0397    0.5483 C   0  0  0  0  0  0  0  0  0  0  0  0
    0.3203    0.1144   -2.0702 H   0  0  0  0  0  0  0  0  0  0  0  0
    0.6877   -1.5849   -1.7896 H   0  0  0  0  0  0  0  0  0  0  0  0
    2.1142    1.6690   -1.1959 H   0  0  0  0  0  0  0  0  0  0  0  0
    3.8533   -0.4415    1.7900 H   0  0  0  0  0  0  0  0  0  0  0  0
    1.8717   -2.0250    0.8851 H   0  0  0  0  0  0  0  0  0  0  0  0
  1  8  1  0  0  0  0
  2  6  1  1  0  0  0
  2  1  1  0  0  0  0
  3  4  1  0  0  0  0
  3  2  1  0  0  0  0
  4  5  2  0  0  0  0
  5  1  1  0  0  0  0
  5 10  1  0  0  0  0
  6  7  1  0  0  0  0
  6 11  1  0  0  0  0
  7 14  1  0  0  0  0
  9  4  1  0  0  0  0
 12  6  1  0  0  0  0
 13  7  1  0  0  0  0
 15  3  1  0  0  0  0
 15 16  1  0  0  0  0
 16 20  2  0  0  0  0
 17 16  1  0  0  0  0
 17 18  1  0  0  0  0
 18 19  2  0  0  0  0
 19 24  1  0  0  0  0
 20 25  1  0  0  0  0
 20 19  1  0  0  0  0
 21 15  1  0  0  0  0
 22 15  1  0  0  0  0
 23 17  1  0  0  0  0
M  END
>  <MD_stabilization_energy>
-17.737

$$$$
/home/frits/SYNOPSISNN5678VALIDATERESULTS/Syn215282/Syn215282.car
 OpenBabel10121811313D

 25 26  0  0  0  0  0  0  0  0999 V2000
    1.0291    0.6530    0.8387 N   0  0  0  0  0  0  0  0  0  0  0  0
    0.4591   -0.5673    0.5534 N   0  0  0  0  0  0  0  0  0  0  0  0
    1.3447   -1.2214   -0.1616 C   0  0  0  0  0  0  0  0  0  0  0  0
    2.4735   -0.5099   -0.3867 C   0  0  0  0  0  0  0  0  0  0  0  0
    2.1974    0.6388    0.2710 C   0  0  0  0  0  0  0  0  0  0  0  0
    3.0521    1.7168    0.3562 N   0  0  0  0  0  0  0  0  0  0  0  0
    3.6995   -0.9190   -1.1432 C   0  0  0  0  0  0  0  0  0  0  0  0
    0.5467    1.3534    1.3931 H   0  0  0  0  0  0  0  0  0  0  0  0
    1.1199   -2.2245   -0.4991 H   0  0  0  0  0  0  0  0  0  0  0  0
    3.9699    1.7158   -0.0805 H   0  0  0  0  0  0  0  0  0  0  0  0
    2.7734    2.5470    0.8697 H   0  0  0  0  0  0  0  0  0  0  0  0
    3.5525   -1.8916   -1.6225 H   0  0  0  0  0  0  0  0  0  0  0  0
    3.9244   -0.1869   -1.9247 H   0  0  0  0  0  0  0  0  0  0  0  0
    4.5540   -0.9956   -0.4642 H   0  0  0  0  0  0  0  0  0  0  0  0
   -0.8693   -0.9016    1.0670 C   0  0  0  0  0  0  0  0  0  0  0  0
   -1.9751   -0.2886    0.2840 C   0  0  0  0  0  0  0  0  0  0  0  0
   -1.8245    0.4539   -0.7597 N   0  0  0  0  0  0  0  0  0  0  0  0
   -3.0333    0.7800   -1.1380 C   0  0  0  0  0  0  0  0  0  0  0  0
   -3.9341    0.2546   -0.3476 N   0  0  0  0  0  0  0  0  0  0  0  0
   -3.3004   -0.4172    0.5473 C   0  0  0  0  0  0  0  0  0  0  0  0
   -0.9587   -1.9937    1.0487 H   0  0  0  0  0  0  0  0  0  0  0  0
   -0.9083   -0.5689    2.1104 H   0  0  0  0  0  0  0  0  0  0  0  0
   -0.9583    0.7307   -1.2059 H   0  0  0  0  0  0  0  0  0  0  0  0
   -3.2611    1.4023   -1.9931 H   0  0  0  0  0  0  0  0  0  0  0  0
   -3.8220   -0.9541    1.3278 H   0  0  0  0  0  0  0  0  0  0  0  0
  1  8  1  0  0  0  0
  2  1  1  0  0  0  0
  2 15  1  0  0  0  0
  3  2  1  0  0  0  0
  4  3  1  0  0  0  0
  4  5  2  0  0  0  0
  5  6  1  0  0  0  0
  5  1  1  0  0  0  0
  6 11  1  0  0  0  0
  7 14  1  0  0  0  0
  7  4  1  0  0  0  0
  9  3  1  0  0  0  0
 10  6  1  0  0  0  0
 12  7  1  0  0  0  0
 13  7  1  0  0  0  0
 15 22  1  0  0  0  0
 16 20  2  0  0  0  0
 16 15  1  0  0  0  0
 17 16  1  0  0  0  0
 18 17  1  0  0  0  0
 18 19  2  0  0  0  0
 19 20  1  0  0  0  0
 20 25  1  0  0  0  0
 21 15  1  0  0  0  0
 23 17  1  0  0  0  0
 24 18  1  0  0  0  0
M  END
>  <MD_stabilization_energy>
-17.737

$$$$
/home/frits/SYNOPSISNN5678VALIDATERESULTS/Syn160771/Syn160771.car
 OpenBabel10121811313D

 24 25  0  0  0  0  0  0  0  0999 V2000
    0.1992    2.5437    0.0994 N   0  0  0  0  0  0  0  0  0  0  0  0
    0.9948    1.3776    0.0539 C   0  0  0  0  0  0  0  0  0  0  0  0
    0.5404    0.2134    0.6321 N   0  0  0  0  0  0  0  0  0  0  0  0
    1.3600   -0.8793    0.5287 C   0  0  0  0  0  0  0  0  0  0  0  0
    2.6147   -0.8696   -0.1165 C   0  0  0  0  0  0  0  0  0  0  0  0
    3.0611    0.3354   -0.6930 C   0  0  0  0  0  0  0  0  0  0  0  0
    2.2434    1.4742   -0.6088 C   0  0  0  0  0  0  0  0  0  0  0  0
    3.4031   -2.0354   -0.1828 N   0  0  0  0  0  0  0  0  0  0  0  0
   -0.7456    2.5130    0.4664 H   0  0  0  0  0  0  0  0  0  0  0  0
    0.5432    3.4243   -0.2743 H   0  0  0  0  0  0  0  0  0  0  0  0
    1.0014   -1.8023    0.9771 H   0  0  0  0  0  0  0  0  0  0  0  0
    4.0189    0.3971   -1.2004 H   0  0  0  0  0  0  0  0  0  0  0  0
    2.5788    2.4053   -1.0556 H   0  0  0  0  0  0  0  0  0  0  0  0
    3.0795   -2.9046    0.2332 H   0  0  0  0  0  0  0  0  0  0  0  0
    4.3065   -2.0230   -0.6487 H   0  0  0  0  0  0  0  0  0  0  0  0
   -0.7239    0.0039    1.3607 C   0  0  0  0  0  0  0  0  0  0  0  0
   -1.8580   -0.2530    0.4423 C   0  0  0  0  0  0  0  0  0  0  0  0
   -2.6226    0.7092    0.0107 N   0  0  0  0  0  0  0  0  0  0  0  0
   -3.4484    0.0433   -0.7464 N   0  0  0  0  0  0  0  0  0  0  0  0
   -3.1764   -1.2235   -0.7503 N   0  0  0  0  0  0  0  0  0  0  0  0
   -2.1427   -1.4526    0.0168 N   0  0  0  0  0  0  0  0  0  0  0  0
   -0.6081   -0.8310    2.0616 H   0  0  0  0  0  0  0  0  0  0  0  0
   -0.9125    0.8911    1.9743 H   0  0  0  0  0  0  0  0  0  0  0  0
   -4.2095    0.4624   -1.2672 H   0  0  0  0  0  0  0  0  0  0  0  0
  1  9  1  0  0  0  0
  2  1  1  0  0  0  0
  2  3  1  0  0  0  0
  3 16  1  0  0  0  0
  4  3  1  0  0  0  0
  4 11  1  0  0  0  0
  5  4  2  0  0  0  0
  6  7  1  0  0  0  0
  6  5  1  0  0  0  0
  7  2  2  0  0  0  0
  8  5  1  0  0  0  0
  8 14  1  0  0  0  0
 10  1  1  0  0  0  0
 12  6  1  0  0  0  0
 13  7  1  0  0  0  0
 15  8  1  0  0  0  0
 16 23  1  0  0  0  0
 16 22  1  0  0  0  0
 17 16  1  0  0  0  0
 18 17  2  0  0  0  0
 19 18  1  0  0  0  0
 20 19  1  0  0  0  0
 20 21  2  0  0  0  0
 21 17  1  0  0  0  0
 24 19  1  0  0  0  0
M  END
>  <MD_stabilization_energy>
-17.736

$$$$
/home/frits/SYNOPSISNN5678VALIDATERESULTS/Syn071114/Syn071114.car
 OpenBabel10121811313D

 24 25  0  0  1  0  0  0  0  0999 V2000
    3.9629    0.1790   -0.6495 N   0  0  0  0  0  0  0  0  0  0  0  0
    4.7290   -0.9815   -0.6170 N   0  0  0  0  0  0  0  0  0  0  0  0
    2.6329    0.1999   -0.1403 C   0  0  1  0  0  0  0  0  0  0  0  0
    2.0138   -0.9466    0.4252 C   0  0  0  0  0  0  0  0  0  0  0  0
    0.6957   -0.8251    0.9008 C   0  0  0  0  0  0  0  0  0  0  0  0
   -0.0302    0.3261    0.8528 N   0  0  0  0  0  0  0  0  0  0  0  0
    0.5836    1.4136    0.3087 C   0  0  0  0  0  0  0  0  0  0  0  0
    1.8961    1.4063   -0.1973 C   0  0  0  0  0  0  0  0  0  0  0  0
    4.3687    1.0236   -1.0469 H   0  0  0  0  0  0  0  0  0  0  0  0
    5.0145   -1.1834   -1.5752 H   0  0  0  0  0  0  0  0  0  0  0  0
    5.5863   -0.7649   -0.1085 H   0  0  0  0  0  0  0  0  0  0  0  0
    2.5222   -1.9024    0.5000 H   0  0  0  0  0  0  0  0  0  0  0  0
    0.2065   -1.6913    1.3357 H   0  0  0  0  0  0  0  0  0  0  0  0
    0.0048    2.3316    0.2712 H   0  0  0  0  0  0  0  0  0  0  0  0
    2.3186    2.3134   -0.6183 H   0  0  0  0  0  0  0  0  0  0  0  0
   -1.4030    0.3941    1.3684 C   0  0  0  0  0  0  0  0  0  0  0  0
   -2.4033    0.0589    0.3254 C   0  0  0  0  0  0  0  0  0  0  0  0
   -2.8962   -1.1359    0.1828 N   0  0  0  0  0  0  0  0  0  0  0  0
   -3.7085   -0.9863   -0.8258 N   0  0  0  0  0  0  0  0  0  0  0  0
   -3.6774    0.2459   -1.2375 N   0  0  0  0  0  0  0  0  0  0  0  0
   -2.8441    0.9503   -0.5142 N   0  0  0  0  0  0  0  0  0  0  0  0
   -1.4844   -0.2912    2.2201 H   0  0  0  0  0  0  0  0  0  0  0  0
   -1.5765    1.4061    1.7525 H   0  0  0  0  0  0  0  0  0  0  0  0
   -2.7730   -2.0238    0.6540 H   0  0  0  0  0  0  0  0  0  0  0  0
  1  2  1  0  0  0  0
  2 11  1  0  0  0  0
  3  1  1  1  0  0  0
  3  4  1  0  0  0  0
  4 12  1  0  0  0  0
  4  5  2  0  0  0  0
  5 13  1  0  0  0  0
  6  5  1  0  0  0  0
  6 16  1  0  0  0  0
  7  6  1  0  0  0  0
  8  3  1  0  0  0  0
  8  7  2  0  0  0  0
  9  1  1  0  0  0  0
 10  2  1  0  0  0  0
 14  7  1  0  0  0  0
 15  8  1  0  0  0  0
 16 23  1  0  0  0  0
 16 22  1  0  0  0  0
 17 16  1  0  0  0  0
 18 17  1  0  0  0  0
 18 24  1  0  0  0  0
 19 18  1  0  0  0  0
 20 19  2  0  0  0  0
 20 21  1  0  0  0  0
 21 17  2  0  0  0  0
M  END
>  <MD_stabilization_energy>
-17.734

$$$$
/home/frits/SYNOPSISNN5678VALIDATERESULTS/Syn265778/Syn265778.car
 OpenBabel10121811313D

 26 27  0  0  0  0  0  0  0  0999 V2000
    2.7000    1.2897    0.8032 N   0  0  0  0  0  0  0  0  0  0  0  0
    1.5781    1.4096    0.1317 C   0  0  0  0  0  0  0  0  0  0  0  0
    1.2081    0.2744   -0.4359 N   0  0  0  0  0  0  0  0  0  0  0  0
    2.1641   -0.6280   -0.1085 C   0  0  0  0  0  0  0  0  0  0  0  0
    3.1231    0.0219    0.6914 C   0  0  0  0  0  0  0  0  0  0  0  0
    2.1986   -1.9514   -0.4864 N   0  0  0  0  0  0  0  0  0  0  0  0
    3.1684    2.0314    1.3174 H   0  0  0  0  0  0  0  0  0  0  0  0
    1.0325    2.3417    0.0623 H   0  0  0  0  0  0  0  0  0  0  0  0
    4.0460   -0.2291    1.1965 H   0  0  0  0  0  0  0  0  0  0  0  0
    2.9522   -2.5637   -0.1857 H   0  0  0  0  0  0  0  0  0  0  0  0
    1.4829   -2.3451   -1.0881 H   0  0  0  0  0  0  0  0  0  0  0  0
   -0.0056    0.1429   -1.2474 C   0  0  0  0  0  0  0  0  0  0  0  0
   -1.1914   -0.2290   -0.4319 C   0  0  0  0  0  0  0  0  0  0  0  0
   -2.1998    0.6024   -0.0716 N   0  0  0  0  0  0  0  0  0  0  0  0
   -3.0416   -0.1155    0.6466 C   0  0  0  0  0  0  0  0  0  0  0  0
   -2.6436   -1.3578    0.7783 N   0  0  0  0  0  0  0  0  0  0  0  0
   -1.4825   -1.4951    0.1220 C   0  0  0  0  0  0  0  0  0  0  0  0
    0.1791   -0.6137   -2.0173 H   0  0  0  0  0  0  0  0  0  0  0  0
   -0.1664    1.0934   -1.7675 H   0  0  0  0  0  0  0  0  0  0  0  0
   -3.9576    0.2604    1.0838 H   0  0  0  0  0  0  0  0  0  0  0  0
   -3.1331   -2.0886    1.2890 H   0  0  0  0  0  0  0  0  0  0  0  0
   -1.0295   -2.4768    0.1434 H   0  0  0  0  0  0  0  0  0  0  0  0
   -2.3890    2.0173   -0.3780 C   0  0  0  0  0  0  0  0  0  0  0  0
   -1.5486    2.5759    0.0452 H   0  0  0  0  0  0  0  0  0  0  0  0
   -3.3291    2.3674    0.0612 H   0  0  0  0  0  0  0  0  0  0  0  0
   -2.4209    2.1316   -1.4661 H   0  0  0  0  0  0  0  0  0  0  0  0
  1  7  1  0  0  0  0
  2  1  1  0  0  0  0
  3  4  1  0  0  0  0
  3  2  1  0  0  0  0
  4  5  2  0  0  0  0
  5  1  1  0  0  0  0
  5  9  1  0  0  0  0
  6 10  1  0  0  0  0
  6  4  1  0  0  0  0
  8  2  1  0  0  0  0
 11  6  1  0  0  0  0
 12  3  1  0  0  0  0
 12 13  1  0  0  0  0
 13 14  1  0  0  0  0
 13 17  2  0  0  0  0
 14 15  1  0  0  0  0
 15 16  1  0  0  0  0
 15 20  1  0  0  0  0
 16 21  1  0  0  0  0
 17 22  1  0  0  0  0
 17 16  1  0  0  0  0
 18 12  1  0  0  0  0
 19 12  1  0  0  0  0
 23 14  1  0  0  0  0
 23 24  1  0  0  0  0
 23 25  1  0  0  0  0
 26 23  1  0  0  0  0
M  END
>  <MD_stabilization_energy>
-17.728

$$$$
/home/frits/SYNOPSISNN5678VALIDATERESULTS/Syn150596/Syn150596.car
 OpenBabel10121811313D

 24 25  0  0  0  0  0  0  0  0999 V2000
    0.7599    2.2074   -0.0003 N   0  0  0  0  0  0  0  0  0  0  0  0
    1.4132    0.9554    0.0128 C   0  0  0  0  0  0  0  0  0  0  0  0
    0.8313   -0.1310   -0.6023 N   0  0  0  0  0  0  0  0  0  0  0  0
    1.5293   -1.3075   -0.5392 C   0  0  0  0  0  0  0  0  0  0  0  0
    2.7696   -1.4637    0.1007 C   0  0  0  0  0  0  0  0  0  0  0  0
    3.3417   -0.3422    0.7188 C   0  0  0  0  0  0  0  0  0  0  0  0
    2.6619    0.8862    0.6788 C   0  0  0  0  0  0  0  0  0  0  0  0
   -0.1615    2.3074   -0.4104 H   0  0  0  0  0  0  0  0  0  0  0  0
    1.1900    3.0241    0.4255 H   0  0  0  0  0  0  0  0  0  0  0  0
    1.0847   -2.1755   -1.0169 H   0  0  0  0  0  0  0  0  0  0  0  0
    3.2717   -2.4252    0.1164 H   0  0  0  0  0  0  0  0  0  0  0  0
    4.2987   -0.4227    1.2230 H   0  0  0  0  0  0  0  0  0  0  0  0
    3.1011    1.7564    1.1574 H   0  0  0  0  0  0  0  0  0  0  0  0
   -0.4495   -0.1759   -1.3336 C   0  0  0  0  0  0  0  0  0  0  0  0
   -1.6294   -0.2290   -0.4259 C   0  0  0  0  0  0  0  0  0  0  0  0
   -2.4734    0.7580   -0.3545 N   0  0  0  0  0  0  0  0  0  0  0  0
   -3.4081    0.3864    0.5536 N   0  0  0  0  0  0  0  0  0  0  0  0
   -3.0575   -0.7993    0.9633 C   0  0  0  0  0  0  0  0  0  0  0  0
   -1.9293   -1.2701    0.3858 C   0  0  0  0  0  0  0  0  0  0  0  0
   -0.4605   -1.0382   -2.0107 H   0  0  0  0  0  0  0  0  0  0  0  0
   -0.4870    0.7103   -1.9768 H   0  0  0  0  0  0  0  0  0  0  0  0
   -2.5371    1.6522   -0.8284 H   0  0  0  0  0  0  0  0  0  0  0  0
   -3.6698   -1.2976    1.7019 H   0  0  0  0  0  0  0  0  0  0  0  0
   -1.4217   -2.2122    0.5371 H   0  0  0  0  0  0  0  0  0  0  0  0
  1  2  1  0  0  0  0
  1  9  1  0  0  0  0
  2  7  2  0  0  0  0
  3  4  1  0  0  0  0
  3  2  1  0  0  0  0
  4  5  2  0  0  0  0
  5 11  1  0  0  0  0
  5  6  1  0  0  0  0
  6 12  1  0  0  0  0
  7  6  1  0  0  0  0
  7 13  1  0  0  0  0
  8  1  1  0  0  0  0
 10  4  1  0  0  0  0
 14  3  1  0  0  0  0
 14 15  1  0  0  0  0
 15 16  1  0  0  0  0
 15 19  2  0  0  0  0
 16 17  1  0  0  0  0
 17 18  2  0  0  0  0
 18 23  1  0  0  0  0
 19 24  1  0  0  0  0
 19 18  1  0  0  0  0
 20 14  1  0  0  0  0
 21 14  1  0  0  0  0
 22 16  1  0  0  0  0
M  END
>  <MD_stabilization_energy>
-17.722

$$$$
/home/frits/SYNOPSISNN11VALIDATERESULTS/Syn340554/Syn340554.car
 OpenBabel10121811313D

 24 25  0  0  0  0  0  0  0  0999 V2000
    0.8274    2.2130    0.0802 N   0  0  0  0  0  0  0  0  0  0  0  0
    1.4425    0.9430    0.0173 C   0  0  0  0  0  0  0  0  0  0  0  0
    0.8396   -0.1435    0.6112 N   0  0  0  0  0  0  0  0  0  0  0  0
    1.4939   -1.3401    0.4928 C   0  0  0  0  0  0  0  0  0  0  0  0
    2.7144   -1.5155   -0.1796 C   0  0  0  0  0  0  0  0  0  0  0  0
    3.3116   -0.3928   -0.7718 C   0  0  0  0  0  0  0  0  0  0  0  0
    2.6745    0.8555   -0.6768 C   0  0  0  0  0  0  0  0  0  0  0  0
   -0.0996    2.3201    0.4780 H   0  0  0  0  0  0  0  0  0  0  0  0
    1.2830    3.0333   -0.3105 H   0  0  0  0  0  0  0  0  0  0  0  0
    1.0295   -2.2080    0.9516 H   0  0  0  0  0  0  0  0  0  0  0  0
    3.1831   -2.4920   -0.2387 H   0  0  0  0  0  0  0  0  0  0  0  0
    4.2546   -0.4879   -1.2992 H   0  0  0  0  0  0  0  0  0  0  0  0
    3.1320    1.7262   -1.1372 H   0  0  0  0  0  0  0  0  0  0  0  0
   -0.4232   -0.1662    1.3713 C   0  0  0  0  0  0  0  0  0  0  0  0
   -1.6134   -0.1662    0.4850 C   0  0  0  0  0  0  0  0  0  0  0  0
   -2.3156    0.8835    0.2515 N   0  0  0  0  0  0  0  0  0  0  0  0
   -3.2522    0.5069   -0.5793 C   0  0  0  0  0  0  0  0  0  0  0  0
   -3.1421   -0.7655   -0.8724 N   0  0  0  0  0  0  0  0  0  0  0  0
   -2.1238   -1.2077   -0.2200 C   0  0  0  0  0  0  0  0  0  0  0  0
   -0.4453   -1.0389    2.0344 H   0  0  0  0  0  0  0  0  0  0  0  0
   -0.4286    0.7120    2.0262 H   0  0  0  0  0  0  0  0  0  0  0  0
   -4.0174    1.1621   -0.9734 H   0  0  0  0  0  0  0  0  0  0  0  0
   -3.7428   -1.2959   -1.4925 H   0  0  0  0  0  0  0  0  0  0  0  0
   -1.8090   -2.2402   -0.2893 H   0  0  0  0  0  0  0  0  0  0  0  0
  1  8  1  0  0  0  0
  2  1  1  0  0  0  0
  2  3  1  0  0  0  0
  3 14  1  0  0  0  0
  4  3  1  0  0  0  0
  4 10  1  0  0  0  0
  5  4  2  0  0  0  0
  6  7  1  0  0  0  0
  6  5  1  0  0  0  0
  7  2  2  0  0  0  0
  9  1  1  0  0  0  0
 11  5  1  0  0  0  0
 12  6  1  0  0  0  0
 13  7  1  0  0  0  0
 14 21  1  0  0  0  0
 14 20  1  0  0  0  0
 15 14  1  0  0  0  0
 16 15  1  0  0  0  0
 17 16  2  0  0  0  0
 18 17  1  0  0  0  0
 18 19  1  0  0  0  0
 19 15  2  0  0  0  0
 22 17  1  0  0  0  0
 23 18  1  0  0  0  0
 24 19  1  0  0  0  0
M  END
>  <MD_stabilization_energy>
-17.719

$$$$
/home/frits/SYNOPSISNN12VALIDATERESULTS/Syn184102/Syn184102.car
 OpenBabel10121811313D

 24 25  0  0  0  0  0  0  0  0999 V2000
    0.7688    2.2026    0.1237 N   0  0  0  0  0  0  0  0  0  0  0  0
    1.4173    0.9508    0.0365 C   0  0  0  0  0  0  0  0  0  0  0  0
    0.8378   -0.1649    0.5990 N   0  0  0  0  0  0  0  0  0  0  0  0
    1.5257   -1.3403    0.4603 C   0  0  0  0  0  0  0  0  0  0  0  0
    2.7566   -1.4676   -0.2038 C   0  0  0  0  0  0  0  0  0  0  0  0
    3.3287   -0.3162   -0.7648 C   0  0  0  0  0  0  0  0  0  0  0  0
    2.6575    0.9121   -0.6476 C   0  0  0  0  0  0  0  0  0  0  0  0
   -0.1616    2.2775    0.5206 H   0  0  0  0  0  0  0  0  0  0  0  0
    1.2051    3.0429   -0.2462 H   0  0  0  0  0  0  0  0  0  0  0  0
    1.0809   -2.2307    0.8949 H   0  0  0  0  0  0  0  0  0  0  0  0
    3.2520   -2.4297   -0.2803 H   0  0  0  0  0  0  0  0  0  0  0  0
    4.2787   -0.3740   -1.2850 H   0  0  0  0  0  0  0  0  0  0  0  0
    3.0957    1.8050   -1.0833 H   0  0  0  0  0  0  0  0  0  0  0  0
   -0.4314   -0.2397    1.3463 C   0  0  0  0  0  0  0  0  0  0  0  0
   -1.6177   -0.2466    0.4510 C   0  0  0  0  0  0  0  0  0  0  0  0
   -2.3326    0.8278    0.2940 N   0  0  0  0  0  0  0  0  0  0  0  0
   -3.3044    0.4797   -0.5837 N   0  0  0  0  0  0  0  0  0  0  0  0
   -3.1046   -0.7690   -0.8914 C   0  0  0  0  0  0  0  0  0  0  0  0
   -2.0361   -1.3142   -0.2689 C   0  0  0  0  0  0  0  0  0  0  0  0
   -0.4621    0.6205    2.0244 H   0  0  0  0  0  0  0  0  0  0  0  0
   -0.4348   -1.1279    1.9890 H   0  0  0  0  0  0  0  0  0  0  0  0
   -4.0087    1.1455   -0.8802 H   0  0  0  0  0  0  0  0  0  0  0  0
   -3.7751   -1.2530   -1.5880 H   0  0  0  0  0  0  0  0  0  0  0  0
   -1.6376   -2.3167   -0.3346 H   0  0  0  0  0  0  0  0  0  0  0  0
  1  8  1  0  0  0  0
  2  1  1  0  0  0  0
  2  3  1  0  0  0  0
  3 14  1  0  0  0  0
  4  3  1  0  0  0  0
  4 10  1  0  0  0  0
  5  4  2  0  0  0  0
  6  7  1  0  0  0  0
  6  5  1  0  0  0  0
  7  2  2  0  0  0  0
  9  1  1  0  0  0  0
 11  5  1  0  0  0  0
 12  6  1  0  0  0  0
 13  7  1  0  0  0  0
 14 21  1  0  0  0  0
 14 20  1  0  0  0  0
 15 14  1  0  0  0  0
 16 15  2  0  0  0  0
 17 16  1  0  0  0  0
 18 17  1  0  0  0  0
 18 19  2  0  0  0  0
 19 15  1  0  0  0  0
 22 17  1  0  0  0  0
 23 18  1  0  0  0  0
 24 19  1  0  0  0  0
M  END
>  <MD_stabilization_energy>
-17.712

$$$$
/home/frits/SYNOPSISNN5678VALIDATERESULTS/Syn098304/Syn098304.car
 OpenBabel10121811313D

 22 23  0  0  0  0  0  0  0  0999 V2000
    1.9955    1.0546    0.1691 N   0  0  0  0  0  0  0  0  0  0  0  0
    1.5338   -0.0352   -0.5129 N   0  0  0  0  0  0  0  0  0  0  0  0
    2.3175   -1.0195   -0.1621 C   0  0  0  0  0  0  0  0  0  0  0  0
    3.2798   -0.6658    0.7185 C   0  0  0  0  0  0  0  0  0  0  0  0
    3.0084    0.6479    0.8741 C   0  0  0  0  0  0  0  0  0  0  0  0
    1.5665    1.9695    0.0828 H   0  0  0  0  0  0  0  0  0  0  0  0
    2.1502   -2.0034   -0.5790 H   0  0  0  0  0  0  0  0  0  0  0  0
    4.0532   -1.2682    1.1727 H   0  0  0  0  0  0  0  0  0  0  0  0
    3.5324    1.3560    1.5009 H   0  0  0  0  0  0  0  0  0  0  0  0
    0.3862    0.0845   -1.4099 C   0  0  0  0  0  0  0  0  0  0  0  0
   -0.9178    0.0210   -0.6620 C   0  0  0  0  0  0  0  0  0  0  0  0
   -1.6324    1.2034   -0.3432 C   0  0  0  0  0  0  0  0  0  0  0  0
   -2.8375    1.0845    0.3734 C   0  0  0  0  0  0  0  0  0  0  0  0
   -3.3443   -0.0985    0.7751 N   0  0  0  0  0  0  0  0  0  0  0  0
   -2.6638   -1.2231    0.4752 C   0  0  0  0  0  0  0  0  0  0  0  0
   -1.4501   -1.2226   -0.2364 C   0  0  0  0  0  0  0  0  0  0  0  0
    0.4506   -0.7271   -2.1433 H   0  0  0  0  0  0  0  0  0  0  0  0
    0.4897    1.0274   -1.9588 H   0  0  0  0  0  0  0  0  0  0  0  0
   -1.2691    2.1818   -0.6401 H   0  0  0  0  0  0  0  0  0  0  0  0
   -3.4191    1.9611    0.6378 H   0  0  0  0  0  0  0  0  0  0  0  0
   -3.1093   -2.1503    0.8193 H   0  0  0  0  0  0  0  0  0  0  0  0
   -0.9418   -2.1575   -0.4494 H   0  0  0  0  0  0  0  0  0  0  0  0
  1  5  1  0  0  0  0
  2  3  1  0  0  0  0
  2  1  1  0  0  0  0
  3  4  1  0  0  0  0
  4  5  2  0  0  0  0
  4  8  1  0  0  0  0
  5  9  1  0  0  0  0
  6  1  1  0  0  0  0
  7  3  1  0  0  0  0
 10 11  1  0  0  0  0
 10  2  1  0  0  0  0
 11 12  2  0  0  0  0
 11 16  1  0  0  0  0
 12 13  1  0  0  0  0
 13 20  1  0  0  0  0
 13 14  2  0  0  0  0
 15 14  1  0  0  0  0
 15 21  1  0  0  0  0
 16 15  2  0  0  0  0
 17 10  1  0  0  0  0
 18 10  1  0  0  0  0
 19 12  1  0  0  0  0
 22 16  1  0  0  0  0
M  END
>  <MD_stabilization_energy>
-17.708

$$$$
/home/frits/SYNOPSISNN5678VALIDATERESULTS/Syn811479/Syn811479.car
 OpenBabel10121811313D

 22 23  0  0  0  0  0  0  0  0999 V2000
    1.3977   -0.5437    0.5261 N   0  0  0  0  0  0  0  0  0  0  0  0
    0.7613    0.6676    0.4669 N   0  0  0  0  0  0  0  0  0  0  0  0
    1.5364    1.4381   -0.2569 C   0  0  0  0  0  0  0  0  0  0  0  0
    2.6634    0.8320   -0.6997 C   0  0  0  0  0  0  0  0  0  0  0  0
    2.4869   -0.3955   -0.1626 C   0  0  0  0  0  0  0  0  0  0  0  0
    3.3842   -1.4283   -0.3226 N   0  0  0  0  0  0  0  0  0  0  0  0
    1.0039   -1.3335    1.0287 H   0  0  0  0  0  0  0  0  0  0  0  0
    1.2376    2.4603   -0.4453 H   0  0  0  0  0  0  0  0  0  0  0  0
    3.4653    1.2272   -1.3078 H   0  0  0  0  0  0  0  0  0  0  0  0
    3.2021   -2.3324    0.1018 H   0  0  0  0  0  0  0  0  0  0  0  0
    4.2393   -1.3177   -0.8615 H   0  0  0  0  0  0  0  0  0  0  0  0
   -0.5178    0.8624    1.1452 C   0  0  0  0  0  0  0  0  0  0  0  0
   -1.6261    0.2255    0.3970 C   0  0  0  0  0  0  0  0  0  0  0  0
   -2.3854    0.8360   -0.4761 N   0  0  0  0  0  0  0  0  0  0  0  0
   -3.2092   -0.0554   -0.9072 C   0  0  0  0  0  0  0  0  0  0  0  0
   -2.9364   -1.2290   -0.2796 C   0  0  0  0  0  0  0  0  0  0  0  0
   -1.9507   -1.0332    0.5232 N   0  0  0  0  0  0  0  0  0  0  0  0
   -0.4302    0.4379    2.1515 H   0  0  0  0  0  0  0  0  0  0  0  0
   -0.6830    1.9410    1.2437 H   0  0  0  0  0  0  0  0  0  0  0  0
   -2.3430    1.8077   -0.7613 H   0  0  0  0  0  0  0  0  0  0  0  0
   -3.9614    0.1802   -1.6474 H   0  0  0  0  0  0  0  0  0  0  0  0
   -3.4056   -2.1985   -0.3725 H   0  0  0  0  0  0  0  0  0  0  0  0
  1  7  1  0  0  0  0
  2  1  1  0  0  0  0
  2 12  1  0  0  0  0
  3  2  1  0  0  0  0
  4  3  1  0  0  0  0
  4  5  2  0  0  0  0
  5  1  1  0  0  0  0
  6  5  1  0  0  0  0
  6 10  1  0  0  0  0
  8  3  1  0  0  0  0
  9  4  1  0  0  0  0
 11  6  1  0  0  0  0
 12 19  1  0  0  0  0
 12 18  1  0  0  0  0
 13 17  2  0  0  0  0
 13 12  1  0  0  0  0
 14 13  1  0  0  0  0
 15 14  1  0  0  0  0
 15 16  2  0  0  0  0
 16 17  1  0  0  0  0
 20 14  1  0  0  0  0
 21 15  1  0  0  0  0
 22 16  1  0  0  0  0
M  END
>  <MD_stabilization_energy>
-17.697

$$$$
/home/frits/SYNOPSISNN5678VALIDATERESULTS/Syn192494/Syn192494.car
 OpenBabel10121811313D

 25 26  0  0  0  0  0  0  0  0999 V2000
    2.4630   -1.2731   -0.2594 N   0  0  0  0  0  0  0  0  0  0  0  0
    1.3215   -1.5452    0.3312 C   0  0  0  0  0  0  0  0  0  0  0  0
    0.6442   -0.4553    0.6504 N   0  0  0  0  0  0  0  0  0  0  0  0
    1.4034    0.5894    0.2403 C   0  0  0  0  0  0  0  0  0  0  0  0
    2.5740    0.0633   -0.3472 C   0  0  0  0  0  0  0  0  0  0  0  0
    3.7301    0.7937   -0.9561 C   0  0  0  0  0  0  0  0  0  0  0  0
    1.0822    1.9223    0.3750 N   0  0  0  0  0  0  0  0  0  0  0  0
    3.1363   -1.9609   -0.5879 H   0  0  0  0  0  0  0  0  0  0  0  0
    0.9876   -2.5560    0.5261 H   0  0  0  0  0  0  0  0  0  0  0  0
    4.4826    0.0916   -1.3264 H   0  0  0  0  0  0  0  0  0  0  0  0
    4.1998    1.4416   -0.2101 H   0  0  0  0  0  0  0  0  0  0  0  0
    3.3871    1.4065   -1.7950 H   0  0  0  0  0  0  0  0  0  0  0  0
    0.2002    2.2020    0.7914 H   0  0  0  0  0  0  0  0  0  0  0  0
    1.7072    2.6550    0.0517 H   0  0  0  0  0  0  0  0  0  0  0  0
   -0.6564   -0.4792    1.3266 C   0  0  0  0  0  0  0  0  0  0  0  0
   -1.7828   -0.2265    0.3893 C   0  0  0  0  0  0  0  0  0  0  0  0
   -2.4252    0.9038    0.3908 N   0  0  0  0  0  0  0  0  0  0  0  0
   -3.3656    0.8008   -0.5796 N   0  0  0  0  0  0  0  0  0  0  0  0
   -3.2182   -0.3862   -1.0959 C   0  0  0  0  0  0  0  0  0  0  0  0
   -2.2253   -1.1119   -0.5337 C   0  0  0  0  0  0  0  0  0  0  0  0
   -0.6228    0.2818    2.1145 H   0  0  0  0  0  0  0  0  0  0  0  0
   -0.7796   -1.4496    1.8220 H   0  0  0  0  0  0  0  0  0  0  0  0
   -2.3414    1.7474    0.9472 H   0  0  0  0  0  0  0  0  0  0  0  0
   -3.8732   -0.6894   -1.9006 H   0  0  0  0  0  0  0  0  0  0  0  0
   -1.8899   -2.1132   -0.7639 H   0  0  0  0  0  0  0  0  0  0  0  0
  1  2  1  0  0  0  0
  2  9  1  0  0  0  0
  2  3  1  0  0  0  0
  3 15  1  0  0  0  0
  4  7  1  0  0  0  0
  4  3  1  0  0  0  0
  5  1  1  0  0  0  0
  5  4  2  0  0  0  0
  6  5  1  0  0  0  0
  6 11  1  0  0  0  0
  7 13  1  0  0  0  0
  8  1  1  0  0  0  0
 10  6  1  0  0  0  0
 12  6  1  0  0  0  0
 14  7  1  0  0  0  0
 15 22  1  0  0  0  0
 15 21  1  0  0  0  0
 16 17  1  0  0  0  0
 16 15  1  0  0  0  0
 17 23  1  0  0  0  0
 18 17  1  0  0  0  0
 19 18  2  0  0  0  0
 19 20  1  0  0  0  0
 20 16  2  0  0  0  0
 24 19  1  0  0  0  0
 25 20  1  0  0  0  0
M  END
>  <MD_stabilization_energy>
-17.692

$$$$
/home/frits/SYNOPSISNN10VALIDATERESULTS/Syn313065/Syn313065.car
 OpenBabel10121811313D

 25 26  0  0  0  0  0  0  0  0999 V2000
   -1.7164   -0.6596   -0.4332 N   0  0  0  0  0  0  0  0  0  0  0  0
   -1.1059    0.5523   -0.6084 N   0  0  0  0  0  0  0  0  0  0  0  0
   -1.8361    1.4151    0.0556 C   0  0  0  0  0  0  0  0  0  0  0  0
   -2.9078    0.8708    0.6788 C   0  0  0  0  0  0  0  0  0  0  0  0
   -2.7476   -0.4213    0.3166 C   0  0  0  0  0  0  0  0  0  0  0  0
   -3.6047   -1.4278    0.7032 N   0  0  0  0  0  0  0  0  0  0  0  0
   -1.3514   -1.5111   -0.8481 H   0  0  0  0  0  0  0  0  0  0  0  0
   -1.5456    2.4567    0.0625 H   0  0  0  0  0  0  0  0  0  0  0  0
   -3.6655    1.3443    1.2878 H   0  0  0  0  0  0  0  0  0  0  0  0
   -3.4379   -2.3834    0.4035 H   0  0  0  0  0  0  0  0  0  0  0  0
   -4.4146   -1.2468    1.2907 H   0  0  0  0  0  0  0  0  0  0  0  0
    0.1086    0.6576   -1.4138 C   0  0  0  0  0  0  0  0  0  0  0  0
    1.3335    0.2658   -0.6314 C   0  0  0  0  0  0  0  0  0  0  0  0
    1.8971   -1.0264   -0.7723 C   0  0  0  0  0  0  0  0  0  0  0  0
    3.0316   -1.3958   -0.0247 C   0  0  0  0  0  0  0  0  0  0  0  0
    3.6136   -0.4823    0.8730 C   0  0  0  0  0  0  0  0  0  0  0  0
    3.0608    0.8023    1.0246 C   0  0  0  0  0  0  0  0  0  0  0  0
    1.9265    1.1755    0.2789 C   0  0  0  0  0  0  0  0  0  0  0  0
    0.1880    1.6930   -1.7637 H   0  0  0  0  0  0  0  0  0  0  0  0
   -0.0236    0.0253   -2.2992 H   0  0  0  0  0  0  0  0  0  0  0  0
    1.4606   -1.7448   -1.4587 H   0  0  0  0  0  0  0  0  0  0  0  0
    4.4876   -0.7685    1.4482 H   0  0  0  0  0  0  0  0  0  0  0  0
    3.5093    1.5060    1.7178 H   0  0  0  0  0  0  0  0  0  0  0  0
    1.5118    2.1699    0.4096 H   0  0  0  0  0  0  0  0  0  0  0  0
    3.4578   -2.3867   -0.1404 H   0  0  0  0  0  0  0  0  0  0  0  0
  1  5  1  0  0  0  0
  2  1  1  0  0  0  0
  2  3  1  0  0  0  0
  3  8  1  0  0  0  0
  3  4  1  0  0  0  0
  4  9  1  0  0  0  0
  5  4  2  0  0  0  0
  5  6  1  0  0  0  0
  6 11  1  0  0  0  0
  7  1  1  0  0  0  0
 10  6  1  0  0  0  0
 12 13  1  0  0  0  0
 12  2  1  0  0  0  0
 13 18  1  0  0  0  0
 14 13  2  0  0  0  0
 14 15  1  0  0  0  0
 15 16  2  0  0  0  0
 16 17  1  0  0  0  0
 16 22  1  0  0  0  0
 17 23  1  0  0  0  0
 18 24  1  0  0  0  0
 18 17  2  0  0  0  0
 19 12  1  0  0  0  0
 20 12  1  0  0  0  0
 21 14  1  0  0  0  0
 25 15  1  0  0  0  0
M  END
>  <MD_stabilization_energy>
-17.691

$$$$
/home/frits/SYNOPSISNN11VALIDATERESULTS/Syn004469/Syn004469.car
 OpenBabel10121811313D

 25 26  0  0  0  0  0  0  0  0999 V2000
    1.3288   -1.3591    0.1885 N   0  0  0  0  0  0  0  0  0  0  0  0
    0.9245   -0.3408   -0.6517 N   0  0  0  0  0  0  0  0  0  0  0  0
    1.8713    0.5614   -0.5984 C   0  0  0  0  0  0  0  0  0  0  0  0
    2.8686    0.1977    0.2332 C   0  0  0  0  0  0  0  0  0  0  0  0
    2.4750   -1.0055    0.6934 C   0  0  0  0  0  0  0  0  0  0  0  0
    4.0184    0.8905    0.5399 N   0  0  0  0  0  0  0  0  0  0  0  0
    0.7685   -2.1924    0.3310 H   0  0  0  0  0  0  0  0  0  0  0  0
    1.7847    1.4672   -1.1841 H   0  0  0  0  0  0  0  0  0  0  0  0
    2.9782   -1.6624    1.3902 H   0  0  0  0  0  0  0  0  0  0  0  0
    4.2121    1.7992    0.1277 H   0  0  0  0  0  0  0  0  0  0  0  0
    4.7040    0.5108    1.1874 H   0  0  0  0  0  0  0  0  0  0  0  0
   -0.3370   -0.4445   -1.3823 C   0  0  0  0  0  0  0  0  0  0  0  0
   -1.5137   -0.2921   -0.4909 C   0  0  0  0  0  0  0  0  0  0  0  0
   -2.2267   -1.2881   -0.1003 N   0  0  0  0  0  0  0  0  0  0  0  0
   -3.1561   -0.7893    0.6770 C   0  0  0  0  0  0  0  0  0  0  0  0
   -3.0398    0.5121    0.7878 N   0  0  0  0  0  0  0  0  0  0  0  0
   -2.0220    0.8391    0.0674 C   0  0  0  0  0  0  0  0  0  0  0  0
   -1.5256    2.2459   -0.0857 C   0  0  0  0  0  0  0  0  0  0  0  0
   -0.3448   -1.4230   -1.8754 H   0  0  0  0  0  0  0  0  0  0  0  0
   -0.3428    0.3232   -2.1639 H   0  0  0  0  0  0  0  0  0  0  0  0
   -3.9214   -1.3777    1.1652 H   0  0  0  0  0  0  0  0  0  0  0  0
   -3.6375    1.1228    1.3335 H   0  0  0  0  0  0  0  0  0  0  0  0
   -0.5288    2.3483    0.3525 H   0  0  0  0  0  0  0  0  0  0  0  0
   -1.4839    2.5224   -1.1436 H   0  0  0  0  0  0  0  0  0  0  0  0
   -2.1921    2.9506    0.4211 H   0  0  0  0  0  0  0  0  0  0  0  0
  1  7  1  0  0  0  0
  1  5  1  0  0  0  0
  2  3  1  0  0  0  0
  2  1  1  0  0  0  0
  3  4  1  0  0  0  0
  4  6  1  0  0  0  0
  4  5  2  0  0  0  0
  5  9  1  0  0  0  0
  6 11  1  0  0  0  0
  8  3  1  0  0  0  0
 10  6  1  0  0  0  0
 12  2  1  0  0  0  0
 12 13  1  0  0  0  0
 13 14  1  0  0  0  0
 13 17  2  0  0  0  0
 14 15  2  0  0  0  0
 15 16  1  0  0  0  0
 15 21  1  0  0  0  0
 16 22  1  0  0  0  0
 17 16  1  0  0  0  0
 18 17  1  0  0  0  0
 18 23  1  0  0  0  0
 18 25  1  0  0  0  0
 19 12  1  0  0  0  0
 20 12  1  0  0  0  0
 24 18  1  0  0  0  0
M  END
>  <MD_stabilization_energy>
-17.690

$$$$
/home/frits/SYNOPSISNN12VALIDATERESULTS/Syn240195/Syn240195.car
 OpenBabel10121811313D

 25 26  0  0  0  0  0  0  0  0999 V2000
    2.1631   -0.9693    0.9152 N   0  0  0  0  0  0  0  0  0  0  0  0
    1.1434   -0.1879    1.1824 C   0  0  0  0  0  0  0  0  0  0  0  0
    1.0700    0.8398    0.3539 N   0  0  0  0  0  0  0  0  0  0  0  0
    2.1079    0.7315   -0.5091 C   0  0  0  0  0  0  0  0  0  0  0  0
    2.8003   -0.4370   -0.1381 C   0  0  0  0  0  0  0  0  0  0  0  0
    3.9270   -0.9520   -0.7364 N   0  0  0  0  0  0  0  0  0  0  0  0
    2.4099   -1.8170    1.4210 H   0  0  0  0  0  0  0  0  0  0  0  0
    0.4479   -0.3764    1.9896 H   0  0  0  0  0  0  0  0  0  0  0  0
    2.2063    1.4992   -1.2654 H   0  0  0  0  0  0  0  0  0  0  0  0
    4.3586   -0.4932   -1.5342 H   0  0  0  0  0  0  0  0  0  0  0  0
    4.3513   -1.8067   -0.3893 H   0  0  0  0  0  0  0  0  0  0  0  0
    0.0554    1.8966    0.3773 C   0  0  0  0  0  0  0  0  0  0  0  0
   -1.0600    1.6843   -0.6651 C   0  0  0  0  0  0  0  0  0  0  0  0
   -1.8866    0.4815   -0.3913 C   0  0  0  0  0  0  0  0  0  0  0  0
   -2.7215    0.2377    0.6421 C   0  0  0  0  0  0  0  0  0  0  0  0
   -3.2718   -0.9370    0.5619 N   0  0  0  0  0  0  0  0  0  0  0  0
   -2.7976   -1.5214   -0.5732 N   0  0  0  0  0  0  0  0  0  0  0  0
   -1.9861   -0.6576   -1.1109 C   0  0  0  0  0  0  0  0  0  0  0  0
    0.5760    2.8404    0.1820 H   0  0  0  0  0  0  0  0  0  0  0  0
   -0.3480    1.9508    1.3953 H   0  0  0  0  0  0  0  0  0  0  0  0
   -0.6271    1.6052   -1.6682 H   0  0  0  0  0  0  0  0  0  0  0  0
   -1.7180    2.5594   -0.6793 H   0  0  0  0  0  0  0  0  0  0  0  0
   -2.9610    0.8816    1.4774 H   0  0  0  0  0  0  0  0  0  0  0  0
   -3.9330   -1.4167    1.1618 H   0  0  0  0  0  0  0  0  0  0  0  0
   -1.4846   -0.9106   -2.0350 H   0  0  0  0  0  0  0  0  0  0  0  0
  1  2  1  0  0  0  0
  1  7  1  0  0  0  0
  2  8  1  0  0  0  0
  3 12  1  0  0  0  0
  3  2  1  0  0  0  0
  4  5  2  0  0  0  0
  4  3  1  0  0  0  0
  5  1  1  0  0  0  0
  6 11  1  0  0  0  0
  6  5  1  0  0  0  0
  9  4  1  0  0  0  0
 10  6  1  0  0  0  0
 12 20  1  0  0  0  0
 13 14  1  0  0  0  0
 13 12  1  0  0  0  0
 14 15  2  0  0  0  0
 15 23  1  0  0  0  0
 16 15  1  0  0  0  0
 16 24  1  0  0  0  0
 17 16  1  0  0  0  0
 18 17  2  0  0  0  0
 18 14  1  0  0  0  0
 19 12  1  0  0  0  0
 21 13  1  0  0  0  0
 22 13  1  0  0  0  0
 25 18  1  0  0  0  0
M  END
>  <MD_stabilization_energy>
-17.690

$$$$
/home/frits/SYNOPSISNN5678VALIDATERESULTS/Syn160046/Syn160046.car
 OpenBabel10121811313D

 24 25  0  0  1  0  0  0  0  0999 V2000
    4.2736    0.0834   -0.9490 N   0  0  0  0  0  0  0  0  0  0  0  0
    2.9918    0.0264   -0.3652 C   0  0  1  0  0  0  0  0  0  0  0  0
    2.3546    1.2091    0.0732 C   0  0  0  0  0  0  0  0  0  0  0  0
    1.0756    1.0936    0.6483 C   0  0  0  0  0  0  0  0  0  0  0  0
    0.4154   -0.0884    0.8072 N   0  0  0  0  0  0  0  0  0  0  0  0
    1.0541   -1.2122    0.3759 C   0  0  0  0  0  0  0  0  0  0  0  0
    2.3320   -1.2140   -0.2130 C   0  0  0  0  0  0  0  0  0  0  0  0
    4.7368   -0.7641   -1.2664 H   0  0  0  0  0  0  0  0  0  0  0  0
    4.7529    0.9729   -1.0614 H   0  0  0  0  0  0  0  0  0  0  0  0
    2.8241    2.1830   -0.0248 H   0  0  0  0  0  0  0  0  0  0  0  0
    0.5634    1.9877    0.9907 H   0  0  0  0  0  0  0  0  0  0  0  0
    0.5252   -2.1519    0.5025 H   0  0  0  0  0  0  0  0  0  0  0  0
    2.7840   -2.1467   -0.5360 H   0  0  0  0  0  0  0  0  0  0  0  0
   -0.9186   -0.1466    1.4158 C   0  0  0  0  0  0  0  0  0  0  0  0
   -1.9917   -0.0230    0.3988 C   0  0  0  0  0  0  0  0  0  0  0  0
   -2.6363   -1.0306   -0.1330 N   0  0  0  0  0  0  0  0  0  0  0  0
   -3.4721   -0.5119   -0.9647 C   0  0  0  0  0  0  0  0  0  0  0  0
   -3.3257    0.8382   -0.9325 C   0  0  0  0  0  0  0  0  0  0  0  0
   -2.4034    1.1197   -0.0815 N   0  0  0  0  0  0  0  0  0  0  0  0
   -1.0066   -1.0923    1.9628 H   0  0  0  0  0  0  0  0  0  0  0  0
   -0.9972    0.6617    2.1522 H   0  0  0  0  0  0  0  0  0  0  0  0
   -2.5159   -2.0179    0.0628 H   0  0  0  0  0  0  0  0  0  0  0  0
   -4.1428   -1.1257   -1.5499 H   0  0  0  0  0  0  0  0  0  0  0  0
   -3.8429    1.6123   -1.4821 H   0  0  0  0  0  0  0  0  0  0  0  0
  2  1  1  6  0  0  0
  2  7  1  0  0  0  0
  2  3  1  0  0  0  0
  3  4  2  0  0  0  0
  4  5  1  0  0  0  0
  4 11  1  0  0  0  0
  5 14  1  0  0  0  0
  6 12  1  0  0  0  0
  6  5  1  0  0  0  0
  7  6  2  0  0  0  0
  8  1  1  0  0  0  0
  9  1  1  0  0  0  0
 10  3  1  0  0  0  0
 13  7  1  0  0  0  0
 14 20  1  0  0  0  0
 14 21  1  0  0  0  0
 15 14  1  0  0  0  0
 16 22  1  0  0  0  0
 16 15  1  0  0  0  0
 17 18  2  0  0  0  0
 17 16  1  0  0  0  0
 18 19  1  0  0  0  0
 19 15  2  0  0  0  0
 23 17  1  0  0  0  0
 24 18  1  0  0  0  0
M  END
>  <MD_stabilization_energy>
-17.685

$$$$
/home/frits/SYNOPSISNN09VALIDATERESULTS/Syn126215/Syn126215.car
 OpenBabel10121811313D

 23 24  0  0  0  0  0  0  0  0999 V2000
    8.0631    6.6921    8.1548 N   0  0  0  0  0  0  0  0  0  0  0  0
    7.5999    6.2356    6.9006 C   0  0  0  0  0  0  0  0  0  0  0  0
    7.8299    6.9887    5.7751 N   0  0  0  0  0  0  0  0  0  0  0  0
    7.3566    6.4921    4.5936 C   0  0  0  0  0  0  0  0  0  0  0  0
    6.6577    5.2727    4.4635 C   0  0  0  0  0  0  0  0  0  0  0  0
    6.4300    4.5081    5.6417 C   0  0  0  0  0  0  0  0  0  0  0  0
    6.9090    4.9989    6.8759 C   0  0  0  0  0  0  0  0  0  0  0  0
    5.7327    3.2793    5.5523 C   0  0  0  0  0  0  0  0  0  0  0  0
    5.2694    2.8209    4.3042 C   0  0  0  0  0  0  0  0  0  0  0  0
    5.4960    3.5793    3.1403 C   0  0  0  0  0  0  0  0  0  0  0  0
    6.1880    4.8030    3.2146 C   0  0  0  0  0  0  0  0  0  0  0  0
    8.5641    7.5703    8.2341 H   0  0  0  0  0  0  0  0  0  0  0  0
    7.9029    6.1494    8.9993 H   0  0  0  0  0  0  0  0  0  0  0  0
    7.5419    7.0927    3.7070 H   0  0  0  0  0  0  0  0  0  0  0  0
    6.7480    4.4338    7.7903 H   0  0  0  0  0  0  0  0  0  0  0  0
    5.5468    2.6782    6.4374 H   0  0  0  0  0  0  0  0  0  0  0  0
    4.7354    1.8789    4.2392 H   0  0  0  0  0  0  0  0  0  0  0  0
    5.1358    3.2191    2.1825 H   0  0  0  0  0  0  0  0  0  0  0  0
    6.3531    5.3739    2.3058 H   0  0  0  0  0  0  0  0  0  0  0  0
    8.5364    8.2746    5.7291 C   0  0  0  0  0  0  0  0  0  0  0  0
    9.5542    8.1207    6.1017 H   0  0  0  0  0  0  0  0  0  0  0  0
    8.5807    8.6623    4.7062 H   0  0  0  0  0  0  0  0  0  0  0  0
    7.9962    8.9859    6.3622 H   0  0  0  0  0  0  0  0  0  0  0  0
  1 12  1  0  0  0  0
  1 13  1  0  0  0  0
  2  1  1  0  0  0  0
  3  2  1  0  0  0  0
  4  3  1  0  0  0  0
  5  4  2  0  0  0  0
  5  6  1  0  0  0  0
  6  7  1  0  0  0  0
  7  2  2  0  0  0  0
  7 15  1  0  0  0  0
  8  6  2  0  0  0  0
  8 16  1  0  0  0  0
  9  8  1  0  0  0  0
 10 11  1  0  0  0  0
 10  9  2  0  0  0  0
 11  5  1  0  0  0  0
 14  4  1  0  0  0  0
 17  9  1  0  0  0  0
 18 10  1  0  0  0  0
 19 11  1  0  0  0  0
 20  3  1  0  0  0  0
 20 21  1  0  0  0  0
 20 23  1  0  0  0  0
 22 20  1  0  0  0  0
M  END
>  <MD_stabilization_energy>
-17.684

$$$$
/home/frits/SYNOPSISNN5678VALIDATERESULTS/Syn224544/Syn224544.car
 OpenBabel10121811313D

 24 25  0  0  0  0  0  0  0  0999 V2000
    1.2104    0.0009    0.6584 N   0  0  0  0  0  0  0  0  0  0  0  0
    1.6735    1.1670    0.1251 C   0  0  0  0  0  0  0  0  0  0  0  0
    2.8309    1.2594   -0.6695 C   0  0  0  0  0  0  0  0  0  0  0  0
    3.5541    0.0803   -0.9280 C   0  0  0  0  0  0  0  0  0  0  0  0
    3.1013   -1.1381   -0.3890 C   0  0  0  0  0  0  0  0  0  0  0  0
    1.9318   -1.1240    0.3932 C   0  0  0  0  0  0  0  0  0  0  0  0
    1.0978    2.0631    0.3379 H   0  0  0  0  0  0  0  0  0  0  0  0
    3.1563    2.2128   -1.0717 H   0  0  0  0  0  0  0  0  0  0  0  0
    4.4517    0.1105   -1.5365 H   0  0  0  0  0  0  0  0  0  0  0  0
    3.6389   -2.0624   -0.5715 H   0  0  0  0  0  0  0  0  0  0  0  0
    1.5628   -2.0519    0.8193 H   0  0  0  0  0  0  0  0  0  0  0  0
   -0.0047   -0.0271    1.4810 C   0  0  0  0  0  0  0  0  0  0  0  0
   -1.2536   -0.0507    0.6428 C   0  0  0  0  0  0  0  0  0  0  0  0
   -1.8871    1.1282    0.4372 N   0  0  0  0  0  0  0  0  0  0  0  0
   -3.0030    1.1529   -0.3213 C   0  0  0  0  0  0  0  0  0  0  0  0
   -3.5499    0.0058   -0.9215 C   0  0  0  0  0  0  0  0  0  0  0  0
   -2.8932   -1.2221   -0.7138 C   0  0  0  0  0  0  0  0  0  0  0  0
   -1.7275   -1.2598    0.0773 C   0  0  0  0  0  0  0  0  0  0  0  0
    0.0116    0.8595    2.1260 H   0  0  0  0  0  0  0  0  0  0  0  0
    0.0351   -0.8999    2.1432 H   0  0  0  0  0  0  0  0  0  0  0  0
   -3.4674    2.1249   -0.4481 H   0  0  0  0  0  0  0  0  0  0  0  0
   -4.4491    0.0651   -1.5252 H   0  0  0  0  0  0  0  0  0  0  0  0
   -3.2818   -2.1315   -1.1592 H   0  0  0  0  0  0  0  0  0  0  0  0
   -1.2132   -2.2008    0.2441 H   0  0  0  0  0  0  0  0  0  0  0  0
  1 12  1  0  0  0  0
  2  7  1  0  0  0  0
  2  1  1  0  0  0  0
  3  2  2  0  0  0  0
  4  3  1  0  0  0  0
  4  5  1  0  0  0  0
  5  6  2  0  0  0  0
  6  1  1  0  0  0  0
  6 11  1  0  0  0  0
  8  3  1  0  0  0  0
  9  4  1  0  0  0  0
 10  5  1  0  0  0  0
 12 19  1  0  0  0  0
 12 20  1  0  0  0  0
 13 12  1  0  0  0  0
 14 13  1  0  0  0  0
 15 14  2  0  0  0  0
 16 17  2  0  0  0  0
 16 15  1  0  0  0  0
 17 18  1  0  0  0  0
 18 24  1  0  0  0  0
 18 13  2  0  0  0  0
 21 15  1  0  0  0  0
 22 16  1  0  0  0  0
 23 17  1  0  0  0  0
M  END
>  <MD_stabilization_energy>
-17.673

$$$$
/home/frits/SYNOPSISNN5678VALIDATERESULTS/Syn216658/Syn216658.car
 OpenBabel10121811313D

 22 23  0  0  0  0  0  0  0  0999 V2000
    0.9053    0.0299   -0.6362 N   0  0  0  0  0  0  0  0  0  0  0  0
    1.6460   -1.1024   -0.4706 C   0  0  0  0  0  0  0  0  0  0  0  0
    2.8708   -1.1433    0.2207 C   0  0  0  0  0  0  0  0  0  0  0  0
    3.3623    0.0543    0.7721 C   0  0  0  0  0  0  0  0  0  0  0  0
    2.6214    1.2401    0.6152 C   0  0  0  0  0  0  0  0  0  0  0  0
    1.4077    1.1755   -0.0935 C   0  0  0  0  0  0  0  0  0  0  0  0
    1.2474   -2.0148   -0.9038 H   0  0  0  0  0  0  0  0  0  0  0  0
    3.4208   -2.0723    0.3257 H   0  0  0  0  0  0  0  0  0  0  0  0
    4.3029    0.0633    1.3124 H   0  0  0  0  0  0  0  0  0  0  0  0
    2.9759    2.1779    1.0291 H   0  0  0  0  0  0  0  0  0  0  0  0
    0.8185    2.0779   -0.2268 H   0  0  0  0  0  0  0  0  0  0  0  0
   -0.3670    0.0282   -1.3695 C   0  0  0  0  0  0  0  0  0  0  0  0
   -1.5426   -0.0364   -0.4609 C   0  0  0  0  0  0  0  0  0  0  0  0
   -2.3443    0.9499   -0.2484 N   0  0  0  0  0  0  0  0  0  0  0  0
   -3.2298    0.5054    0.6059 C   0  0  0  0  0  0  0  0  0  0  0  0
   -2.9919   -0.7401    0.9299 N   0  0  0  0  0  0  0  0  0  0  0  0
   -1.9449   -1.1028    0.2780 C   0  0  0  0  0  0  0  0  0  0  0  0
   -0.3971    0.9360   -1.9835 H   0  0  0  0  0  0  0  0  0  0  0  0
   -0.3750   -0.8231   -2.0601 H   0  0  0  0  0  0  0  0  0  0  0  0
   -2.3133    1.8796   -0.6512 H   0  0  0  0  0  0  0  0  0  0  0  0
   -4.0530    1.0896    0.9949 H   0  0  0  0  0  0  0  0  0  0  0  0
   -1.5372   -2.1000    0.3719 H   0  0  0  0  0  0  0  0  0  0  0  0
  1  2  1  0  0  0  0
  1  6  1  0  0  0  0
  2  3  2  0  0  0  0
  3  8  1  0  0  0  0
  3  4  1  0  0  0  0
  4  9  1  0  0  0  0
  5  4  1  0  0  0  0
  5 10  1  0  0  0  0
  6  5  2  0  0  0  0
  7  2  1  0  0  0  0
 11  6  1  0  0  0  0
 12  1  1  0  0  0  0
 12 13  1  0  0  0  0
 13 14  1  0  0  0  0
 13 17  2  0  0  0  0
 14 15  1  0  0  0  0
 15 16  2  0  0  0  0
 15 21  1  0  0  0  0
 17 22  1  0  0  0  0
 17 16  1  0  0  0  0
 18 12  1  0  0  0  0
 19 12  1  0  0  0  0
 20 14  1  0  0  0  0
M  END
>  <MD_stabilization_energy>
-17.660

$$$$
/home/frits/SYNOPSISNN5678VALIDATERESULTS/Syn156683/Syn156683.car
 OpenBabel10121811313D

 25 26  0  0  1  0  0  0  0  0999 V2000
    1.7631   -1.3504   -0.2570 N   0  0  0  0  0  0  0  0  0  0  0  0
    1.1683   -0.1405   -0.5052 N   0  0  0  0  0  0  0  0  0  0  0  0
    1.9351    0.7192    0.1118 C   0  0  2  0  0  0  0  0  0  0  0  0
    2.9995    0.1928    0.7596 C   0  0  0  0  0  0  0  0  0  0  0  0
    2.8142   -1.1155    0.4763 C   0  0  0  0  0  0  0  0  0  0  0  0
    1.6720    2.0725    0.1020 N   0  0  0  0  0  0  0  0  0  0  0  0
    1.3889   -2.2221   -0.6148 H   0  0  0  0  0  0  0  0  0  0  0  0
    3.7785    0.6685    1.3392 H   0  0  0  0  0  0  0  0  0  0  0  0
    3.4324   -1.9454    0.7890 H   0  0  0  0  0  0  0  0  0  0  0  0
    2.2817    2.7401    0.5664 H   0  0  0  0  0  0  0  0  0  0  0  0
    0.8411    2.4309   -0.3583 H   0  0  0  0  0  0  0  0  0  0  0  0
   -0.0462   -0.0846   -1.3221 C   0  0  0  0  0  0  0  0  0  0  0  0
   -1.2509    0.1837   -0.4964 C   0  0  0  0  0  0  0  0  0  0  0  0
   -1.9702   -0.7216    0.1359 N   0  0  0  0  0  0  0  0  0  0  0  0
   -2.9077   -0.0550    0.7315 C   0  0  0  0  0  0  0  0  0  0  0  0
   -2.7470    1.2636    0.4506 C   0  0  0  0  0  0  0  0  0  0  0  0
   -1.7181    1.3890   -0.3082 N   0  0  0  0  0  0  0  0  0  0  0  0
   -1.8116   -2.1727    0.2111 C   0  0  0  0  0  0  0  0  0  0  0  0
   -0.1457   -1.0261   -1.8715 H   0  0  0  0  0  0  0  0  0  0  0  0
    0.1004    0.7129   -2.0586 H   0  0  0  0  0  0  0  0  0  0  0  0
   -3.6622   -0.5370    1.3392 H   0  0  0  0  0  0  0  0  0  0  0  0
   -3.3262    2.1213    0.7629 H   0  0  0  0  0  0  0  0  0  0  0  0
   -0.9130   -2.3879    0.7976 H   0  0  0  0  0  0  0  0  0  0  0  0
   -1.7125   -2.5649   -0.8059 H   0  0  0  0  0  0  0  0  0  0  0  0
   -2.6897   -2.6156    0.6929 H   0  0  0  0  0  0  0  0  0  0  0  0
  1  5  1  0  0  0  0
  2  1  1  0  0  0  0
  2  3  1  0  0  0  0
  3  6  1  1  0  0  0
  3  4  1  0  0  0  0
  4  8  1  0  0  0  0
  5  4  2  0  0  0  0
  5  9  1  0  0  0  0
  6 10  1  0  0  0  0
  7  1  1  0  0  0  0
 11  6  1  0  0  0  0
 12  2  1  0  0  0  0
 12 13  1  0  0  0  0
 13 17  2  0  0  0  0
 13 14  1  0  0  0  0
 14 18  1  0  0  0  0
 14 15  1  0  0  0  0
 15 21  1  0  0  0  0
 16 15  2  0  0  0  0
 16 22  1  0  0  0  0
 17 16  1  0  0  0  0
 18 25  1  0  0  0  0
 18 23  1  0  0  0  0
 19 12  1  0  0  0  0
 20 12  1  0  0  0  0
 24 18  1  0  0  0  0
M  END
>  <MD_stabilization_energy>
-17.659

$$$$
/home/frits/SYNOPSISNN5678VALIDATERESULTS/Syn155303/Syn155303.car
 OpenBabel10121811313D

 23 24  0  0  1  0  0  0  0  0999 V2000
    2.5662   -1.1602   -0.2902 N   0  0  0  0  0  0  0  0  0  0  0  0
    1.5787   -0.7273    0.4617 C   0  0  1  0  0  0  0  0  0  0  0  0
    1.3976    0.5788    0.3260 N   0  0  0  0  0  0  0  0  0  0  0  0
    2.3259    1.0102   -0.5639 C   0  0  0  0  0  0  0  0  0  0  0  0
    3.0729   -0.1138   -0.9577 C   0  0  0  0  0  0  0  0  0  0  0  0
    0.8345   -1.5524    1.2763 N   0  0  0  0  0  0  0  0  0  0  0  0
    2.8995   -2.1191   -0.3653 H   0  0  0  0  0  0  0  0  0  0  0  0
    2.3356    2.0649   -0.8047 H   0  0  0  0  0  0  0  0  0  0  0  0
    3.8999   -0.3189   -1.6227 H   0  0  0  0  0  0  0  0  0  0  0  0
    0.0567   -1.1933    1.8207 H   0  0  0  0  0  0  0  0  0  0  0  0
    1.0409   -2.5445    1.3349 H   0  0  0  0  0  0  0  0  0  0  0  0
    0.4452    1.5074    0.9518 C   0  0  0  0  0  0  0  0  0  0  0  0
   -0.7754    1.8277    0.0664 C   0  0  0  0  0  0  0  0  0  0  0  0
   -1.6380    0.6434   -0.1568 C   0  0  0  0  0  0  0  0  0  0  0  0
   -2.4485    0.1992    0.7617 N   0  0  0  0  0  0  0  0  0  0  0  0
   -2.9665   -0.8300    0.1531 N   0  0  0  0  0  0  0  0  0  0  0  0
   -2.4862   -0.9696   -1.0420 N   0  0  0  0  0  0  0  0  0  0  0  0
   -1.6158   -0.0231   -1.2781 N   0  0  0  0  0  0  0  0  0  0  0  0
    0.1401    1.0780    1.9120 H   0  0  0  0  0  0  0  0  0  0  0  0
    0.9935    2.4287    1.1779 H   0  0  0  0  0  0  0  0  0  0  0  0
   -0.4512    2.2274   -0.9003 H   0  0  0  0  0  0  0  0  0  0  0  0
   -1.3749    2.6081    0.5459 H   0  0  0  0  0  0  0  0  0  0  0  0
   -3.6608   -1.4439    0.5617 H   0  0  0  0  0  0  0  0  0  0  0  0
  1  2  1  0  0  0  0
  2  6  1  6  0  0  0
  3  2  1  0  0  0  0
  3 12  1  0  0  0  0
  4  3  1  0  0  0  0
  5  4  2  0  0  0  0
  5  1  1  0  0  0  0
  6 11  1  0  0  0  0
  6 10  1  0  0  0  0
  7  1  1  0  0  0  0
  8  4  1  0  0  0  0
  9  5  1  0  0  0  0
 12 20  1  0  0  0  0
 12 19  1  0  0  0  0
 13 22  1  0  0  0  0
 13 12  1  0  0  0  0
 14 13  1  0  0  0  0
 14 15  2  0  0  0  0
 16 23  1  0  0  0  0
 16 15  1  0  0  0  0
 17 16  1  0  0  0  0
 18 17  2  0  0  0  0
 18 14  1  0  0  0  0
 21 13  1  0  0  0  0
M  END
>  <MD_stabilization_energy>
-17.651

$$$$
/home/frits/SYNOPSISNN09VALIDATERESULTS/Syn010523/Syn010523.car
 OpenBabel10121811313D

 24 25  0  0  0  0  0  0  0  0999 V2000
   -0.5306   -0.3905   -0.0806 C   0  0  0  0  0  0  0  0  0  0  0  0
    1.6650   -0.1419   -0.3129 N   0  0  0  0  0  0  0  0  0  0  0  0
    1.0949    1.0978   -0.2325 N   0  0  0  0  0  0  0  0  0  0  0  0
   -0.1941    0.9306   -0.0960 C   0  0  0  0  0  0  0  0  0  0  0  0
    0.6781   -0.9871   -0.2204 C   0  0  0  0  0  0  0  0  0  0  0  0
   -1.8277   -0.8916    0.0516 C   0  0  0  0  0  0  0  0  0  0  0  0
   -2.1369   -2.2685    0.0633 N   0  0  0  0  0  0  0  0  0  0  0  0
   -2.5126    1.4720    0.1631 C   0  0  0  0  0  0  0  0  0  0  0  0
   -1.1752    1.9148    0.0256 C   0  0  0  0  0  0  0  0  0  0  0  0
   -2.8385    0.0956    0.1764 C   0  0  0  0  0  0  0  0  0  0  0  0
    1.6552    1.9427   -0.2787 H   0  0  0  0  0  0  0  0  0  0  0  0
    0.8896   -2.0474   -0.2592 H   0  0  0  0  0  0  0  0  0  0  0  0
   -3.1007   -2.5759    0.1625 H   0  0  0  0  0  0  0  0  0  0  0  0
   -1.4096   -2.9722   -0.0263 H   0  0  0  0  0  0  0  0  0  0  0  0
   -3.3061    2.2053    0.2605 H   0  0  0  0  0  0  0  0  0  0  0  0
   -0.9357    2.9733    0.0166 H   0  0  0  0  0  0  0  0  0  0  0  0
   -3.8790   -0.1954    0.2842 H   0  0  0  0  0  0  0  0  0  0  0  0
    3.1099   -0.2803   -0.4701 C   0  0  0  0  0  0  0  0  0  0  0  0
    3.8337   -0.1758    0.8701 C   0  0  0  0  0  0  0  0  0  0  0  0
    3.4460    0.5001   -1.1606 H   0  0  0  0  0  0  0  0  0  0  0  0
    3.2972   -1.2535   -0.9351 H   0  0  0  0  0  0  0  0  0  0  0  0
    4.9123   -0.2896    0.7324 H   0  0  0  0  0  0  0  0  0  0  0  0
    3.4893   -0.9522    1.5596 H   0  0  0  0  0  0  0  0  0  0  0  0
    3.6459    0.7936    1.3408 H   0  0  0  0  0  0  0  0  0  0  0  0
  1  6  1  0  0  0  0
  2  3  1  0  0  0  0
  2  5  1  0  0  0  0
  3  4  1  0  0  0  0
  4  1  1  0  0  0  0
  4  9  2  0  0  0  0
  5  1  2  0  0  0  0
  6  7  1  0  0  0  0
  6 10  2  0  0  0  0
  7 13  1  0  0  0  0
  8 10  1  0  0  0  0
  8 15  1  0  0  0  0
  9  8  1  0  0  0  0
 10 17  1  0  0  0  0
 11  3  1  0  0  0  0
 12  5  1  0  0  0  0
 14  7  1  0  0  0  0
 16  9  1  0  0  0  0
 18  2  1  0  0  0  0
 18 19  1  0  0  0  0
 19 24  1  0  0  0  0
 19 23  1  0  0  0  0
 20 18  1  0  0  0  0
 21 18  1  0  0  0  0
 22 19  1  0  0  0  0
M  END
>  <MD_stabilization_energy>
-17.650

$$$$
/home/frits/SYNOPSISNN12VALIDATERESULTS/Syn067559/Syn067559.car
 OpenBabel10121811313D

 23 24  0  0  0  0  0  0  0  0999 V2000
   -3.1229    0.6928   -0.7339 N   0  0  0  0  0  0  0  0  0  0  0  0
   -2.1226    1.0144    0.0493 C   0  0  0  0  0  0  0  0  0  0  0  0
   -1.4963   -0.0494    0.5123 N   0  0  0  0  0  0  0  0  0  0  0  0
   -2.1301   -1.1304    0.0017 C   0  0  0  0  0  0  0  0  0  0  0  0
   -3.1784   -0.6457   -0.8041 C   0  0  0  0  0  0  0  0  0  0  0  0
   -3.7456    1.3445   -1.2049 H   0  0  0  0  0  0  0  0  0  0  0  0
   -1.8513    2.0362    0.2805 H   0  0  0  0  0  0  0  0  0  0  0  0
   -1.7484   -2.1036    0.2797 H   0  0  0  0  0  0  0  0  0  0  0  0
   -3.9607   -1.0664   -1.4203 H   0  0  0  0  0  0  0  0  0  0  0  0
   -0.3424   -0.0456    1.4129 C   0  0  0  0  0  0  0  0  0  0  0  0
    0.9621   -0.0188    0.6600 C   0  0  0  0  0  0  0  0  0  0  0  0
    1.5735    1.2138    0.3219 C   0  0  0  0  0  0  0  0  0  0  0  0
    2.7818    1.2371   -0.4003 C   0  0  0  0  0  0  0  0  0  0  0  0
    3.3909    0.0325   -0.7962 C   0  0  0  0  0  0  0  0  0  0  0  0
    2.7911   -1.1976   -0.4706 C   0  0  0  0  0  0  0  0  0  0  0  0
    1.5828   -1.2252    0.2515 C   0  0  0  0  0  0  0  0  0  0  0  0
   -0.4316    0.8241    2.0748 H   0  0  0  0  0  0  0  0  0  0  0  0
   -0.4083   -0.9359    2.0492 H   0  0  0  0  0  0  0  0  0  0  0  0
    1.1171    2.1530    0.6176 H   0  0  0  0  0  0  0  0  0  0  0  0
    3.2441    2.1855   -0.6525 H   0  0  0  0  0  0  0  0  0  0  0  0
    4.3219    0.0521   -1.3525 H   0  0  0  0  0  0  0  0  0  0  0  0
    3.2603   -2.1264   -0.7771 H   0  0  0  0  0  0  0  0  0  0  0  0
    1.1332   -2.1832    0.4922 H   0  0  0  0  0  0  0  0  0  0  0  0
  1  2  1  0  0  0  0
  2  7  1  0  0  0  0
  2  3  1  0  0  0  0
  3 10  1  0  0  0  0
  4  8  1  0  0  0  0
  4  3  1  0  0  0  0
  5  1  1  0  0  0  0
  5  4  2  0  0  0  0
  6  1  1  0  0  0  0
  9  5  1  0  0  0  0
 10 18  1  0  0  0  0
 10 17  1  0  0  0  0
 11 10  1  0  0  0  0
 12 19  1  0  0  0  0
 12 11  1  0  0  0  0
 13 12  2  0  0  0  0
 14 15  2  0  0  0  0
 14 13  1  0  0  0  0
 15 16  1  0  0  0  0
 16 23  1  0  0  0  0
 16 11  2  0  0  0  0
 20 13  1  0  0  0  0
 21 14  1  0  0  0  0
 22 15  1  0  0  0  0
M  END
>  <MD_stabilization_energy>
-17.646

$$$$
/home/frits/SYNOPSISNN5678VALIDATERESULTS/Syn926927/Syn926927.car
 OpenBabel10121811313D

 24 25  0  0  1  0  0  0  0  0999 V2000
    4.2609    4.0702    4.6045 N   0  0  0  0  0  0  0  0  0  0  0  0
    5.2568    3.2148    4.1745 N   0  0  0  0  0  0  0  0  0  0  0  0
    6.3392    3.6494    4.7631 C   0  0  0  0  0  0  0  0  0  0  0  0
    6.1385    4.7405    5.5357 C   0  0  0  0  0  0  0  0  0  0  0  0
    4.8085    4.9486    5.4061 C   0  0  2  0  0  0  0  0  0  0  0  0
    4.1511    5.9714    6.0591 N   0  0  0  0  0  0  0  0  0  0  0  0
    4.8758    6.7678    7.0446 C   0  0  0  0  0  0  0  0  0  0  0  0
    6.3716    6.9158    6.6886 C   0  0  0  0  0  0  0  0  0  0  0  0
    7.0308    5.5485    6.4049 C   0  0  0  0  0  0  0  0  0  0  0  0
    7.5634    3.0310    4.6064 N   0  0  0  0  0  0  0  0  0  0  0  0
    3.2994    3.9537    4.3023 H   0  0  0  0  0  0  0  0  0  0  0  0
    3.1428    6.0007    5.9381 H   0  0  0  0  0  0  0  0  0  0  0  0
    4.7570    6.2771    8.0165 H   0  0  0  0  0  0  0  0  0  0  0  0
    4.3962    7.7495    7.1004 H   0  0  0  0  0  0  0  0  0  0  0  0
    6.4589    7.5443    5.7948 H   0  0  0  0  0  0  0  0  0  0  0  0
    6.9056    7.4337    7.4909 H   0  0  0  0  0  0  0  0  0  0  0  0
    8.0023    5.6992    5.9245 H   0  0  0  0  0  0  0  0  0  0  0  0
    7.1922    5.0083    7.3434 H   0  0  0  0  0  0  0  0  0  0  0  0
    7.6515    2.2062    4.0218 H   0  0  0  0  0  0  0  0  0  0  0  0
    8.4020    3.3704    5.0690 H   0  0  0  0  0  0  0  0  0  0  0  0
    4.9154    2.1203    3.2710 C   0  0  0  0  0  0  0  0  0  0  0  0
    4.8005    1.2128    3.8709 H   0  0  0  0  0  0  0  0  0  0  0  0
    5.7257    2.0043    2.5452 H   0  0  0  0  0  0  0  0  0  0  0  0
    3.9832    2.3590    2.7500 H   0  0  0  0  0  0  0  0  0  0  0  0
  2  1  1  0  0  0  0
  2  3  1  0  0  0  0
  3  4  2  0  0  0  0
  4  9  1  0  0  0  0
  5  1  1  1  0  0  0
  5  4  1  0  0  0  0
  5  6  1  0  0  0  0
  6  7  1  0  0  0  0
  7 14  1  0  0  0  0
  7 13  1  0  0  0  0
  8  7  1  0  0  0  0
  8 16  1  0  0  0  0
  9  8  1  0  0  0  0
  9 18  1  0  0  0  0
 10  3  1  0  0  0  0
 10 20  1  0  0  0  0
 11  1  1  0  0  0  0
 12  6  1  0  0  0  0
 15  8  1  0  0  0  0
 17  9  1  0  0  0  0
 19 10  1  0  0  0  0
 21 22  1  0  0  0  0
 21  2  1  0  0  0  0
 23 21  1  0  0  0  0
 24 21  1  0  0  0  0
M  END
>  <MD_stabilization_energy>
-17.634

$$$$
/home/frits/SYNOPSISNN09VALIDATERESULTS/Syn597541/Syn597541.car
 OpenBabel10121811313D

 23 24  0  0  1  0  0  0  0  0999 V2000
    1.1978   -1.5985   -0.1849 N   0  0  0  0  0  0  0  0  0  0  0  0
    0.6537   -0.4131   -0.6311 N   0  0  0  0  0  0  0  0  0  0  0  0
    1.5239    0.4966   -0.2735 C   0  0  2  0  0  0  0  0  0  0  0  0
    2.6093    0.0081    0.3709 C   0  0  0  0  0  0  0  0  0  0  0  0
    2.3319   -1.3136    0.3924 C   0  0  0  0  0  0  0  0  0  0  0  0
    3.7990    0.7183    0.9405 C   0  0  0  0  0  0  0  0  0  0  0  0
    1.3268    1.8375   -0.5326 N   0  0  0  0  0  0  0  0  0  0  0  0
    0.7326   -2.4895   -0.3184 H   0  0  0  0  0  0  0  0  0  0  0  0
    2.9234   -2.1122    0.8190 H   0  0  0  0  0  0  0  0  0  0  0  0
    4.2949    1.3095    0.1648 H   0  0  0  0  0  0  0  0  0  0  0  0
    3.4898    1.3793    1.7557 H   0  0  0  0  0  0  0  0  0  0  0  0
    4.5252    0.0018    1.3362 H   0  0  0  0  0  0  0  0  0  0  0  0
    0.4739    2.1536   -0.9823 H   0  0  0  0  0  0  0  0  0  0  0  0
    2.0087    2.5438   -0.2707 H   0  0  0  0  0  0  0  0  0  0  0  0
   -0.6328   -0.4319   -1.3294 C   0  0  0  0  0  0  0  0  0  0  0  0
   -1.7501   -0.1335   -0.4078 C   0  0  0  0  0  0  0  0  0  0  0  0
   -2.1777    1.0823   -0.2181 N   0  0  0  0  0  0  0  0  0  0  0  0
   -3.1279    0.8735    0.6491 N   0  0  0  0  0  0  0  0  0  0  0  0
   -3.2403   -0.3840    0.9405 N   0  0  0  0  0  0  0  0  0  0  0  0
   -2.3547   -1.0712    0.2672 N   0  0  0  0  0  0  0  0  0  0  0  0
   -0.5821    0.3094   -2.1340 H   0  0  0  0  0  0  0  0  0  0  0  0
   -0.7609   -1.4166   -1.7915 H   0  0  0  0  0  0  0  0  0  0  0  0
   -3.7080    1.6027    1.0465 H   0  0  0  0  0  0  0  0  0  0  0  0
  1  5  1  0  0  0  0
  2  3  1  0  0  0  0
  2  1  1  0  0  0  0
  3  7  1  1  0  0  0
  3  4  1  0  0  0  0
  4  5  2  0  0  0  0
  4  6  1  0  0  0  0
  5  9  1  0  0  0  0
  6 12  1  0  0  0  0
  6 11  1  0  0  0  0
  7 14  1  0  0  0  0
  8  1  1  0  0  0  0
 10  6  1  0  0  0  0
 13  7  1  0  0  0  0
 15  2  1  0  0  0  0
 15 16  1  0  0  0  0
 16 17  2  0  0  0  0
 16 20  1  0  0  0  0
 17 18  1  0  0  0  0
 18 19  1  0  0  0  0
 18 23  1  0  0  0  0
 20 19  2  0  0  0  0
 21 15  1  0  0  0  0
 22 15  1  0  0  0  0
M  END
>  <MD_stabilization_energy>
-17.625

$$$$
/home/frits/SYNOPSISNN5678VALIDATERESULTS/Syn062885/Syn062885.car
 OpenBabel10121811313D

 23 24  0  0  1  0  0  0  0  0999 V2000
    1.1457   -1.5293   -0.3913 N   0  0  0  0  0  0  0  0  0  0  0  0
    0.6437   -0.2719   -0.6755 N   0  0  0  0  0  0  0  0  0  0  0  0
    1.5436    0.5630   -0.2055 C   0  0  2  0  0  0  0  0  0  0  0  0
    2.5974   -0.0660    0.3631 C   0  0  0  0  0  0  0  0  0  0  0  0
    2.2878   -1.3684    0.2148 C   0  0  0  0  0  0  0  0  0  0  0  0
    3.7209    0.4694    0.9565 N   0  0  0  0  0  0  0  0  0  0  0  0
    1.3959    2.0557   -0.2943 C   0  0  0  0  0  0  0  0  0  0  0  0
    0.6479   -2.3768   -0.6403 H   0  0  0  0  0  0  0  0  0  0  0  0
    2.8519   -2.2366    0.5279 H   0  0  0  0  0  0  0  0  0  0  0  0
    4.4423   -0.1296    1.3491 H   0  0  0  0  0  0  0  0  0  0  0  0
    3.8620    1.4738    1.0194 H   0  0  0  0  0  0  0  0  0  0  0  0
    1.3982    2.4934    0.7086 H   0  0  0  0  0  0  0  0  0  0  0  0
    0.4627    2.3446   -0.7833 H   0  0  0  0  0  0  0  0  0  0  0  0
    2.2237    2.4817   -0.8692 H   0  0  0  0  0  0  0  0  0  0  0  0
   -0.6442   -0.1607   -1.3637 C   0  0  0  0  0  0  0  0  0  0  0  0
   -1.7683   -0.0587   -0.4038 C   0  0  0  0  0  0  0  0  0  0  0  0
   -2.3841    1.0596   -0.1553 N   0  0  0  0  0  0  0  0  0  0  0  0
   -3.2744    0.7000    0.7264 N   0  0  0  0  0  0  0  0  0  0  0  0
   -3.1680   -0.5726    0.9665 N   0  0  0  0  0  0  0  0  0  0  0  0
   -2.2044   -1.0955    0.2511 N   0  0  0  0  0  0  0  0  0  0  0  0
   -0.7665   -1.0415   -2.0036 H   0  0  0  0  0  0  0  0  0  0  0  0
   -0.5988    0.7165   -2.0173 H   0  0  0  0  0  0  0  0  0  0  0  0
   -2.2998    2.0140   -0.4836 H   0  0  0  0  0  0  0  0  0  0  0  0
  1  5  1  0  0  0  0
  2  1  1  0  0  0  0
  2  3  1  0  0  0  0
  3  7  1  1  0  0  0
  3  4  1  0  0  0  0
  4  6  1  0  0  0  0
  5  4  2  0  0  0  0
  5  9  1  0  0  0  0
  6 11  1  0  0  0  0
  6 10  1  0  0  0  0
  7 12  1  0  0  0  0
  8  1  1  0  0  0  0
 13  7  1  0  0  0  0
 14  7  1  0  0  0  0
 15  2  1  0  0  0  0
 15 16  1  0  0  0  0
 16 17  1  0  0  0  0
 16 20  2  0  0  0  0
 17 18  1  0  0  0  0
 18 19  2  0  0  0  0
 20 19  1  0  0  0  0
 21 15  1  0  0  0  0
 22 15  1  0  0  0  0
 23 17  1  0  0  0  0
M  END
>  <MD_stabilization_energy>
-17.610

$$$$
/home/frits/SYNOPSISNN09VALIDATERESULTS/Syn045417/Syn045417.car
 OpenBabel10121811313D

 25 26  0  0  0  0  0  0  0  0999 V2000
    1.5544   -1.3359   -0.1444 N   0  0  0  0  0  0  0  0  0  0  0  0
    1.0837   -0.3251    0.6677 N   0  0  0  0  0  0  0  0  0  0  0  0
    1.9316    0.6631    0.5359 C   0  0  0  0  0  0  0  0  0  0  0  0
    2.9296    0.3599   -0.3186 C   0  0  0  0  0  0  0  0  0  0  0  0
    2.6412   -0.8964   -0.7098 C   0  0  0  0  0  0  0  0  0  0  0  0
    3.9928    1.1465   -0.7016 N   0  0  0  0  0  0  0  0  0  0  0  0
    1.0765   -2.2261   -0.2277 H   0  0  0  0  0  0  0  0  0  0  0  0
    1.7744    1.5828    1.0840 H   0  0  0  0  0  0  0  0  0  0  0  0
    3.1819   -1.5330   -1.3973 H   0  0  0  0  0  0  0  0  0  0  0  0
    4.6890    0.8056   -1.3593 H   0  0  0  0  0  0  0  0  0  0  0  0
    4.1095    2.0886   -0.3380 H   0  0  0  0  0  0  0  0  0  0  0  0
   -0.1377   -0.5120    1.4477 C   0  0  0  0  0  0  0  0  0  0  0  0
   -1.3680   -0.1713    0.6497 C   0  0  0  0  0  0  0  0  0  0  0  0
   -2.0722   -1.1786   -0.0555 C   0  0  0  0  0  0  0  0  0  0  0  0
   -3.2107   -0.8538   -0.8175 C   0  0  0  0  0  0  0  0  0  0  0  0
   -3.6567    0.4785   -0.8873 C   0  0  0  0  0  0  0  0  0  0  0  0
   -2.9636    1.4883   -0.1954 C   0  0  0  0  0  0  0  0  0  0  0  0
   -1.8247    1.1678    0.5677 C   0  0  0  0  0  0  0  0  0  0  0  0
   -0.1602   -1.5518    1.7930 H   0  0  0  0  0  0  0  0  0  0  0  0
   -0.0625    0.1224    2.3381 H   0  0  0  0  0  0  0  0  0  0  0  0
   -1.7416   -2.2116   -0.0153 H   0  0  0  0  0  0  0  0  0  0  0  0
   -3.7449   -1.6317   -1.3525 H   0  0  0  0  0  0  0  0  0  0  0  0
   -4.5340    0.7271   -1.4748 H   0  0  0  0  0  0  0  0  0  0  0  0
   -3.3074    2.5157   -0.2508 H   0  0  0  0  0  0  0  0  0  0  0  0
   -1.3017    1.9605    1.0932 H   0  0  0  0  0  0  0  0  0  0  0  0
  1  2  1  0  0  0  0
  2 12  1  0  0  0  0
  3  2  1  0  0  0  0
  3  8  1  0  0  0  0
  4  3  1  0  0  0  0
  5  4  2  0  0  0  0
  5  1  1  0  0  0  0
  6 11  1  0  0  0  0
  6  4  1  0  0  0  0
  7  1  1  0  0  0  0
  9  5  1  0  0  0  0
 10  6  1  0  0  0  0
 12 19  1  0  0  0  0
 12 20  1  0  0  0  0
 13 12  1  0  0  0  0
 14 21  1  0  0  0  0
 14 13  2  0  0  0  0
 15 14  1  0  0  0  0
 16 15  2  0  0  0  0
 16 17  1  0  0  0  0
 17 18  2  0  0  0  0
 18 13  1  0  0  0  0
 18 25  1  0  0  0  0
 22 15  1  0  0  0  0
 23 16  1  0  0  0  0
 24 17  1  0  0  0  0
M  END
>  <MD_stabilization_energy>
-17.608

$$$$
/home/frits/SYNOPSISNN10VALIDATERESULTS/Syn021905/Syn021905.car
 OpenBabel10121811313D

 24 25  0  0  1  0  0  0  0  0999 V2000
    4.2934    0.2344   -0.9388 N   0  0  0  0  0  0  0  0  0  0  0  0
    3.0136    0.1113   -0.3610 C   0  0  1  0  0  0  0  0  0  0  0  0
    2.4733   -1.1660   -0.0900 C   0  0  0  0  0  0  0  0  0  0  0  0
    1.1916   -1.2301    0.4870 C   0  0  0  0  0  0  0  0  0  0  0  0
    0.4400   -0.1366    0.7983 N   0  0  0  0  0  0  0  0  0  0  0  0
    0.9878    1.0824    0.5281 C   0  0  0  0  0  0  0  0  0  0  0  0
    2.2591    1.2641   -0.0468 C   0  0  0  0  0  0  0  0  0  0  0  0
    4.8409   -0.5913   -1.1669 H   0  0  0  0  0  0  0  0  0  0  0  0
    4.6872    1.1507   -1.1360 H   0  0  0  0  0  0  0  0  0  0  0  0
    3.0182   -2.0777   -0.3147 H   0  0  0  0  0  0  0  0  0  0  0  0
    0.7542   -2.1998    0.7041 H   0  0  0  0  0  0  0  0  0  0  0  0
    0.3877    1.9522    0.7783 H   0  0  0  0  0  0  0  0  0  0  0  0
    2.6352    2.2645   -0.2374 H   0  0  0  0  0  0  0  0  0  0  0  0
   -0.8930   -0.2556    1.4033 C   0  0  0  0  0  0  0  0  0  0  0  0
   -1.9823   -0.1392    0.3991 C   0  0  0  0  0  0  0  0  0  0  0  0
   -2.6821    0.9524    0.3042 N   0  0  0  0  0  0  0  0  0  0  0  0
   -3.5600    0.7226   -0.7021 N   0  0  0  0  0  0  0  0  0  0  0  0
   -3.3272   -0.4813   -1.1379 C   0  0  0  0  0  0  0  0  0  0  0  0
   -2.3247   -1.1079   -0.4832 C   0  0  0  0  0  0  0  0  0  0  0  0
   -0.9829    0.5301    2.1631 H   0  0  0  0  0  0  0  0  0  0  0  0
[truncated: 512,215 more chars]
